# Supplementary material for: LATS1/2 inactivation in the mammary epithelium drives the evolution of a tumor-associated niche
Source: EMBO Rep. 2025 Feb 14;26(6):1472–503. doi: 10.1038/s44319-025-00370-3 (PMC11933708; doi:10.1038/s44319-025-00370-3)
Supplement: Supplementary file 2 — Data Set EV1 [file 44319_2025_370_MOESM2_ESM.xlsx]

## Sheet: 20250119_cellchatout
interaction_name	source_KO	target_KO	prob_KO	pval_KO	treatment.KO	source.CTL	target.CTL	prob.CTL	pval.CTL	treatment.CTL	pathway_name	ligand	receptor	agonist	antagonist	co_A_receptor	co_I_receptor	evidence	annotation	interaction_name_2
TGFB1_TGFBR1_TGFBR2	Endothelial	myCAF	0.00428193	0	ko	Endothelial	myCAF	0	0	control	TGFb	Tgfb1	TGFbR1_R2	TGFb agonist	TGFb antagonist		TGFb inhibition receptor	KEGG: mmu04350	Secreted Signaling	Tgfb1 - (Tgfbr1+Tgfbr2)
TGFB1_TGFBR1_TGFBR2	Endothelial	iCAF	0.00291901	0	ko	Endothelial	iCAF	0	1	control	TGFb	Tgfb1	TGFbR1_R2	TGFb agonist	TGFb antagonist		TGFb inhibition receptor	KEGG: mmu04350	Secreted Signaling	Tgfb1 - (Tgfbr1+Tgfbr2)
TGFB1_TGFBR1_TGFBR2	Lymphocyte	iCAF	0.00300869	0	ko	Lymphocyte	iCAF	0	1	control	TGFb	Tgfb1	TGFbR1_R2	TGFb agonist	TGFb antagonist		TGFb inhibition receptor	KEGG: mmu04350	Secreted Signaling	Tgfb1 - (Tgfbr1+Tgfbr2)
TGFB1_TGFBR1_TGFBR2	KO Lum ER+	myCAF	0.0017137	0	ko	CTL Lum ER+	myCAF	0	0	control	TGFb	Tgfb1	TGFbR1_R2	TGFb agonist	TGFb antagonist		TGFb inhibition receptor	KEGG: mmu04350	Secreted Signaling	Tgfb1 - (Tgfbr1+Tgfbr2)
TGFB1_TGFBR1_TGFBR2	myCAF	iCAF	0.00420511	0	ko	myCAF	iCAF	0	1	control	TGFb	Tgfb1	TGFbR1_R2	TGFb agonist	TGFb antagonist		TGFb inhibition receptor	KEGG: mmu04350	Secreted Signaling	Tgfb1 - (Tgfbr1+Tgfbr2)
TGFB1_TGFBR1_TGFBR2	PVL	myCAF	0.00270713	0	ko	PVL	myCAF	0	0.02	control	TGFb	Tgfb1	TGFbR1_R2	TGFb agonist	TGFb antagonist		TGFb inhibition receptor	KEGG: mmu04350	Secreted Signaling	Tgfb1 - (Tgfbr1+Tgfbr2)
TGFB1_TGFBR1_TGFBR2	PVL	iCAF	0.00184567	0	ko	PVL	iCAF	0	1	control	TGFb	Tgfb1	TGFbR1_R2	TGFb agonist	TGFb antagonist		TGFb inhibition receptor	KEGG: mmu04350	Secreted Signaling	Tgfb1 - (Tgfbr1+Tgfbr2)
TGFB1_TGFBR1_TGFBR2	myCAF	myCAF	0.00617089	0	ko	myCAF	myCAF	0	1	control	TGFb	Tgfb1	TGFbR1_R2	TGFb agonist	TGFb antagonist		TGFb inhibition receptor	KEGG: mmu04350	Secreted Signaling	Tgfb1 - (Tgfbr1+Tgfbr2)
TGFB1_TGFBR1_TGFBR2	Macrophage	iCAF	0.00335166	0	ko	Macrophage	iCAF	0	1	control	TGFb	Tgfb1	TGFbR1_R2	TGFb agonist	TGFb antagonist		TGFb inhibition receptor	KEGG: mmu04350	Secreted Signaling	Tgfb1 - (Tgfbr1+Tgfbr2)
TGFB1_TGFBR1_TGFBR2	Lymphocyte	myCAF	0.00441348	0	ko	Lymphocyte	myCAF	0	0	control	TGFb	Tgfb1	TGFbR1_R2	TGFb agonist	TGFb antagonist		TGFb inhibition receptor	KEGG: mmu04350	Secreted Signaling	Tgfb1 - (Tgfbr1+Tgfbr2)
TGFB1_TGFBR1_TGFBR2	KO Basal	myCAF	0.00336438	0	ko	CTL Basal	myCAF	0	1	control	TGFb	Tgfb1	TGFbR1_R2	TGFb agonist	TGFb antagonist		TGFb inhibition receptor	KEGG: mmu04350	Secreted Signaling	Tgfb1 - (Tgfbr1+Tgfbr2)
TGFB1_TGFBR1_TGFBR2	KO Basal	iCAF	0.00229377	0	ko	CTL Basal	iCAF	0	1	control	TGFb	Tgfb1	TGFbR1_R2	TGFb agonist	TGFb antagonist		TGFb inhibition receptor	KEGG: mmu04350	Secreted Signaling	Tgfb1 - (Tgfbr1+Tgfbr2)
TGFB1_TGFBR1_TGFBR2	Macrophage	myCAF	0.00491658	0	ko	Macrophage	myCAF	0	0	control	TGFb	Tgfb1	TGFbR1_R2	TGFb agonist	TGFb antagonist		TGFb inhibition receptor	KEGG: mmu04350	Secreted Signaling	Tgfb1 - (Tgfbr1+Tgfbr2)
TGFB1_TGFBR1_TGFBR2	KO Lum ER+	iCAF	0.00116837	0	ko	CTL Lum ER+	iCAF	0	1	control	TGFb	Tgfb1	TGFbR1_R2	TGFb agonist	TGFb antagonist		TGFb inhibition receptor	KEGG: mmu04350	Secreted Signaling	Tgfb1 - (Tgfbr1+Tgfbr2)
TGFB2_TGFBR1_TGFBR2	YFP+ Epi	myCAF	0.01016	0	ko	NA	NA	NA	NA	NA	TGFb	Tgfb2	TGFbR1_R2	TGFb agonist	TGFb antagonist		TGFb inhibition receptor	KEGG: mmu04350	Secreted Signaling	Tgfb2 - (Tgfbr1+Tgfbr2)
TGFB2_TGFBR1_TGFBR2	KO Lum ER-	iCAF	0.00191091	0	ko	CTL Lum ER-	iCAF	0	1	control	TGFb	Tgfb2	TGFbR1_R2	TGFb agonist	TGFb antagonist		TGFb inhibition receptor	KEGG: mmu04350	Secreted Signaling	Tgfb2 - (Tgfbr1+Tgfbr2)
TGFB2_TGFBR1_TGFBR2	KO Lum ER-	myCAF	0.00280282	0	ko	CTL Lum ER-	myCAF	0	0	control	TGFb	Tgfb2	TGFbR1_R2	TGFb agonist	TGFb antagonist		TGFb inhibition receptor	KEGG: mmu04350	Secreted Signaling	Tgfb2 - (Tgfbr1+Tgfbr2)
TGFB2_TGFBR1_TGFBR2	YFP+ Epi	iCAF	0.00692347	0	ko	NA	NA	NA	NA	NA	TGFb	Tgfb2	TGFbR1_R2	TGFb agonist	TGFb antagonist		TGFb inhibition receptor	KEGG: mmu04350	Secreted Signaling	Tgfb2 - (Tgfbr1+Tgfbr2)
TGFB2_TGFBR1_TGFBR2	myCAF	myCAF	0.0027473	0	ko	myCAF	myCAF	0	1	control	TGFb	Tgfb2	TGFbR1_R2	TGFb agonist	TGFb antagonist		TGFb inhibition receptor	KEGG: mmu04350	Secreted Signaling	Tgfb2 - (Tgfbr1+Tgfbr2)
TGFB2_TGFBR1_TGFBR2	myCAF	iCAF	0.00187285	0	ko	myCAF	iCAF	0	1	control	TGFb	Tgfb2	TGFbR1_R2	TGFb agonist	TGFb antagonist		TGFb inhibition receptor	KEGG: mmu04350	Secreted Signaling	Tgfb2 - (Tgfbr1+Tgfbr2)
TGFB3_TGFBR1_TGFBR2	myCAF	myCAF	0.0017369	0	ko	myCAF	myCAF	0	1	control	TGFb	Tgfb3	TGFbR1_R2	TGFb agonist	TGFb antagonist		TGFb inhibition receptor	KEGG: mmu04350	Secreted Signaling	Tgfb3 - (Tgfbr1+Tgfbr2)
TGFB3_TGFBR1_TGFBR2	KO Lum ER-	myCAF	0.00280282	0	ko	CTL Lum ER-	myCAF	0	0.09	control	TGFb	Tgfb3	TGFbR1_R2	TGFb agonist	TGFb antagonist		TGFb inhibition receptor	KEGG: mmu04350	Secreted Signaling	Tgfb3 - (Tgfbr1+Tgfbr2)
TGFB3_TGFBR1_TGFBR2	KO Lum ER-	iCAF	0.00191091	0	ko	CTL Lum ER-	iCAF	0	1	control	TGFb	Tgfb3	TGFbR1_R2	TGFb agonist	TGFb antagonist		TGFb inhibition receptor	KEGG: mmu04350	Secreted Signaling	Tgfb3 - (Tgfbr1+Tgfbr2)
TGFB3_TGFBR1_TGFBR2	myCAF	iCAF	0.00118419	0	ko	myCAF	iCAF	0	1	control	TGFb	Tgfb3	TGFbR1_R2	TGFb agonist	TGFb antagonist		TGFb inhibition receptor	KEGG: mmu04350	Secreted Signaling	Tgfb3 - (Tgfbr1+Tgfbr2)
TGFB3_TGFBR1_TGFBR2	PVL	myCAF	0	1	ko	PVL	myCAF	0	0.03	control	TGFb	Tgfb3	TGFbR1_R2	TGFb agonist	TGFb antagonist		TGFb inhibition receptor	KEGG: mmu04350	Secreted Signaling	Tgfb3 - (Tgfbr1+Tgfbr2)
TGFB3_TGFBR1_TGFBR2	YFP+ Epi	myCAF	0.00285971	0	ko	NA	NA	NA	NA	NA	TGFb	Tgfb3	TGFbR1_R2	TGFb agonist	TGFb antagonist		TGFb inhibition receptor	KEGG: mmu04350	Secreted Signaling	Tgfb3 - (Tgfbr1+Tgfbr2)
TGFB3_TGFBR1_TGFBR2	YFP+ Epi	iCAF	0.0019497	0	ko	NA	NA	NA	NA	NA	TGFb	Tgfb3	TGFbR1_R2	TGFb agonist	TGFb antagonist		TGFb inhibition receptor	KEGG: mmu04350	Secreted Signaling	Tgfb3 - (Tgfbr1+Tgfbr2)
TGFB1_ACVR1_TGFBR1	Macrophage	myCAF	0	1	ko	Macrophage	myCAF	0	0	control	TGFb	Tgfb1	ACVR1_TGFbR					PMID: 29376829	Secreted Signaling	Tgfb1 - (Acvr1+Tgfbr1)
TGFB1_ACVR1_TGFBR1	Lymphocyte	myCAF	0	1	ko	Lymphocyte	myCAF	0	0	control	TGFb	Tgfb1	ACVR1_TGFbR					PMID: 29376829	Secreted Signaling	Tgfb1 - (Acvr1+Tgfbr1)
TGFB1_ACVR1_TGFBR1	Endothelial	myCAF	0	1	ko	Endothelial	myCAF	0	0	control	TGFb	Tgfb1	ACVR1_TGFbR					PMID: 29376829	Secreted Signaling	Tgfb1 - (Acvr1+Tgfbr1)
TGFB1_ACVR1_TGFBR1	KO Lum ER+	myCAF	0	1	ko	CTL Lum ER+	myCAF	0	0	control	TGFb	Tgfb1	ACVR1_TGFbR					PMID: 29376829	Secreted Signaling	Tgfb1 - (Acvr1+Tgfbr1)
TGFB1_ACVR1_TGFBR1	PVL	myCAF	0	1	ko	PVL	myCAF	0	0	control	TGFb	Tgfb1	ACVR1_TGFbR					PMID: 29376829	Secreted Signaling	Tgfb1 - (Acvr1+Tgfbr1)
TGFB2_ACVR1_TGFBR1	KO Lum ER-	myCAF	0	1	ko	CTL Lum ER-	myCAF	0	0	control	TGFb	Tgfb2	ACVR1_TGFbR					PMID: 29376829	Secreted Signaling	Tgfb2 - (Acvr1+Tgfbr1)
TGFB3_ACVR1_TGFBR1	PVL	myCAF	0	1	ko	PVL	myCAF	0	0	control	TGFb	Tgfb3	ACVR1_TGFbR					PMID: 29376829	Secreted Signaling	Tgfb3 - (Acvr1+Tgfbr1)
TGFB3_ACVR1_TGFBR1	KO Lum ER-	myCAF	0	1	ko	CTL Lum ER-	myCAF	0	0	control	TGFb	Tgfb3	ACVR1_TGFbR					PMID: 29376829	Secreted Signaling	Tgfb3 - (Acvr1+Tgfbr1)
BMP2_BMPR1A_BMPR2	PVL	iCAF	0	1	ko	PVL	iCAF	0	0	control	BMP	Bmp2	BMPR1A_BMPR2		BMP antagonist		BMP inhibition receptor	KEGG: mmu04350; PMID:26893264	Secreted Signaling	Bmp2 - (Bmpr1a+Bmpr2)
BMP2_BMPR1A_BMPR2	PVL	KO Lum ER+	0	1	ko	PVL	CTL Lum ER+	0	0	control	BMP	Bmp2	BMPR1A_BMPR2		BMP antagonist		BMP inhibition receptor	KEGG: mmu04350; PMID:26893264	Secreted Signaling	Bmp2 - (Bmpr1a+Bmpr2)
BMP4_BMPR1A_BMPR2	myCAF	KO Lum ER+	0	1	ko	myCAF	CTL Lum ER+	0	0.01	control	BMP	Bmp4	BMPR1A_BMPR2		BMP antagonist		BMP inhibition receptor	KEGG: mmu04350; PMID:26893264	Secreted Signaling	Bmp4 - (Bmpr1a+Bmpr2)
BMP4_BMPR1A_BMPR2	myCAF	iCAF	0	1	ko	myCAF	iCAF	0	0	control	BMP	Bmp4	BMPR1A_BMPR2		BMP antagonist		BMP inhibition receptor	KEGG: mmu04350; PMID:26893264	Secreted Signaling	Bmp4 - (Bmpr1a+Bmpr2)
GDF15_TGFBR2	PVL	myCAF	0	1	ko	PVL	myCAF	0	0	control	GDF	Gdf15	Tgfbr2					KEGG: mmu04350	Secreted Signaling	Gdf15 - Tgfbr2
GDF15_TGFBR2	PVL	KO Lum ER+	0	1	ko	PVL	CTL Lum ER+	0	0	control	GDF	Gdf15	Tgfbr2					KEGG: mmu04350	Secreted Signaling	Gdf15 - Tgfbr2
GDF15_TGFBR2	PVL	iCAF	0	1	ko	PVL	iCAF	0	0	control	GDF	Gdf15	Tgfbr2					KEGG: mmu04350	Secreted Signaling	Gdf15 - Tgfbr2
GDF15_TGFBR2	PVL	Endothelial	0	1	ko	PVL	Endothelial	0	0	control	GDF	Gdf15	Tgfbr2					KEGG: mmu04350	Secreted Signaling	Gdf15 - Tgfbr2
WNT4_FZD1_LRP6	KO Lum ER+	iCAF	0	1	ko	CTL Lum ER+	iCAF	0.00336069	0	control	WNT	Wnt4	FZD1_LRP6	WNT agonist	WNT antagonist	WNT activation receptor	WNT inhibition receptor	KEGG: mmu04310; PMID: 23209147	Secreted Signaling	Wnt4 - (Fzd1+Lrp6)
WNT4_FZD2_LRP6	KO Lum ER+	iCAF	0	1	ko	CTL Lum ER+	iCAF	0.00336069	0	control	WNT	Wnt4	FZD2_LRP6	WNT agonist	WNT antagonist	WNT activation receptor	WNT inhibition receptor	KEGG: mmu04310; PMID: 23209147	Secreted Signaling	Wnt4 - (Fzd2+Lrp6)
WNT9A_FZD1_LRP6	myCAF	iCAF	0	1	ko	myCAF	iCAF	0	0	control	WNT	Wnt9a	FZD1_LRP6	WNT agonist	WNT antagonist	WNT activation receptor	WNT inhibition receptor	KEGG: mmu04310; PMID: 23209147	Secreted Signaling	Wnt9a - (Fzd1+Lrp6)
WNT9A_FZD2_LRP6	myCAF	iCAF	0	1	ko	myCAF	iCAF	0	0	control	WNT	Wnt9a	FZD2_LRP6	WNT agonist	WNT antagonist	WNT activation receptor	WNT inhibition receptor	KEGG: mmu04310; PMID: 23209147	Secreted Signaling	Wnt9a - (Fzd2+Lrp6)
WNT5A_FZD1	KO Lum ER+	myCAF	0.00749278	0	ko	CTL Lum ER+	myCAF	0	0	control	ncWNT	Wnt5a	Fzd1			ncWNT activation receptor		KEGG: mmu04310	Secreted Signaling	Wnt5a - Fzd1
WNT5A_FZD1	KO Lum ER+	iCAF	0	1	ko	CTL Lum ER+	iCAF	0.000971968	0	control	ncWNT	Wnt5a	Fzd1			ncWNT activation receptor		KEGG: mmu04310	Secreted Signaling	Wnt5a - Fzd1
WNT5A_FZD1	myCAF	myCAF	0.00749278	0	ko	myCAF	myCAF	0	1	control	ncWNT	Wnt5a	Fzd1			ncWNT activation receptor		KEGG: mmu04310	Secreted Signaling	Wnt5a - Fzd1
WNT5A_FZD10	KO Lum ER+	myCAF	0	1	ko	CTL Lum ER+	myCAF	0	0	control	ncWNT	Wnt5a	Fzd10			ncWNT activation receptor		KEGG: mmu04310	Secreted Signaling	Wnt5a - Fzd10
WNT5A_FZD2	myCAF	myCAF	0.00137276	0	ko	myCAF	myCAF	0	1	control	ncWNT	Wnt5a	Fzd2			ncWNT activation receptor		KEGG: mmu04310	Secreted Signaling	Wnt5a - Fzd2
WNT5A_FZD2	KO Lum ER+	myCAF	0.00137276	0	ko	CTL Lum ER+	myCAF	0	1	control	ncWNT	Wnt5a	Fzd2			ncWNT activation receptor		KEGG: mmu04310	Secreted Signaling	Wnt5a - Fzd2
WNT5A_FZD2	KO Lum ER+	iCAF	0	1	ko	CTL Lum ER+	iCAF	0.000971968	0	control	ncWNT	Wnt5a	Fzd2			ncWNT activation receptor		KEGG: mmu04310	Secreted Signaling	Wnt5a - Fzd2
WNT5A_FZD3	KO Lum ER+	myCAF	0	1	ko	CTL Lum ER+	myCAF	0	0	control	ncWNT	Wnt5a	Fzd3			ncWNT activation receptor		KEGG: mmu04310	Secreted Signaling	Wnt5a - Fzd3
WNT5A_FZD4	KO Lum ER+	Endothelial	0.00127392	0	ko	CTL Lum ER+	Endothelial	0.000951233	0	control	ncWNT	Wnt5a	Fzd4			ncWNT activation receptor		KEGG: mmu04310	Secreted Signaling	Wnt5a - Fzd4
WNT5A_FZD4	myCAF	Endothelial	0.00127392	0	ko	myCAF	Endothelial	0	1	control	ncWNT	Wnt5a	Fzd4			ncWNT activation receptor		KEGG: mmu04310	Secreted Signaling	Wnt5a - Fzd4
WNT5A_FZD4	KO Lum ER+	PVL	0	1	ko	CTL Lum ER+	PVL	0	0	control	ncWNT	Wnt5a	Fzd4			ncWNT activation receptor		KEGG: mmu04310	Secreted Signaling	Wnt5a - Fzd4
WNT5A_FZD7	KO Lum ER+	PVL	0	1	ko	CTL Lum ER+	PVL	0	0	control	ncWNT	Wnt5a	Fzd7			ncWNT activation receptor		KEGG: mmu04310	Secreted Signaling	Wnt5a - Fzd7
WNT5A_FZD7	KO Lum ER+	KO Basal	0	1	ko	CTL Lum ER+	CTL Basal	0.000971968	0	control	ncWNT	Wnt5a	Fzd7			ncWNT activation receptor		KEGG: mmu04310	Secreted Signaling	Wnt5a - Fzd7
WNT5A_MCAM	myCAF	Endothelial	0.00201761	0	ko	myCAF	Endothelial	0	1	control	ncWNT	Wnt5a	Mcam					PMID: 24335906	Secreted Signaling	Wnt5a - Mcam
WNT5A_MCAM	KO Lum ER+	Endothelial	0.00201761	0	ko	CTL Lum ER+	Endothelial	0.000951233	0	control	ncWNT	Wnt5a	Mcam					PMID: 24335906	Secreted Signaling	Wnt5a - Mcam
WNT5A_MCAM	myCAF	PVL	0.00455197	0	ko	myCAF	PVL	0	1	control	ncWNT	Wnt5a	Mcam					PMID: 24335906	Secreted Signaling	Wnt5a - Mcam
WNT5A_MCAM	KO Lum ER+	PVL	0.00455197	0	ko	CTL Lum ER+	PVL	0	0	control	ncWNT	Wnt5a	Mcam					PMID: 24335906	Secreted Signaling	Wnt5a - Mcam
WNT5B_FZD1	KO Lum ER-	myCAF	0.00749278	0	ko	CTL Lum ER-	myCAF	0	0	control	ncWNT	Wnt5b	Fzd1			ncWNT activation receptor		KEGG: mmu04310	Secreted Signaling	Wnt5b - Fzd1
WNT5B_FZD1	YFP+ Epi	myCAF	0.00749278	0	ko	NA	NA	NA	NA	NA	ncWNT	Wnt5b	Fzd1			ncWNT activation receptor		KEGG: mmu04310	Secreted Signaling	Wnt5b - Fzd1
WNT5B_FZD1	KO Lum ER-	iCAF	0	1	ko	CTL Lum ER-	iCAF	0.000971968	0	control	ncWNT	Wnt5b	Fzd1			ncWNT activation receptor		KEGG: mmu04310	Secreted Signaling	Wnt5b - Fzd1
WNT5B_FZD10	KO Lum ER-	myCAF	0	1	ko	CTL Lum ER-	myCAF	0	0	control	ncWNT	Wnt5b	Fzd10			ncWNT activation receptor		KEGG: mmu04310	Secreted Signaling	Wnt5b - Fzd10
WNT5B_FZD2	YFP+ Epi	myCAF	0.00137276	0	ko	NA	NA	NA	NA	NA	ncWNT	Wnt5b	Fzd2			ncWNT activation receptor		KEGG: mmu04310	Secreted Signaling	Wnt5b - Fzd2
WNT5B_FZD2	KO Lum ER-	iCAF	0	1	ko	CTL Lum ER-	iCAF	0.000971968	0	control	ncWNT	Wnt5b	Fzd2			ncWNT activation receptor		KEGG: mmu04310	Secreted Signaling	Wnt5b - Fzd2
WNT5B_FZD2	KO Lum ER-	myCAF	0.00137276	0	ko	CTL Lum ER-	myCAF	0	1	control	ncWNT	Wnt5b	Fzd2			ncWNT activation receptor		KEGG: mmu04310	Secreted Signaling	Wnt5b - Fzd2
WNT5B_FZD3	KO Lum ER-	myCAF	0	1	ko	CTL Lum ER-	myCAF	0	0	control	ncWNT	Wnt5b	Fzd3			ncWNT activation receptor		KEGG: mmu04310	Secreted Signaling	Wnt5b - Fzd3
WNT5B_FZD4	YFP+ Epi	Endothelial	0.00127392	0	ko	NA	NA	NA	NA	NA	ncWNT	Wnt5b	Fzd4			ncWNT activation receptor		KEGG: mmu04310	Secreted Signaling	Wnt5b - Fzd4
WNT5B_FZD4	KO Lum ER-	Endothelial	0.00127392	0	ko	CTL Lum ER-	Endothelial	0.000951233	0	control	ncWNT	Wnt5b	Fzd4			ncWNT activation receptor		KEGG: mmu04310	Secreted Signaling	Wnt5b - Fzd4
WNT5B_FZD4	KO Lum ER-	PVL	0	1	ko	CTL Lum ER-	PVL	0	0	control	ncWNT	Wnt5b	Fzd4			ncWNT activation receptor		KEGG: mmu04310	Secreted Signaling	Wnt5b - Fzd4
WNT5B_FZD7	KO Lum ER-	PVL	0	1	ko	CTL Lum ER-	PVL	0	0	control	ncWNT	Wnt5b	Fzd7			ncWNT activation receptor		KEGG: mmu04310	Secreted Signaling	Wnt5b - Fzd7
WNT5B_FZD7	KO Lum ER-	KO Basal	0	1	ko	CTL Lum ER-	CTL Basal	0.000971968	0	control	ncWNT	Wnt5b	Fzd7			ncWNT activation receptor		KEGG: mmu04310	Secreted Signaling	Wnt5b - Fzd7
WNT11_FZD1	myCAF	iCAF	0	1	ko	myCAF	iCAF	0	0	control	ncWNT	Wnt11	Fzd1			ncWNT activation receptor		KEGG: mmu04310	Secreted Signaling	Wnt11 - Fzd1
WNT11_FZD1	myCAF	myCAF	0	1	ko	myCAF	myCAF	0	0	control	ncWNT	Wnt11	Fzd1			ncWNT activation receptor		KEGG: mmu04310	Secreted Signaling	Wnt11 - Fzd1
WNT11_FZD10	myCAF	myCAF	0	1	ko	myCAF	myCAF	0	0	control	ncWNT	Wnt11	Fzd10			ncWNT activation receptor		KEGG: mmu04310	Secreted Signaling	Wnt11 - Fzd10
WNT11_FZD2	myCAF	iCAF	0	1	ko	myCAF	iCAF	0	0	control	ncWNT	Wnt11	Fzd2			ncWNT activation receptor		KEGG: mmu04310	Secreted Signaling	Wnt11 - Fzd2
WNT11_FZD3	myCAF	myCAF	0	1	ko	myCAF	myCAF	0	0	control	ncWNT	Wnt11	Fzd3			ncWNT activation receptor		KEGG: mmu04310	Secreted Signaling	Wnt11 - Fzd3
WNT11_FZD4	myCAF	Endothelial	0	1	ko	myCAF	Endothelial	0	0	control	ncWNT	Wnt11	Fzd4			ncWNT activation receptor		KEGG: mmu04310	Secreted Signaling	Wnt11 - Fzd4
WNT11_FZD4	myCAF	PVL	0	1	ko	myCAF	PVL	0	0	control	ncWNT	Wnt11	Fzd4			ncWNT activation receptor		KEGG: mmu04310	Secreted Signaling	Wnt11 - Fzd4
WNT11_FZD7	myCAF	KO Basal	0	1	ko	myCAF	CTL Basal	0	0	control	ncWNT	Wnt11	Fzd7			ncWNT activation receptor		KEGG: mmu04310	Secreted Signaling	Wnt11 - Fzd7
WNT11_FZD7	myCAF	PVL	0	1	ko	myCAF	PVL	0	0	control	ncWNT	Wnt11	Fzd7			ncWNT activation receptor		KEGG: mmu04310	Secreted Signaling	Wnt11 - Fzd7
AREG_EGFR	KO Lum ER+	YFP+ Epi	0.0220949	0	ko	NA	NA	NA	NA	NA	EGF	Areg	Egfr					KEGG: mmu04012	Secreted Signaling	Areg - Egfr
AREG_EGFR	KO Lum ER+	myCAF	0.0220949	0	ko	CTL Lum ER+	myCAF	0	0	control	EGF	Areg	Egfr					KEGG: mmu04012	Secreted Signaling	Areg - Egfr
AREG_EGFR	KO Lum ER+	iCAF	0.0749298	0	ko	CTL Lum ER+	iCAF	0.00627248	0	control	EGF	Areg	Egfr					KEGG: mmu04012	Secreted Signaling	Areg - Egfr
HBEGF_EGFR	KO Lum ER+	YFP+ Epi	0.00127392	0.01	ko	NA	NA	NA	NA	NA	EGF	Hbegf	Egfr					KEGG: mmu04012	Secreted Signaling	Hbegf - Egfr
HBEGF_EGFR	Lymphocyte	YFP+ Epi	0.00381205	0.01	ko	NA	NA	NA	NA	NA	EGF	Hbegf	Egfr					KEGG: mmu04012	Secreted Signaling	Hbegf - Egfr
HBEGF_EGFR	KO Lum ER-	YFP+ Epi	0.00507628	0	ko	NA	NA	NA	NA	NA	EGF	Hbegf	Egfr					KEGG: mmu04012	Secreted Signaling	Hbegf - Egfr
HBEGF_EGFR	myCAF	YFP+ Epi	0.00127392	0.01	ko	NA	NA	NA	NA	NA	EGF	Hbegf	Egfr					KEGG: mmu04012	Secreted Signaling	Hbegf - Egfr
HBEGF_EGFR	myCAF	iCAF	0.00455197	0.03	ko	myCAF	iCAF	0	0	control	EGF	Hbegf	Egfr					KEGG: mmu04012	Secreted Signaling	Hbegf - Egfr
HBEGF_EGFR	Lymphocyte	iCAF	0.0135327	0	ko	Lymphocyte	iCAF	0.000951233	0.01	control	EGF	Hbegf	Egfr					KEGG: mmu04012	Secreted Signaling	Hbegf - Egfr
HBEGF_EGFR	iCAF	YFP+ Epi	0.00127392	0.01	ko	NA	NA	NA	NA	NA	EGF	Hbegf	Egfr					KEGG: mmu04012	Secreted Signaling	Hbegf - Egfr
HBEGF_EGFR	YFP+ Epi	iCAF	0.0244978	0	ko	NA	NA	NA	NA	NA	EGF	Hbegf	Egfr					KEGG: mmu04012	Secreted Signaling	Hbegf - Egfr
HBEGF_EGFR	Endothelial	iCAF	0.0237579	0	ko	Endothelial	iCAF	0.00379411	0	control	EGF	Hbegf	Egfr					KEGG: mmu04012	Secreted Signaling	Hbegf - Egfr
HBEGF_EGFR	Macrophage	iCAF	0.00455197	0.03	ko	Macrophage	iCAF	0	0.01	control	EGF	Hbegf	Egfr					KEGG: mmu04012	Secreted Signaling	Hbegf - Egfr
HBEGF_EGFR	YFP+ Epi	YFP+ Epi	0.00695638	0	ko	NA	NA	NA	NA	NA	EGF	Hbegf	Egfr					KEGG: mmu04012	Secreted Signaling	Hbegf - Egfr
HBEGF_EGFR	PVL	iCAF	0.0161289	0	ko	PVL	iCAF	0	0	control	EGF	Hbegf	Egfr					KEGG: mmu04012	Secreted Signaling	Hbegf - Egfr
HBEGF_EGFR	KO Basal	YFP+ Epi	0.00127392	0.01	ko	NA	NA	NA	NA	NA	EGF	Hbegf	Egfr					KEGG: mmu04012	Secreted Signaling	Hbegf - Egfr
HBEGF_EGFR	Macrophage	YFP+ Epi	0.00127392	0.01	ko	NA	NA	NA	NA	NA	EGF	Hbegf	Egfr					KEGG: mmu04012	Secreted Signaling	Hbegf - Egfr
HBEGF_EGFR	KO Basal	iCAF	0.00455197	0.03	ko	CTL Basal	iCAF	0.000951233	0.01	control	EGF	Hbegf	Egfr					KEGG: mmu04012	Secreted Signaling	Hbegf - Egfr
HBEGF_EGFR	Endothelial	myCAF	0.00674259	0	ko	Endothelial	myCAF	0	0.04	control	EGF	Hbegf	Egfr					KEGG: mmu04012	Secreted Signaling	Hbegf - Egfr
HBEGF_EGFR	KO Lum ER-	myCAF	0.00507628	0	ko	CTL Lum ER-	myCAF	0	0.02	control	EGF	Hbegf	Egfr					KEGG: mmu04012	Secreted Signaling	Hbegf - Egfr
HBEGF_EGFR	Endothelial	YFP+ Epi	0.00674259	0	ko	NA	NA	NA	NA	NA	EGF	Hbegf	Egfr					KEGG: mmu04012	Secreted Signaling	Hbegf - Egfr
HBEGF_EGFR	KO Lum ER+	iCAF	0.00455197	0.03	ko	CTL Lum ER+	iCAF	0.000951233	0.01	control	EGF	Hbegf	Egfr					KEGG: mmu04012	Secreted Signaling	Hbegf - Egfr
HBEGF_EGFR	PVL	myCAF	0.00455197	0.1	ko	PVL	myCAF	0	0.03	control	EGF	Hbegf	Egfr					KEGG: mmu04012	Secreted Signaling	Hbegf - Egfr
HBEGF_EGFR	KO Lum ER-	iCAF	0.0179626	0	ko	CTL Lum ER-	iCAF	0.00409821	0	control	EGF	Hbegf	Egfr					KEGG: mmu04012	Secreted Signaling	Hbegf - Egfr
HBEGF_EGFR	iCAF	iCAF	0.00455197	0.03	ko	iCAF	iCAF	0.000951233	0.01	control	EGF	Hbegf	Egfr					KEGG: mmu04012	Secreted Signaling	Hbegf - Egfr
HBEGF_EGFR	YFP+ Epi	myCAF	0.00695638	0	ko	NA	NA	NA	NA	NA	EGF	Hbegf	Egfr					KEGG: mmu04012	Secreted Signaling	Hbegf - Egfr
HBEGF_EGFR	PVL	YFP+ Epi	0.00455197	0	ko	NA	NA	NA	NA	NA	EGF	Hbegf	Egfr					KEGG: mmu04012	Secreted Signaling	Hbegf - Egfr
EREG_EGFR	myCAF	iCAF	0	1	ko	myCAF	iCAF	0	0	control	EGF	Ereg	Egfr					KEGG: mmu04012	Secreted Signaling	Ereg - Egfr
EREG_EGFR	myCAF	myCAF	0	1	ko	myCAF	myCAF	0	0	control	EGF	Ereg	Egfr					KEGG: mmu04012	Secreted Signaling	Ereg - Egfr
FGF1_FGFR1	PVL	KO Lum ER+	0	1	ko	PVL	CTL Lum ER+	0	0	control	FGF	Fgf1	Fgfr1				FGF inhibition receptor	PMC: 4393358	Secreted Signaling	Fgf1 - Fgfr1
FGF1_FGFR1	PVL	KO Lum ER-	0	1	ko	PVL	CTL Lum ER-	0	0	control	FGF	Fgf1	Fgfr1				FGF inhibition receptor	PMC: 4393358	Secreted Signaling	Fgf1 - Fgfr1
FGF1_FGFR1	KO Basal	myCAF	0	1	ko	CTL Basal	myCAF	0	0	control	FGF	Fgf1	Fgfr1				FGF inhibition receptor	PMC: 4393358	Secreted Signaling	Fgf1 - Fgfr1
FGF1_FGFR1	KO Basal	KO Lum ER+	0	1	ko	CTL Basal	CTL Lum ER+	0.00284828	0	control	FGF	Fgf1	Fgfr1				FGF inhibition receptor	PMC: 4393358	Secreted Signaling	Fgf1 - Fgfr1
FGF1_FGFR1	KO Basal	Macrophage	0	1	ko	CTL Basal	Macrophage	0	0	control	FGF	Fgf1	Fgfr1				FGF inhibition receptor	PMC: 4393358	Secreted Signaling	Fgf1 - Fgfr1
FGF1_FGFR1	PVL	PVL	0	1	ko	PVL	PVL	0	0.04	control	FGF	Fgf1	Fgfr1				FGF inhibition receptor	PMC: 4393358	Secreted Signaling	Fgf1 - Fgfr1
FGF1_FGFR1	PVL	Macrophage	0	1	ko	PVL	Macrophage	0	0.04	control	FGF	Fgf1	Fgfr1				FGF inhibition receptor	PMC: 4393358	Secreted Signaling	Fgf1 - Fgfr1
FGF1_FGFR1	PVL	Endothelial	0	1	ko	PVL	Endothelial	0	0.01	control	FGF	Fgf1	Fgfr1				FGF inhibition receptor	PMC: 4393358	Secreted Signaling	Fgf1 - Fgfr1
FGF1_FGFR1	KO Basal	KO Lum ER-	0	1	ko	CTL Basal	CTL Lum ER-	0.00340177	0	control	FGF	Fgf1	Fgfr1				FGF inhibition receptor	PMC: 4393358	Secreted Signaling	Fgf1 - Fgfr1
FGF1_FGFR1	PVL	myCAF	0	1	ko	PVL	myCAF	0	0	control	FGF	Fgf1	Fgfr1				FGF inhibition receptor	PMC: 4393358	Secreted Signaling	Fgf1 - Fgfr1
FGF1_FGFR1	KO Basal	PVL	0	1	ko	CTL Basal	PVL	0	0	control	FGF	Fgf1	Fgfr1				FGF inhibition receptor	PMC: 4393358	Secreted Signaling	Fgf1 - Fgfr1
FGF1_FGFR1	PVL	iCAF	0	1	ko	PVL	iCAF	0	0.04	control	FGF	Fgf1	Fgfr1				FGF inhibition receptor	PMC: 4393358	Secreted Signaling	Fgf1 - Fgfr1
FGF1_FGFR1	PVL	KO Basal	0	1	ko	PVL	CTL Basal	0	0.01	control	FGF	Fgf1	Fgfr1				FGF inhibition receptor	PMC: 4393358	Secreted Signaling	Fgf1 - Fgfr1
FGF1_FGFR1	KO Basal	iCAF	0	1	ko	CTL Basal	iCAF	0.000951233	0	control	FGF	Fgf1	Fgfr1				FGF inhibition receptor	PMC: 4393358	Secreted Signaling	Fgf1 - Fgfr1
FGF1_FGFR1	KO Basal	KO Basal	0	1	ko	CTL Basal	CTL Basal	0.00150683	0	control	FGF	Fgf1	Fgfr1				FGF inhibition receptor	PMC: 4393358	Secreted Signaling	Fgf1 - Fgfr1
FGF1_FGFR1	KO Basal	Endothelial	0	1	ko	CTL Basal	Endothelial	0.000951233	0	control	FGF	Fgf1	Fgfr1				FGF inhibition receptor	PMC: 4393358	Secreted Signaling	Fgf1 - Fgfr1
FGF1_FGFR2	KO Basal	KO Lum ER+	0	1	ko	CTL Basal	CTL Lum ER+	0.00473814	0	control	FGF	Fgf1	Fgfr2				FGF inhibition receptor	PMC: 4393358	Secreted Signaling	Fgf1 - Fgfr2
FGF1_FGFR2	PVL	KO Lum ER+	0	1	ko	PVL	CTL Lum ER+	0	0	control	FGF	Fgf1	Fgfr2				FGF inhibition receptor	PMC: 4393358	Secreted Signaling	Fgf1 - Fgfr2
FGF1_FGFR2	myCAF	KO Lum ER+	0	1	ko	myCAF	CTL Lum ER+	0	0	control	FGF	Fgf1	Fgfr2				FGF inhibition receptor	PMC: 4393358	Secreted Signaling	Fgf1 - Fgfr2
FGF10_FGFR1	myCAF	Endothelial	0	1	ko	myCAF	Endothelial	0	0	control	FGF	Fgf10	Fgfr1				FGF inhibition receptor	PMC: 4393358	Secreted Signaling	Fgf10 - Fgfr1
FGF10_FGFR1	myCAF	Macrophage	0	1	ko	myCAF	Macrophage	0	0	control	FGF	Fgf10	Fgfr1				FGF inhibition receptor	PMC: 4393358	Secreted Signaling	Fgf10 - Fgfr1
FGF10_FGFR1	myCAF	PVL	0	1	ko	myCAF	PVL	0	0	control	FGF	Fgf10	Fgfr1				FGF inhibition receptor	PMC: 4393358	Secreted Signaling	Fgf10 - Fgfr1
FGF10_FGFR1	myCAF	myCAF	0	1	ko	myCAF	myCAF	0	0	control	FGF	Fgf10	Fgfr1				FGF inhibition receptor	PMC: 4393358	Secreted Signaling	Fgf10 - Fgfr1
FGF10_FGFR1	myCAF	KO Basal	0	1	ko	myCAF	CTL Basal	0	0	control	FGF	Fgf10	Fgfr1				FGF inhibition receptor	PMC: 4393358	Secreted Signaling	Fgf10 - Fgfr1
FGF10_FGFR1	myCAF	KO Lum ER+	0	1	ko	myCAF	CTL Lum ER+	0	0	control	FGF	Fgf10	Fgfr1				FGF inhibition receptor	PMC: 4393358	Secreted Signaling	Fgf10 - Fgfr1
FGF10_FGFR1	myCAF	KO Lum ER-	0	1	ko	myCAF	CTL Lum ER-	0	0	control	FGF	Fgf10	Fgfr1				FGF inhibition receptor	PMC: 4393358	Secreted Signaling	Fgf10 - Fgfr1
FGF10_FGFR1	myCAF	iCAF	0	1	ko	myCAF	iCAF	0	0	control	FGF	Fgf10	Fgfr1				FGF inhibition receptor	PMC: 4393358	Secreted Signaling	Fgf10 - Fgfr1
FGF10_FGFR2	myCAF	KO Lum ER+	0	1	ko	myCAF	CTL Lum ER+	0	0	control	FGF	Fgf10	Fgfr2				FGF inhibition receptor	PMC: 4393358	Secreted Signaling	Fgf10 - Fgfr2
PDGFA_PDGFRA	KO Lum ER+	iCAF	0.00402189	0	ko	CTL Lum ER+	iCAF	0	1	control	PDGF	Pdgfa	Pdgfra		PDGF antagonist			PMID: 15207812	Secreted Signaling	Pdgfa - Pdgfra
PDGFA_PDGFRA	KO Lum ER-	iCAF	0.00402189	0	ko	CTL Lum ER-	iCAF	0	1	control	PDGF	Pdgfa	Pdgfra		PDGF antagonist			PMID: 15207812	Secreted Signaling	Pdgfa - Pdgfra
PDGFA_PDGFRA	YFP+ Epi	iCAF	0.0141636	0	ko	NA	NA	NA	NA	NA	PDGF	Pdgfa	Pdgfra		PDGF antagonist			PMID: 15207812	Secreted Signaling	Pdgfa - Pdgfra
PDGFA_PDGFRA	KO Lum ER-	myCAF	0.00359258	0	ko	CTL Lum ER-	myCAF	0	1	control	PDGF	Pdgfa	Pdgfra		PDGF antagonist			PMID: 15207812	Secreted Signaling	Pdgfa - Pdgfra
PDGFA_PDGFRA	KO Basal	iCAF	0.00296726	0	ko	CTL Basal	iCAF	0.00359502	0	control	PDGF	Pdgfa	Pdgfra		PDGF antagonist			PMID: 15207812	Secreted Signaling	Pdgfa - Pdgfra
PDGFA_PDGFRA	PVL	iCAF	0.0136867	0	ko	PVL	iCAF	0	0	control	PDGF	Pdgfa	Pdgfra		PDGF antagonist			PMID: 15207812	Secreted Signaling	Pdgfa - Pdgfra
PDGFA_PDGFRA	PVL	myCAF	0.0121592	0	ko	PVL	myCAF	0	0	control	PDGF	Pdgfa	Pdgfra		PDGF antagonist			PMID: 15207812	Secreted Signaling	Pdgfa - Pdgfra
PDGFA_PDGFRA	KO Lum ER+	myCAF	0.00359258	0	ko	CTL Lum ER+	myCAF	0	1	control	PDGF	Pdgfa	Pdgfra		PDGF antagonist			PMID: 15207812	Secreted Signaling	Pdgfa - Pdgfra
PDGFA_PDGFRA	YFP+ Epi	myCAF	0.0126115	0	ko	NA	NA	NA	NA	NA	PDGF	Pdgfa	Pdgfra		PDGF antagonist			PMID: 15207812	Secreted Signaling	Pdgfa - Pdgfra
PDGFA_PDGFRA	KO Basal	myCAF	0.00265053	0	ko	CTL Basal	myCAF	0	0	control	PDGF	Pdgfa	Pdgfra		PDGF antagonist			PMID: 15207812	Secreted Signaling	Pdgfa - Pdgfra
PDGFA_PDGFRB	YFP+ Epi	iCAF	0.00263176	0	ko	NA	NA	NA	NA	NA	PDGF	Pdgfa	Pdgfrb		PDGF antagonist			PMID: 15207812	Secreted Signaling	Pdgfa - Pdgfrb
PDGFA_PDGFRB	KO Lum ER-	PVL	0.00475551	0	ko	CTL Lum ER-	PVL	0	1	control	PDGF	Pdgfa	Pdgfrb		PDGF antagonist			PMID: 15207812	Secreted Signaling	Pdgfa - Pdgfrb
PDGFA_PDGFRB	KO Basal	myCAF	0.00265053	0	ko	CTL Basal	myCAF	0	0	control	PDGF	Pdgfa	Pdgfrb		PDGF antagonist			PMID: 15207812	Secreted Signaling	Pdgfa - Pdgfrb
PDGFA_PDGFRB	KO Lum ER-	iCAF	0.000736528	0	ko	CTL Lum ER-	iCAF	0	1	control	PDGF	Pdgfa	Pdgfrb		PDGF antagonist			PMID: 15207812	Secreted Signaling	Pdgfa - Pdgfrb
PDGFA_PDGFRB	YFP+ Epi	myCAF	0.0126115	0	ko	NA	NA	NA	NA	NA	PDGF	Pdgfa	Pdgfrb		PDGF antagonist			PMID: 15207812	Secreted Signaling	Pdgfa - Pdgfrb
PDGFA_PDGFRB	PVL	PVL	0.0160952	0	ko	PVL	PVL	0	0	control	PDGF	Pdgfa	Pdgfrb		PDGF antagonist			PMID: 15207812	Secreted Signaling	Pdgfa - Pdgfrb
PDGFA_PDGFRB	KO Basal	iCAF	0.000543394	0	ko	CTL Basal	iCAF	0.00065904	0	control	PDGF	Pdgfa	Pdgfrb		PDGF antagonist			PMID: 15207812	Secreted Signaling	Pdgfa - Pdgfrb
PDGFA_PDGFRB	KO Basal	PVL	0.00350851	0	ko	CTL Basal	PVL	0	0	control	PDGF	Pdgfa	Pdgfrb		PDGF antagonist			PMID: 15207812	Secreted Signaling	Pdgfa - Pdgfrb
PDGFA_PDGFRB	KO Lum ER+	myCAF	0.00359258	0	ko	CTL Lum ER+	myCAF	0	1	control	PDGF	Pdgfa	Pdgfrb		PDGF antagonist			PMID: 15207812	Secreted Signaling	Pdgfa - Pdgfrb
PDGFA_PDGFRB	YFP+ Epi	PVL	0.0166939	0	ko	NA	NA	NA	NA	NA	PDGF	Pdgfa	Pdgfrb		PDGF antagonist			PMID: 15207812	Secreted Signaling	Pdgfa - Pdgfrb
PDGFA_PDGFRB	KO Lum ER+	iCAF	0.000736528	0	ko	CTL Lum ER+	iCAF	0	1	control	PDGF	Pdgfa	Pdgfrb		PDGF antagonist			PMID: 15207812	Secreted Signaling	Pdgfa - Pdgfrb
PDGFA_PDGFRB	KO Lum ER+	PVL	0.00475551	0	ko	CTL Lum ER+	PVL	0	1	control	PDGF	Pdgfa	Pdgfrb		PDGF antagonist			PMID: 15207812	Secreted Signaling	Pdgfa - Pdgfrb
PDGFA_PDGFRB	PVL	myCAF	0.0121592	0	ko	PVL	myCAF	0	0	control	PDGF	Pdgfa	Pdgfrb		PDGF antagonist			PMID: 15207812	Secreted Signaling	Pdgfa - Pdgfrb
PDGFA_PDGFRB	KO Lum ER-	myCAF	0.00359258	0	ko	CTL Lum ER-	myCAF	0	1	control	PDGF	Pdgfa	Pdgfrb		PDGF antagonist			PMID: 15207812	Secreted Signaling	Pdgfa - Pdgfrb
PDGFA_PDGFRB	PVL	iCAF	0.00257006	0	ko	PVL	iCAF	0	0	control	PDGF	Pdgfa	Pdgfrb		PDGF antagonist			PMID: 15207812	Secreted Signaling	Pdgfa - Pdgfrb
PDGFB_PDGFRA	YFP+ Epi	iCAF	0.0141636	0	ko	NA	NA	NA	NA	NA	PDGF	Pdgfb	Pdgfra		PDGF antagonist			PMID: 15207812	Secreted Signaling	Pdgfb - Pdgfra
PDGFB_PDGFRA	Endothelial	myCAF	0	1	ko	Endothelial	myCAF	0	0	control	PDGF	Pdgfb	Pdgfra		PDGF antagonist			PMID: 15207812	Secreted Signaling	Pdgfb - Pdgfra
PDGFB_PDGFRA	YFP+ Epi	myCAF	0.0126115	0	ko	NA	NA	NA	NA	NA	PDGF	Pdgfb	Pdgfra		PDGF antagonist			PMID: 15207812	Secreted Signaling	Pdgfb - Pdgfra
PDGFB_PDGFRA	Endothelial	iCAF	0	1	ko	Endothelial	iCAF	0.00253549	0	control	PDGF	Pdgfb	Pdgfra		PDGF antagonist			PMID: 15207812	Secreted Signaling	Pdgfb - Pdgfra
PDGFB_PDGFRA	KO Basal	iCAF	0.00148881	0	ko	CTL Basal	iCAF	0	1	control	PDGF	Pdgfb	Pdgfra		PDGF antagonist			PMID: 15207812	Secreted Signaling	Pdgfb - Pdgfra
PDGFB_PDGFRA	KO Basal	myCAF	0.00133073	0	ko	CTL Basal	myCAF	0	1	control	PDGF	Pdgfb	Pdgfra		PDGF antagonist			PMID: 15207812	Secreted Signaling	Pdgfb - Pdgfra
PDGFB_PDGFRA	KO Lum ER-	myCAF	0.00359258	0	ko	CTL Lum ER-	myCAF	0	1	control	PDGF	Pdgfb	Pdgfra		PDGF antagonist			PMID: 15207812	Secreted Signaling	Pdgfb - Pdgfra
PDGFB_PDGFRA	KO Lum ER-	iCAF	0.00402189	0	ko	CTL Lum ER-	iCAF	0	1	control	PDGF	Pdgfb	Pdgfra		PDGF antagonist			PMID: 15207812	Secreted Signaling	Pdgfb - Pdgfra
PDGFB_PDGFRB	Endothelial	PVL	0	1	ko	Endothelial	PVL	0	0	control	PDGF	Pdgfb	Pdgfrb		PDGF antagonist			PMID: 15207812	Secreted Signaling	Pdgfb - Pdgfrb
PDGFB_PDGFRB	YFP+ Epi	myCAF	0.0126115	0	ko	NA	NA	NA	NA	NA	PDGF	Pdgfb	Pdgfrb		PDGF antagonist			PMID: 15207812	Secreted Signaling	Pdgfb - Pdgfrb
PDGFB_PDGFRB	Endothelial	myCAF	0	1	ko	Endothelial	myCAF	0	0	control	PDGF	Pdgfb	Pdgfrb		PDGF antagonist			PMID: 15207812	Secreted Signaling	Pdgfb - Pdgfrb
PDGFB_PDGFRB	KO Lum ER-	PVL	0.00475551	0	ko	CTL Lum ER-	PVL	0	1	control	PDGF	Pdgfb	Pdgfrb		PDGF antagonist			PMID: 15207812	Secreted Signaling	Pdgfb - Pdgfrb
PDGFB_PDGFRB	KO Basal	myCAF	0.00133073	0	ko	CTL Basal	myCAF	0	1	control	PDGF	Pdgfb	Pdgfrb		PDGF antagonist			PMID: 15207812	Secreted Signaling	Pdgfb - Pdgfrb
PDGFB_PDGFRB	YFP+ Epi	iCAF	0.00263176	0	ko	NA	NA	NA	NA	NA	PDGF	Pdgfb	Pdgfrb		PDGF antagonist			PMID: 15207812	Secreted Signaling	Pdgfb - Pdgfrb
PDGFB_PDGFRB	KO Basal	iCAF	0.00027187	0	ko	CTL Basal	iCAF	0	1	control	PDGF	Pdgfb	Pdgfrb		PDGF antagonist			PMID: 15207812	Secreted Signaling	Pdgfb - Pdgfrb
PDGFB_PDGFRB	KO Lum ER-	iCAF	0.000736528	0	ko	CTL Lum ER-	iCAF	0	1	control	PDGF	Pdgfb	Pdgfrb		PDGF antagonist			PMID: 15207812	Secreted Signaling	Pdgfb - Pdgfrb
PDGFB_PDGFRB	Endothelial	iCAF	0	1	ko	Endothelial	iCAF	0.000463654	0	control	PDGF	Pdgfb	Pdgfrb		PDGF antagonist			PMID: 15207812	Secreted Signaling	Pdgfb - Pdgfrb
PDGFB_PDGFRB	KO Basal	PVL	0.00176149	0	ko	CTL Basal	PVL	0	1	control	PDGF	Pdgfb	Pdgfrb		PDGF antagonist			PMID: 15207812	Secreted Signaling	Pdgfb - Pdgfrb
PDGFB_PDGFRB	YFP+ Epi	PVL	0.0166939	0	ko	NA	NA	NA	NA	NA	PDGF	Pdgfb	Pdgfrb		PDGF antagonist			PMID: 15207812	Secreted Signaling	Pdgfb - Pdgfrb
PDGFB_PDGFRB	KO Lum ER-	myCAF	0.00359258	0	ko	CTL Lum ER-	myCAF	0	1	control	PDGF	Pdgfb	Pdgfrb		PDGF antagonist			PMID: 15207812	Secreted Signaling	Pdgfb - Pdgfrb
VEGFA_VEGFR1	KO Lum ER+	myCAF	0	1	ko	CTL Lum ER+	myCAF	0	0	control	VEGF	Vegfa	Flt1					KEGG: mmu04370; PMID: 16633338	Secreted Signaling	Vegfa - Vegfr1
VEGFA_VEGFR1	iCAF	Endothelial	0.00958226	0	ko	iCAF	Endothelial	0	1	control	VEGF	Vegfa	Flt1					KEGG: mmu04370; PMID: 16633338	Secreted Signaling	Vegfa - Vegfr1
VEGFA_VEGFR1	KO Lum ER+	Endothelial	0	1	ko	CTL Lum ER+	Endothelial	0.00871058	0	control	VEGF	Vegfa	Flt1					KEGG: mmu04370; PMID: 16633338	Secreted Signaling	Vegfa - Vegfr1
VEGFA_VEGFR2	KO Lum ER+	Endothelial	0	1	ko	CTL Lum ER+	Endothelial	0.0016987	0	control	VEGF	Vegfa	Kdr			VEGF activation receptor		KEGG: mmu04370; PMID: 16633338	Secreted Signaling	Vegfa - Vegfr2
VEGFA_VEGFR2	iCAF	Endothelial	0.00515963	0	ko	iCAF	Endothelial	0	1	control	VEGF	Vegfa	Kdr			VEGF activation receptor		KEGG: mmu04370; PMID: 16633338	Secreted Signaling	Vegfa - Vegfr2
VEGFC_VEGFR2	myCAF	Endothelial	0	1	ko	myCAF	Endothelial	0	0	control	VEGF	Vegfc	Kdr			VEGF activation receptor		KEGG: mmu04370; PMID: 16633338	Secreted Signaling	Vegfc - Vegfr2
VEGFC_VEGFR2	Endothelial	Endothelial	0	1	ko	Endothelial	Endothelial	0.00268971	0	control	VEGF	Vegfc	Kdr			VEGF activation receptor		KEGG: mmu04370; PMID: 16633338	Secreted Signaling	Vegfc - Vegfr2
PGF_VEGFR1	PVL	myCAF	0	1	ko	PVL	myCAF	0	0	control	VEGF	Pgf	Flt1					KEGG: mmu04370; PMID: 16633338	Secreted Signaling	Pgf - Vegfr1
PGF_VEGFR1	PVL	Endothelial	0.00958226	0	ko	PVL	Endothelial	0	0	control	VEGF	Pgf	Flt1					KEGG: mmu04370; PMID: 16633338	Secreted Signaling	Pgf - Vegfr1
VEGFA_VEGFR1R2	KO Lum ER+	Endothelial	0	1	ko	CTL Lum ER+	Endothelial	0.00408921	0	control	VEGF	Vegfa	FLT1_KDR			VEGF activation receptor		PMID: 16633338	Secreted Signaling	Vegfa - Vegfr1r2
VEGFA_VEGFR1R2	iCAF	Endothelial	0.00748747	0	ko	iCAF	Endothelial	0	1	control	VEGF	Vegfa	FLT1_KDR			VEGF activation receptor		PMID: 16633338	Secreted Signaling	Vegfa - Vegfr1r2
IGF1_IGF1R	iCAF	KO Basal	0.000280845	0	ko	iCAF	CTL Basal	0.000235394	0	control	IGF	Igf1	Igf1r		IGF antagonist			PMID: 14604834	Secreted Signaling	Igf1 - Igf1r
IGF1_IGF1R	iCAF	iCAF	0.000137712	0	ko	iCAF	iCAF	0	1	control	IGF	Igf1	Igf1r		IGF antagonist			PMID: 14604834	Secreted Signaling	Igf1 - Igf1r
IGF1_IGF1R	myCAF	KO Basal	0.000575211	0	ko	myCAF	CTL Basal	0	0	control	IGF	Igf1	Igf1r		IGF antagonist			PMID: 14604834	Secreted Signaling	Igf1 - Igf1r
IGF1_IGF1R	myCAF	iCAF	0.000282055	0	ko	myCAF	iCAF	0	1	control	IGF	Igf1	Igf1r		IGF antagonist			PMID: 14604834	Secreted Signaling	Igf1 - Igf1r
IGF1_IGF1R	myCAF	myCAF	0.000364754	0	ko	myCAF	myCAF	0	1	control	IGF	Igf1	Igf1r		IGF antagonist			PMID: 14604834	Secreted Signaling	Igf1 - Igf1r
IGF1_IGF1R	myCAF	PVL	0.000362326	0	ko	myCAF	PVL	0	0	control	IGF	Igf1	Igf1r		IGF antagonist			PMID: 14604834	Secreted Signaling	Igf1 - Igf1r
IGF1_IGF1R	myCAF	YFP+ Epi	0.000501706	0	ko	NA	NA	NA	NA	NA	IGF	Igf1	Igf1r		IGF antagonist			PMID: 14604834	Secreted Signaling	Igf1 - Igf1r
IGF1_IGF1R	iCAF	PVL	0.000176904	0	ko	iCAF	PVL	0	0	control	IGF	Igf1	Igf1r		IGF antagonist			PMID: 14604834	Secreted Signaling	Igf1 - Igf1r
IGF1_IGF1R	iCAF	myCAF	0.00017809	0	ko	iCAF	myCAF	0	1	control	IGF	Igf1	Igf1r		IGF antagonist			PMID: 14604834	Secreted Signaling	Igf1 - Igf1r
IGF1_IGF1R	iCAF	Endothelial	0.000320582	0	ko	iCAF	Endothelial	0.000247523	0	control	IGF	Igf1	Igf1r		IGF antagonist			PMID: 14604834	Secreted Signaling	Igf1 - Igf1r
IGF1_IGF1R	iCAF	YFP+ Epi	0.000244956	0	ko	NA	NA	NA	NA	NA	IGF	Igf1	Igf1r		IGF antagonist			PMID: 14604834	Secreted Signaling	Igf1 - Igf1r
IGF1_IGF1R	iCAF	KO Lum ER-	0.000295665	0	ko	iCAF	CTL Lum ER-	0.000206668	0	control	IGF	Igf1	Igf1r		IGF antagonist			PMID: 14604834	Secreted Signaling	Igf1 - Igf1r
IGF1_IGF1R	myCAF	Endothelial	0.0006566	0	ko	myCAF	Endothelial	0	0	control	IGF	Igf1	Igf1r		IGF antagonist			PMID: 14604834	Secreted Signaling	Igf1 - Igf1r
IGF1_IGF1R	myCAF	KO Lum ER-	0.000605566	0	ko	myCAF	CTL Lum ER-	0	0	control	IGF	Igf1	Igf1r		IGF antagonist			PMID: 14604834	Secreted Signaling	Igf1 - Igf1r
IGF2_IGF1R	Endothelial	PVL	0	1	ko	Endothelial	PVL	0	0	control	IGF	Igf2	Igf1r		IGF antagonist			PMID: 14604834	Secreted Signaling	Igf2 - Igf1r
IGF2_IGF1R	Endothelial	Endothelial	0	1	ko	Endothelial	Endothelial	0.000424952	0	control	IGF	Igf2	Igf1r		IGF antagonist			PMID: 14604834	Secreted Signaling	Igf2 - Igf1r
IGF2_IGF1R	Endothelial	KO Lum ER-	0	1	ko	Endothelial	CTL Lum ER-	0.000354811	0	control	IGF	Igf2	Igf1r		IGF antagonist			PMID: 14604834	Secreted Signaling	Igf2 - Igf1r
IGF2_IGF1R	Endothelial	KO Basal	0	1	ko	Endothelial	CTL Basal	0.000404129	0	control	IGF	Igf2	Igf1r		IGF antagonist			PMID: 14604834	Secreted Signaling	Igf2 - Igf1r
IGF2_IGF2R	Endothelial	myCAF	0	1	ko	Endothelial	myCAF	0	0	control	IGF	Igf2	Igf2r		IGF antagonist			PMID: 14604834	Secreted Signaling	Igf2 - Igf2r
IGF2_IGF2R	Endothelial	KO Lum ER+	0	1	ko	Endothelial	CTL Lum ER+	0.00059466	0	control	IGF	Igf2	Igf2r		IGF antagonist			PMID: 14604834	Secreted Signaling	Igf2 - Igf2r
IGF2_IGF2R	Endothelial	PVL	0	1	ko	Endothelial	PVL	0	0	control	IGF	Igf2	Igf2r		IGF antagonist			PMID: 14604834	Secreted Signaling	Igf2 - Igf2r
IGF1_ITGAV_ITGB3	myCAF	myCAF	0	1	ko	myCAF	myCAF	0	0	control	IGF	Igf1	ITGAV_ITGB3		IGF antagonist			PMID: 28190785; PMID: 28873464	Secreted Signaling	Igf1 - (Itgav+Itgb3)
IGF1_ITGAV_ITGB3	iCAF	myCAF	0	1	ko	iCAF	myCAF	0	0	control	IGF	Igf1	ITGAV_ITGB3		IGF antagonist			PMID: 28190785; PMID: 28873464	Secreted Signaling	Igf1 - (Itgav+Itgb3)
IGF1_ITGA6_ITGB4	myCAF	KO Basal	0.00216603	0	ko	myCAF	CTL Basal	0	1	control	IGF	Igf1	ITGA6_ITGB4		IGF antagonist			PMID: 28190785; PMID: 28873464	Secreted Signaling	Igf1 - (Itga6+Itgb4)
IGF1_ITGA6_ITGB4	myCAF	Endothelial	0	1	ko	myCAF	Endothelial	0	0	control	IGF	Igf1	ITGA6_ITGB4		IGF antagonist			PMID: 28190785; PMID: 28873464	Secreted Signaling	Igf1 - (Itga6+Itgb4)
IGF1_ITGA6_ITGB4	myCAF	KO Lum ER+	0.0015434	0	ko	myCAF	CTL Lum ER+	0	1	control	IGF	Igf1	ITGA6_ITGB4		IGF antagonist			PMID: 28190785; PMID: 28873464	Secreted Signaling	Igf1 - (Itga6+Itgb4)
IGF1_ITGA6_ITGB4	iCAF	KO Basal	0.00105974	0	ko	iCAF	CTL Basal	0	1	control	IGF	Igf1	ITGA6_ITGB4		IGF antagonist			PMID: 28190785; PMID: 28873464	Secreted Signaling	Igf1 - (Itga6+Itgb4)
IGF1_ITGA6_ITGB4	iCAF	YFP+ Epi	0.000423881	0	ko	NA	NA	NA	NA	NA	IGF	Igf1	ITGA6_ITGB4		IGF antagonist			PMID: 28190785; PMID: 28873464	Secreted Signaling	Igf1 - (Itga6+Itgb4)
IGF1_ITGA6_ITGB4	iCAF	KO Lum ER+	0.000754061	0	ko	iCAF	CTL Lum ER+	0	1	control	IGF	Igf1	ITGA6_ITGB4		IGF antagonist			PMID: 28190785; PMID: 28873464	Secreted Signaling	Igf1 - (Itga6+Itgb4)
IGF1_ITGA6_ITGB4	myCAF	KO Lum ER-	0.000605566	0	ko	myCAF	CTL Lum ER-	0	1	control	IGF	Igf1	ITGA6_ITGB4		IGF antagonist			PMID: 28190785; PMID: 28873464	Secreted Signaling	Igf1 - (Itga6+Itgb4)
IGF1_ITGA6_ITGB4	myCAF	YFP+ Epi	0.000867699	0	ko	NA	NA	NA	NA	NA	IGF	Igf1	ITGA6_ITGB4		IGF antagonist			PMID: 28190785; PMID: 28873464	Secreted Signaling	Igf1 - (Itga6+Itgb4)
IGF1_ITGA6_ITGB4	iCAF	Endothelial	0	1	ko	iCAF	Endothelial	0.000311543	0	control	IGF	Igf1	ITGA6_ITGB4		IGF antagonist			PMID: 28190785; PMID: 28873464	Secreted Signaling	Igf1 - (Itga6+Itgb4)
IGF1_ITGA6_ITGB4	iCAF	KO Lum ER-	0.000295665	0	ko	iCAF	CTL Lum ER-	0	1	control	IGF	Igf1	ITGA6_ITGB4		IGF antagonist			PMID: 28190785; PMID: 28873464	Secreted Signaling	Igf1 - (Itga6+Itgb4)
IGF2_ITGAV_ITGB3	Endothelial	myCAF	0	1	ko	Endothelial	myCAF	0	0	control	IGF	Igf2	ITGAV_ITGB3		IGF antagonist			PMID: 28190785; PMID: 28873464	Secreted Signaling	Igf2 - (Itgav+Itgb3)
IGF2_ITGA6_ITGB4	Endothelial	Endothelial	0	1	ko	Endothelial	Endothelial	0.000534863	0	control	IGF	Igf2	ITGA6_ITGB4		IGF antagonist			PMID: 28190785; PMID: 28873464	Secreted Signaling	Igf2 - (Itga6+Itgb4)
CCL5_CCR1	Lymphocyte	Macrophage	0.0219546	0	ko	Lymphocyte	Macrophage	0	1	control	CCL	Ccl5	Ccr1					KEGG: mmu04060	Secreted Signaling	Ccl5 - Ccr1
CCL3_CCR1	Macrophage	Macrophage	0.00201761	0	ko	Macrophage	Macrophage	0	1	control	CCL	Ccl3	Ccr1					KEGG: mmu04060	Secreted Signaling	Ccl3 - Ccr1
CCL8_CCR1	iCAF	Macrophage	0.00319407	0	ko	iCAF	Macrophage	0	1	control	CCL	Ccl8	Ccr1					KEGG: mmu04060	Secreted Signaling	Ccl8 - Ccr1
CCL8_CCR1	myCAF	Macrophage	0.0080219	0	ko	myCAF	Macrophage	0	1	control	CCL	Ccl8	Ccr1					KEGG: mmu04060	Secreted Signaling	Ccl8 - Ccr1
CCL9_CCR1	Macrophage	Macrophage	0.0080219	0	ko	Macrophage	Macrophage	0	1	control	CCL	Ccl9	Ccr1					KEGG: mmu04060	Secreted Signaling	Ccl9 - Ccr1
CCL6_CCR1	Macrophage	Macrophage	0.00918425	0	ko	Macrophage	Macrophage	0	1	control	CCL	Ccl6	Ccr1					KEGG: mmu04060	Secreted Signaling	Ccl6 - Ccr1
CCL8_CCR2	iCAF	Macrophage	0.00201761	0	ko	iCAF	Macrophage	0	1	control	CCL	Ccl8	Ccr2					KEGG: mmu04060	Secreted Signaling	Ccl8 - Ccr2
CCL8_CCR2	myCAF	Macrophage	0.00507628	0	ko	myCAF	Macrophage	0	0	control	CCL	Ccl8	Ccr2					KEGG: mmu04060	Secreted Signaling	Ccl8 - Ccr2
CCL6_CCR2	Macrophage	Macrophage	0.00581433	0	ko	Macrophage	Macrophage	0	0	control	CCL	Ccl6	Ccr2					KEGG: mmu04060	Secreted Signaling	Ccl6 - Ccr2
CCL2_CCR2	iCAF	Macrophage	0.00127392	0	ko	iCAF	Macrophage	0	1	control	CCL	Ccl2	Ccr2					KEGG: mmu04060	Secreted Signaling	Ccl2 - Ccr2
CCL2_CCR2	Macrophage	Macrophage	0.00201761	0	ko	Macrophage	Macrophage	0	0	control	CCL	Ccl2	Ccr2					KEGG: mmu04060	Secreted Signaling	Ccl2 - Ccr2
CCL2_ACKR1	iCAF	Endothelial	0.0032864	0	ko	iCAF	Endothelial	0	1	control	CCL	Ccl2	Ackr1					PMID: 26740381	Secreted Signaling	Ccl2 - Ackr1
CCL2_ACKR1	Macrophage	Endothelial	0.00519883	0	ko	Macrophage	Endothelial	0	0	control	CCL	Ccl2	Ackr1					PMID: 26740381	Secreted Signaling	Ccl2 - Ackr1
CCL5_ACKR1	Lymphocyte	Endothelial	0.0353172	0	ko	Lymphocyte	Endothelial	0.00577471	0	control	CCL	Ccl5	Ackr1					PMID: 26740381	Secreted Signaling	Ccl5 - Ackr1
CCL5_ACKR1	myCAF	Endothelial	0	1	ko	myCAF	Endothelial	0	0	control	CCL	Ccl5	Ackr1					PMID: 26740381	Secreted Signaling	Ccl5 - Ackr1
CCL8_ACKR1	myCAF	Endothelial	0.0130173	0	ko	myCAF	Endothelial	0	0	control	CCL	Ccl8	Ackr1					PMID: 26740381	Secreted Signaling	Ccl8 - Ackr1
CCL8_ACKR1	iCAF	Endothelial	0.00519883	0	ko	iCAF	Endothelial	0	1	control	CCL	Ccl8	Ackr1					PMID: 26740381	Secreted Signaling	Ccl8 - Ackr1
CCL11_ACKR1	iCAF	Endothelial	0.0116824	0	ko	iCAF	Endothelial	0.00595799	0	control	CCL	Ccl11	Ackr1					PMID: 26740381	Secreted Signaling	Ccl11 - Ackr1
CCL11_ACKR1	myCAF	Endothelial	0.0032864	0	ko	myCAF	Endothelial	0	0	control	CCL	Ccl11	Ackr1					PMID: 26740381	Secreted Signaling	Ccl11 - Ackr1
CXCL12_CXCR4	KO Basal	myCAF	0	1	ko	CTL Basal	myCAF	0	0	control	CXCL	Cxcl12	Cxcr4					KEGG: mmu04060	Secreted Signaling	Cxcl12 - Cxcr4
CXCL12_CXCR4	iCAF	myCAF	0	1	ko	iCAF	myCAF	0	0	control	CXCL	Cxcl12	Cxcr4					KEGG: mmu04060	Secreted Signaling	Cxcl12 - Cxcr4
CXCL12_CXCR4	myCAF	Macrophage	0.00201761	0	ko	myCAF	Macrophage	0	1	control	CXCL	Cxcl12	Cxcr4					KEGG: mmu04060	Secreted Signaling	Cxcl12 - Cxcr4
CXCL12_CXCR4	myCAF	Lymphocyte	0.00127392	0	ko	myCAF	Lymphocyte	0	1	control	CXCL	Cxcl12	Cxcr4					KEGG: mmu04060	Secreted Signaling	Cxcl12 - Cxcr4
CXCL12_CXCR4	Endothelial	Macrophage	0	1	ko	Endothelial	Macrophage	0	0	control	CXCL	Cxcl12	Cxcr4					KEGG: mmu04060	Secreted Signaling	Cxcl12 - Cxcr4
CXCL12_CXCR4	KO Basal	Macrophage	0.00201761	0	ko	CTL Basal	Macrophage	0	0	control	CXCL	Cxcl12	Cxcr4					KEGG: mmu04060	Secreted Signaling	Cxcl12 - Cxcr4
CXCL12_CXCR4	iCAF	Lymphocyte	0.00695638	0	ko	iCAF	Lymphocyte	0	1	control	CXCL	Cxcl12	Cxcr4					KEGG: mmu04060	Secreted Signaling	Cxcl12 - Cxcr4
CXCL12_CXCR4	Endothelial	myCAF	0	1	ko	Endothelial	myCAF	0	0	control	CXCL	Cxcl12	Cxcr4					KEGG: mmu04060	Secreted Signaling	Cxcl12 - Cxcr4
CXCL12_CXCR4	iCAF	Macrophage	0.0109809	0	ko	iCAF	Macrophage	0	0	control	CXCL	Cxcl12	Cxcr4					KEGG: mmu04060	Secreted Signaling	Cxcl12 - Cxcr4
CXCL12_CXCR4	KO Basal	Lymphocyte	0.00127392	0	ko	CTL Basal	Lymphocyte	0	1	control	CXCL	Cxcl12	Cxcr4					KEGG: mmu04060	Secreted Signaling	Cxcl12 - Cxcr4
CXCL12_ACKR3	iCAF	iCAF	0.00695638	0	ko	iCAF	iCAF	0	1	control	CXCL	Cxcl12	Ackr3					KEGG: mmu04060	Secreted Signaling	Cxcl12 - Ackr3
CXCL12_ACKR3	KO Basal	iCAF	0.00127392	0	ko	CTL Basal	iCAF	0	1	control	CXCL	Cxcl12	Ackr3					KEGG: mmu04060	Secreted Signaling	Cxcl12 - Ackr3
CXCL12_ACKR3	myCAF	iCAF	0.00127392	0	ko	myCAF	iCAF	0	1	control	CXCL	Cxcl12	Ackr3					KEGG: mmu04060	Secreted Signaling	Cxcl12 - Ackr3
CXCL1_ACKR1	iCAF	Endothelial	0.00519883	0	ko	iCAF	Endothelial	0.00217801	0	control	CXCL	Cxcl1	Ackr1					KEGG: mmu04060	Secreted Signaling	Cxcl1 - Ackr1
CXCL1_ACKR1	YFP+ Epi	Endothelial	0.0032864	0	ko	NA	NA	NA	NA	NA	CXCL	Cxcl1	Ackr1					KEGG: mmu04060	Secreted Signaling	Cxcl1 - Ackr1
CXCL1_ACKR1	Endothelial	Endothelial	0.00519883	0	ko	Endothelial	Endothelial	0.00109019	0	control	CXCL	Cxcl1	Ackr1					KEGG: mmu04060	Secreted Signaling	Cxcl1 - Ackr1
CXCL1_ACKR1	myCAF	Endothelial	0.0032864	0	ko	myCAF	Endothelial	0	1	control	CXCL	Cxcl1	Ackr1					KEGG: mmu04060	Secreted Signaling	Cxcl1 - Ackr1
CXCL1_ACKR1	PVL	Endothelial	0.00519883	0	ko	PVL	Endothelial	0	0	control	CXCL	Cxcl1	Ackr1					KEGG: mmu04060	Secreted Signaling	Cxcl1 - Ackr1
CXCL1_ACKR1	KO Lum ER-	Endothelial	0.0032864	0	ko	CTL Lum ER-	Endothelial	0.00109019	0	control	CXCL	Cxcl1	Ackr1					KEGG: mmu04060	Secreted Signaling	Cxcl1 - Ackr1
CXCL2_ACKR1	Macrophage	Endothelial	0.021391	0	ko	Macrophage	Endothelial	0	0	control	CXCL	Cxcl2	Ackr1					KEGG: mmu04060	Secreted Signaling	Cxcl2 - Ackr1
CXCL9_ACKR1	Endothelial	Endothelial	0.0032864	0	ko	Endothelial	Endothelial	0	1	control	CXCL	Cxcl9	Ackr1					KEGG: mmu04060	Secreted Signaling	Cxcl9 - Ackr1
CXCL10_ACKR1	Endothelial	Endothelial	0.00759778	0	ko	Endothelial	Endothelial	0	1	control	CXCL	Cxcl10	Ackr1					KEGG: mmu04060	Secreted Signaling	Cxcl10 - Ackr1
MIF_CD74_CXCR4	myCAF	Macrophage	0.0237791	0	ko	myCAF	Macrophage	0	0	control	MIF	Mif	CD74_CXCR4					PMID: 29637711; PMID: 24760155	Secreted Signaling	Mif - (Cd74+Cxcr4)
MIF_CD74_CXCR4	KO Basal	Macrophage	0.0327932	0	ko	CTL Basal	Macrophage	0	0	control	MIF	Mif	CD74_CXCR4					PMID: 29637711; PMID: 24760155	Secreted Signaling	Mif - (Cd74+Cxcr4)
MIF_CD74_CXCR4	iCAF	Macrophage	0.0226266	0	ko	iCAF	Macrophage	0	0	control	MIF	Mif	CD74_CXCR4					PMID: 29637711; PMID: 24760155	Secreted Signaling	Mif - (Cd74+Cxcr4)
MIF_CD74_CXCR4	Lymphocyte	Macrophage	0.0184152	0	ko	Lymphocyte	Macrophage	0	0	control	MIF	Mif	CD74_CXCR4					PMID: 29637711; PMID: 24760155	Secreted Signaling	Mif - (Cd74+Cxcr4)
MIF_CD74_CXCR4	myCAF	myCAF	0	1	ko	myCAF	myCAF	0	0.03	control	MIF	Mif	CD74_CXCR4					PMID: 29637711; PMID: 24760155	Secreted Signaling	Mif - (Cd74+Cxcr4)
MIF_CD74_CXCR4	iCAF	myCAF	0	1	ko	iCAF	myCAF	0	0.03	control	MIF	Mif	CD74_CXCR4					PMID: 29637711; PMID: 24760155	Secreted Signaling	Mif - (Cd74+Cxcr4)
MIF_CD74_CXCR4	KO Lum ER+	myCAF	0	1	ko	CTL Lum ER+	myCAF	0	0.02	control	MIF	Mif	CD74_CXCR4					PMID: 29637711; PMID: 24760155	Secreted Signaling	Mif - (Cd74+Cxcr4)
MIF_CD74_CXCR4	Lymphocyte	myCAF	0	1	ko	Lymphocyte	myCAF	0	0.02	control	MIF	Mif	CD74_CXCR4					PMID: 29637711; PMID: 24760155	Secreted Signaling	Mif - (Cd74+Cxcr4)
MIF_CD74_CXCR4	Macrophage	myCAF	0	1	ko	Macrophage	myCAF	0	0.03	control	MIF	Mif	CD74_CXCR4					PMID: 29637711; PMID: 24760155	Secreted Signaling	Mif - (Cd74+Cxcr4)
MIF_CD74_CXCR4	KO Lum ER+	Macrophage	0.0320119	0	ko	CTL Lum ER+	Macrophage	0	0	control	MIF	Mif	CD74_CXCR4					PMID: 29637711; PMID: 24760155	Secreted Signaling	Mif - (Cd74+Cxcr4)
MIF_CD74_CXCR4	Endothelial	myCAF	0	1	ko	Endothelial	myCAF	0	0.03	control	MIF	Mif	CD74_CXCR4					PMID: 29637711; PMID: 24760155	Secreted Signaling	Mif - (Cd74+Cxcr4)
MIF_CD74_CXCR4	KO Basal	myCAF	0	1	ko	CTL Basal	myCAF	0	0	control	MIF	Mif	CD74_CXCR4					PMID: 29637711; PMID: 24760155	Secreted Signaling	Mif - (Cd74+Cxcr4)
MIF_CD74_CXCR4	PVL	Macrophage	0.0226266	0	ko	PVL	Macrophage	0	0	control	MIF	Mif	CD74_CXCR4					PMID: 29637711; PMID: 24760155	Secreted Signaling	Mif - (Cd74+Cxcr4)
MIF_CD74_CXCR4	KO Lum ER-	myCAF	0	1	ko	CTL Lum ER-	myCAF	0	0.02	control	MIF	Mif	CD74_CXCR4					PMID: 29637711; PMID: 24760155	Secreted Signaling	Mif - (Cd74+Cxcr4)
MIF_CD74_CXCR4	YFP+ Epi	Macrophage	0.0276723	0	ko	NA	NA	NA	NA	NA	MIF	Mif	CD74_CXCR4					PMID: 29637711; PMID: 24760155	Secreted Signaling	Mif - (Cd74+Cxcr4)
MIF_CD74_CXCR4	Macrophage	Macrophage	0.0184152	0	ko	Macrophage	Macrophage	0	0	control	MIF	Mif	CD74_CXCR4					PMID: 29637711; PMID: 24760155	Secreted Signaling	Mif - (Cd74+Cxcr4)
MIF_CD74_CXCR4	Endothelial	Macrophage	0.0132728	0	ko	Endothelial	Macrophage	0	0	control	MIF	Mif	CD74_CXCR4					PMID: 29637711; PMID: 24760155	Secreted Signaling	Mif - (Cd74+Cxcr4)
MIF_CD74_CXCR4	PVL	myCAF	0	1	ko	PVL	myCAF	0	0.03	control	MIF	Mif	CD74_CXCR4					PMID: 29637711; PMID: 24760155	Secreted Signaling	Mif - (Cd74+Cxcr4)
MIF_CD74_CXCR4	KO Lum ER-	Macrophage	0.0267383	0	ko	CTL Lum ER-	Macrophage	0	0	control	MIF	Mif	CD74_CXCR4					PMID: 29637711; PMID: 24760155	Secreted Signaling	Mif - (Cd74+Cxcr4)
MIF_CD74_CD44	iCAF	Macrophage	0.0413129	0	ko	iCAF	Macrophage	0	0	control	MIF	Mif	CD74_CD44					PMID: 29637711; PMID: 26175090	Secreted Signaling	Mif - (Cd74+Cd44)
MIF_CD74_CD44	myCAF	Macrophage	0.043375	0	ko	myCAF	Macrophage	0	0	control	MIF	Mif	CD74_CD44					PMID: 29637711; PMID: 26175090	Secreted Signaling	Mif - (Cd74+Cd44)
MIF_CD74_CD44	Lymphocyte	Macrophage	0.0337436	0	ko	Lymphocyte	Macrophage	0	0	control	MIF	Mif	CD74_CD44					PMID: 29637711; PMID: 26175090	Secreted Signaling	Mif - (Cd74+Cd44)
MIF_CD74_CD44	KO Basal	Macrophage	0.0593656	0	ko	CTL Basal	Macrophage	0	0	control	MIF	Mif	CD74_CD44					PMID: 29637711; PMID: 26175090	Secreted Signaling	Mif - (Cd74+Cd44)
MIF_CD74_CD44	Endothelial	Macrophage	0.0244272	0	ko	Endothelial	Macrophage	0	0	control	MIF	Mif	CD74_CD44					PMID: 29637711; PMID: 26175090	Secreted Signaling	Mif - (Cd74+Cd44)
MIF_CD74_CD44	PVL	Macrophage	0.0413129	0	ko	PVL	Macrophage	0	0	control	MIF	Mif	CD74_CD44					PMID: 29637711; PMID: 26175090	Secreted Signaling	Mif - (Cd74+Cd44)
MIF_CD74_CD44	KO Lum ER+	Macrophage	0.0579892	0	ko	CTL Lum ER+	Macrophage	0	0	control	MIF	Mif	CD74_CD44					PMID: 29637711; PMID: 26175090	Secreted Signaling	Mif - (Cd74+Cd44)
MIF_CD74_CD44	KO Basal	myCAF	0	1	ko	CTL Basal	myCAF	0	0.01	control	MIF	Mif	CD74_CD44					PMID: 29637711; PMID: 26175090	Secreted Signaling	Mif - (Cd74+Cd44)
MIF_CD74_CD44	KO Lum ER-	Macrophage	0.0486513	0	ko	CTL Lum ER-	Macrophage	0	0	control	MIF	Mif	CD74_CD44					PMID: 29637711; PMID: 26175090	Secreted Signaling	Mif - (Cd74+Cd44)
MIF_CD74_CD44	YFP+ Epi	Macrophage	0.0503111	0	ko	NA	NA	NA	NA	NA	MIF	Mif	CD74_CD44					PMID: 29637711; PMID: 26175090	Secreted Signaling	Mif - (Cd74+Cd44)
MIF_CD74_CD44	Macrophage	Macrophage	0.0337436	0	ko	Macrophage	Macrophage	0	0	control	MIF	Mif	CD74_CD44					PMID: 29637711; PMID: 26175090	Secreted Signaling	Mif - (Cd74+Cd44)
MIF_ACKR3	Endothelial	iCAF	0.00455197	0	ko	Endothelial	iCAF	0	1	control	MIF	Mif	Ackr3					PMID: 26175090	Secreted Signaling	Mif - Ackr3
MIF_ACKR3	KO Lum ER+	iCAF	0.0111174	0	ko	CTL Lum ER+	iCAF	0	1	control	MIF	Mif	Ackr3					PMID: 26175090	Secreted Signaling	Mif - Ackr3
MIF_ACKR3	KO Basal	iCAF	0.0113947	0	ko	CTL Basal	iCAF	0	1	control	MIF	Mif	Ackr3					PMID: 26175090	Secreted Signaling	Mif - Ackr3
MIF_ACKR3	KO Lum ER-	iCAF	0.00925304	0	ko	CTL Lum ER-	iCAF	0	1	control	MIF	Mif	Ackr3					PMID: 26175090	Secreted Signaling	Mif - Ackr3
MIF_ACKR3	Lymphocyte	iCAF	0.00633731	0	ko	Lymphocyte	iCAF	0	1	control	MIF	Mif	Ackr3					PMID: 26175090	Secreted Signaling	Mif - Ackr3
MIF_ACKR3	PVL	iCAF	0.00780857	0	ko	PVL	iCAF	0	1	control	MIF	Mif	Ackr3					PMID: 26175090	Secreted Signaling	Mif - Ackr3
MIF_ACKR3	YFP+ Epi	iCAF	0.00958226	0	ko	NA	NA	NA	NA	NA	MIF	Mif	Ackr3					PMID: 26175090	Secreted Signaling	Mif - Ackr3
MIF_ACKR3	Macrophage	iCAF	0.00633731	0	ko	Macrophage	iCAF	0	1	control	MIF	Mif	Ackr3					PMID: 26175090	Secreted Signaling	Mif - Ackr3
MIF_ACKR3	myCAF	iCAF	0.00821265	0	ko	myCAF	iCAF	0	1	control	MIF	Mif	Ackr3					PMID: 26175090	Secreted Signaling	Mif - Ackr3
MIF_ACKR3	iCAF	iCAF	0.00780857	0	ko	iCAF	iCAF	0	1	control	MIF	Mif	Ackr3					PMID: 26175090	Secreted Signaling	Mif - Ackr3
IL11_IL11RA1_IL6ST	myCAF	KO Lum ER+	0	1	ko	myCAF	CTL Lum ER+	0	0.02	control	IL6	Il11	IL11R complex 1					KEGG: mmu04060	Secreted Signaling	Il11 - (Il11ra1+Il6st)
IL11_IL11RA1_IL6ST	myCAF	PVL	0	1	ko	myCAF	PVL	0	0.01	control	IL6	Il11	IL11R complex 1					KEGG: mmu04060	Secreted Signaling	Il11 - (Il11ra1+Il6st)
IL11_IL11RA1_IL6ST	myCAF	iCAF	0	1	ko	myCAF	iCAF	0	0	control	IL6	Il11	IL11R complex 1					KEGG: mmu04060	Secreted Signaling	Il11 - (Il11ra1+Il6st)
IL11_IL11RA1_IL6ST	myCAF	myCAF	0	1	ko	myCAF	myCAF	0	0	control	IL6	Il11	IL11R complex 1					KEGG: mmu04060	Secreted Signaling	Il11 - (Il11ra1+Il6st)
IL11_IL11RA1_IL6ST	myCAF	KO Lum ER-	0	1	ko	myCAF	CTL Lum ER-	0	0.02	control	IL6	Il11	IL11R complex 1					KEGG: mmu04060	Secreted Signaling	Il11 - (Il11ra1+Il6st)
LIF_LIFR_IL6ST	KO Lum ER-	Endothelial	0	1	ko	CTL Lum ER-	Endothelial	0.00454747	0	control	LIFR	Lif	LIFR_IL6ST					KEGG: mmu04060	Secreted Signaling	Lif - (Lifr+Il6st)
LIF_LIFR_IL6ST	KO Lum ER-	PVL	0	1	ko	CTL Lum ER-	PVL	0	0.04	control	LIFR	Lif	LIFR_IL6ST					KEGG: mmu04060	Secreted Signaling	Lif - (Lifr+Il6st)
LIF_LIFR_IL6ST	KO Lum ER-	KO Lum ER+	0	1	ko	CTL Lum ER-	CTL Lum ER+	0.000951233	0	control	LIFR	Lif	LIFR_IL6ST					KEGG: mmu04060	Secreted Signaling	Lif - (Lifr+Il6st)
LIF_LIFR_IL6ST	KO Lum ER-	KO Basal	0	1	ko	CTL Lum ER-	CTL Basal	0.00119726	0	control	LIFR	Lif	LIFR_IL6ST					KEGG: mmu04060	Secreted Signaling	Lif - (Lifr+Il6st)
IL34_CSF1R	myCAF	Macrophage	0	1	ko	myCAF	Macrophage	0	0	control	CSF	Il34	Csf1r					KEGG: mmu04060	Secreted Signaling	Il34 - Csf1r
CSF1_CSF1R	YFP+ Epi	Macrophage	0.00507628	0	ko	NA	NA	NA	NA	NA	CSF	Csf1	Csf1r					KEGG: mmu04060	Secreted Signaling	Csf1 - Csf1r
CSF1_CSF1R	iCAF	Macrophage	0.00507628	0	ko	iCAF	Macrophage	0	0	control	CSF	Csf1	Csf1r					KEGG: mmu04060	Secreted Signaling	Csf1 - Csf1r
CSF1_CSF1R	myCAF	Macrophage	0.00507628	0	ko	myCAF	Macrophage	0	0	control	CSF	Csf1	Csf1r					KEGG: mmu04060	Secreted Signaling	Csf1 - Csf1r
TNF_TNFRSF1A	KO Lum ER-	iCAF	0	1	ko	CTL Lum ER-	iCAF	0.000951233	0	control	TNF	Tnf	Tnfrsf1a					KEGG: mmu04060	Secreted Signaling	Tnf - Tnfrsf1a
TNF_TNFRSF1A	KO Lum ER-	Endothelial	0	1	ko	CTL Lum ER-	Endothelial	0.00340177	0	control	TNF	Tnf	Tnfrsf1a					KEGG: mmu04060	Secreted Signaling	Tnf - Tnfrsf1a
TNF_TNFRSF1A	KO Lum ER-	KO Lum ER+	0	1	ko	CTL Lum ER-	CTL Lum ER+	0.000951233	0	control	TNF	Tnf	Tnfrsf1a					KEGG: mmu04060	Secreted Signaling	Tnf - Tnfrsf1a
TNF_TNFRSF1A	KO Lum ER-	PVL	0	1	ko	CTL Lum ER-	PVL	0	0	control	TNF	Tnf	Tnfrsf1a					KEGG: mmu04060	Secreted Signaling	Tnf - Tnfrsf1a
TNF_TNFRSF1A	KO Lum ER-	Macrophage	0	1	ko	CTL Lum ER-	Macrophage	0	0	control	TNF	Tnf	Tnfrsf1a					KEGG: mmu04060	Secreted Signaling	Tnf - Tnfrsf1a
TNF_TNFRSF1A	KO Lum ER-	myCAF	0	1	ko	CTL Lum ER-	myCAF	0	0	control	TNF	Tnf	Tnfrsf1a					KEGG: mmu04060	Secreted Signaling	Tnf - Tnfrsf1a
TNF_TNFRSF1A	KO Lum ER-	KO Basal	0	1	ko	CTL Lum ER-	CTL Basal	0.000951233	0	control	TNF	Tnf	Tnfrsf1a					KEGG: mmu04060	Secreted Signaling	Tnf - Tnfrsf1a
TNF_TNFRSF1B	KO Lum ER-	Macrophage	0	1	ko	CTL Lum ER-	Macrophage	0	0	control	TNF	Tnf	Tnfrsf1b					KEGG: mmu04060	Secreted Signaling	Tnf - Tnfrsf1b
TNF_TNFRSF1B	KO Lum ER-	Lymphocyte	0	1	ko	CTL Lum ER-	Lymphocyte	0.000951233	0	control	TNF	Tnf	Tnfrsf1b					KEGG: mmu04060	Secreted Signaling	Tnf - Tnfrsf1b
TNFSF12_TNFRSF12A	iCAF	KO Lum ER-	0	1	ko	iCAF	CTL Lum ER-	0.0370076	0	control	TWEAK	Tnfsf12	Tnfrsf12a					KEGG: mmu04060	Secreted Signaling	Tnfsf12 - Tnfrsf12a
TNFSF12_TNFRSF12A	Endothelial	PVL	0	1	ko	Endothelial	PVL	0	0	control	TWEAK	Tnfsf12	Tnfrsf12a					KEGG: mmu04060	Secreted Signaling	Tnfsf12 - Tnfrsf12a
TNFSF12_TNFRSF12A	iCAF	Endothelial	0	1	ko	iCAF	Endothelial	0.0154091	0	control	TWEAK	Tnfsf12	Tnfrsf12a					KEGG: mmu04060	Secreted Signaling	Tnfsf12 - Tnfrsf12a
TNFSF12_TNFRSF12A	iCAF	iCAF	0	1	ko	iCAF	iCAF	0.0160953	0	control	TWEAK	Tnfsf12	Tnfrsf12a					KEGG: mmu04060	Secreted Signaling	Tnfsf12 - Tnfrsf12a
TNFSF12_TNFRSF12A	Endothelial	Macrophage	0	1	ko	Endothelial	Macrophage	0	0	control	TWEAK	Tnfsf12	Tnfrsf12a					KEGG: mmu04060	Secreted Signaling	Tnfsf12 - Tnfrsf12a
TNFSF12_TNFRSF12A	myCAF	KO Lum ER-	0	1	ko	myCAF	CTL Lum ER-	0	0.01	control	TWEAK	Tnfsf12	Tnfrsf12a					KEGG: mmu04060	Secreted Signaling	Tnfsf12 - Tnfrsf12a
TNFSF12_TNFRSF12A	iCAF	Lymphocyte	0	1	ko	iCAF	Lymphocyte	0.0154091	0	control	TWEAK	Tnfsf12	Tnfrsf12a					KEGG: mmu04060	Secreted Signaling	Tnfsf12 - Tnfrsf12a
TNFSF12_TNFRSF12A	Endothelial	myCAF	0	1	ko	Endothelial	myCAF	0	0	control	TWEAK	Tnfsf12	Tnfrsf12a					KEGG: mmu04060	Secreted Signaling	Tnfsf12 - Tnfrsf12a
TNFSF12_TNFRSF12A	PVL	myCAF	0	1	ko	PVL	myCAF	0	0.04	control	TWEAK	Tnfsf12	Tnfrsf12a					KEGG: mmu04060	Secreted Signaling	Tnfsf12 - Tnfrsf12a
TNFSF12_TNFRSF12A	Endothelial	iCAF	0	1	ko	Endothelial	iCAF	0.00454238	0	control	TWEAK	Tnfsf12	Tnfrsf12a					KEGG: mmu04060	Secreted Signaling	Tnfsf12 - Tnfrsf12a
TNFSF12_TNFRSF12A	iCAF	KO Lum ER+	0	1	ko	iCAF	CTL Lum ER+	0.0206259	0	control	TWEAK	Tnfsf12	Tnfrsf12a					KEGG: mmu04060	Secreted Signaling	Tnfsf12 - Tnfrsf12a
TNFSF12_TNFRSF12A	iCAF	PVL	0	1	ko	iCAF	PVL	0	0	control	TWEAK	Tnfsf12	Tnfrsf12a					KEGG: mmu04060	Secreted Signaling	Tnfsf12 - Tnfrsf12a
TNFSF12_TNFRSF12A	Endothelial	KO Lum ER+	0	1	ko	Endothelial	CTL Lum ER+	0.00584032	0	control	TWEAK	Tnfsf12	Tnfrsf12a					KEGG: mmu04060	Secreted Signaling	Tnfsf12 - Tnfrsf12a
TNFSF12_TNFRSF12A	PVL	KO Lum ER-	0	1	ko	PVL	CTL Lum ER-	0	0	control	TWEAK	Tnfsf12	Tnfrsf12a					KEGG: mmu04060	Secreted Signaling	Tnfsf12 - Tnfrsf12a
TNFSF12_TNFRSF12A	iCAF	myCAF	0	1	ko	iCAF	myCAF	0	0	control	TWEAK	Tnfsf12	Tnfrsf12a					KEGG: mmu04060	Secreted Signaling	Tnfsf12 - Tnfrsf12a
TNFSF12_TNFRSF12A	Endothelial	KO Lum ER-	0	1	ko	Endothelial	CTL Lum ER-	0.010606	0	control	TWEAK	Tnfsf12	Tnfrsf12a					KEGG: mmu04060	Secreted Signaling	Tnfsf12 - Tnfrsf12a
TNFSF12_TNFRSF12A	Endothelial	Lymphocyte	0	1	ko	Endothelial	Lymphocyte	0.00434655	0	control	TWEAK	Tnfsf12	Tnfrsf12a					KEGG: mmu04060	Secreted Signaling	Tnfsf12 - Tnfrsf12a
TNFSF12_TNFRSF12A	Endothelial	KO Basal	0	1	ko	Endothelial	CTL Basal	0.00473814	0	control	TWEAK	Tnfsf12	Tnfrsf12a					KEGG: mmu04060	Secreted Signaling	Tnfsf12 - Tnfrsf12a
TNFSF12_TNFRSF12A	iCAF	KO Basal	0	1	ko	iCAF	CTL Basal	0.0167805	0	control	TWEAK	Tnfsf12	Tnfrsf12a					KEGG: mmu04060	Secreted Signaling	Tnfsf12 - Tnfrsf12a
TNFSF12_TNFRSF12A	Endothelial	Endothelial	0	1	ko	Endothelial	Endothelial	0.00434655	0	control	TWEAK	Tnfsf12	Tnfrsf12a					KEGG: mmu04060	Secreted Signaling	Tnfsf12 - Tnfrsf12a
TNFSF12_TNFRSF12A	iCAF	Macrophage	0	1	ko	iCAF	Macrophage	0	0	control	TWEAK	Tnfsf12	Tnfrsf12a					KEGG: mmu04060	Secreted Signaling	Tnfsf12 - Tnfrsf12a
TNFSF9_TNFRSF9	iCAF	myCAF	0	1	ko	iCAF	myCAF	0	0	control	CD137	Tnfsf9	Tnfrsf9					KEGG: mmu04060	Secreted Signaling	Tnfsf9 - Tnfrsf9
SPP1_CD44	KO Lum ER-	YFP+ Epi	0.00719554	0	ko	NA	NA	NA	NA	NA	SPP1	Spp1	Cd44					PMID: 21907263	Secreted Signaling	Spp1 - Cd44
SPP1_CD44	Macrophage	KO Lum ER-	0.00906268	0	ko	Macrophage	CTL Lum ER-	0	1	control	SPP1	Spp1	Cd44					PMID: 21907263	Secreted Signaling	Spp1 - Cd44
SPP1_CD44	KO Lum ER-	KO Basal	0.00719554	0	ko	CTL Lum ER-	CTL Basal	0	1	control	SPP1	Spp1	Cd44					PMID: 21907263	Secreted Signaling	Spp1 - Cd44
SPP1_CD44	myCAF	Macrophage	0.0138166	0	ko	myCAF	Macrophage	0	0	control	SPP1	Spp1	Cd44					PMID: 21907263	Secreted Signaling	Spp1 - Cd44
SPP1_CD44	Macrophage	Macrophage	0.0138166	0	ko	Macrophage	Macrophage	0	1	control	SPP1	Spp1	Cd44					PMID: 21907263	Secreted Signaling	Spp1 - Cd44
SPP1_CD44	Macrophage	KO Basal	0.00906268	0	ko	Macrophage	CTL Basal	0	1	control	SPP1	Spp1	Cd44					PMID: 21907263	Secreted Signaling	Spp1 - Cd44
SPP1_CD44	KO Lum ER-	KO Lum ER-	0.00719554	0	ko	CTL Lum ER-	CTL Lum ER-	0	1	control	SPP1	Spp1	Cd44					PMID: 21907263	Secreted Signaling	Spp1 - Cd44
SPP1_CD44	myCAF	Lymphocyte	0.0025446	0.67	ko	myCAF	Lymphocyte	0	0	control	SPP1	Spp1	Cd44					PMID: 21907263	Secreted Signaling	Spp1 - Cd44
SPP1_CD44	myCAF	YFP+ Epi	0.00906268	0	ko	NA	NA	NA	NA	NA	SPP1	Spp1	Cd44					PMID: 21907263	Secreted Signaling	Spp1 - Cd44
SPP1_CD44	Macrophage	myCAF	0.0101013	0	ko	Macrophage	myCAF	0	1	control	SPP1	Spp1	Cd44					PMID: 21907263	Secreted Signaling	Spp1 - Cd44
SPP1_CD44	myCAF	KO Lum ER-	0.00906268	0	ko	myCAF	CTL Lum ER-	0	0	control	SPP1	Spp1	Cd44					PMID: 21907263	Secreted Signaling	Spp1 - Cd44
SPP1_CD44	myCAF	KO Basal	0.00906268	0	ko	myCAF	CTL Basal	0	1	control	SPP1	Spp1	Cd44					PMID: 21907263	Secreted Signaling	Spp1 - Cd44
SPP1_CD44	KO Lum ER-	myCAF	0.0080219	0	ko	CTL Lum ER-	myCAF	0	1	control	SPP1	Spp1	Cd44					PMID: 21907263	Secreted Signaling	Spp1 - Cd44
SPP1_CD44	myCAF	myCAF	0.0101013	0	ko	myCAF	myCAF	0	0.06	control	SPP1	Spp1	Cd44					PMID: 21907263	Secreted Signaling	Spp1 - Cd44
SPP1_CD44	Macrophage	YFP+ Epi	0.00906268	0	ko	NA	NA	NA	NA	NA	SPP1	Spp1	Cd44					PMID: 21907263	Secreted Signaling	Spp1 - Cd44
SPP1_CD44	KO Lum ER-	Macrophage	0.0109809	0	ko	CTL Lum ER-	Macrophage	0	1	control	SPP1	Spp1	Cd44					PMID: 21907263	Secreted Signaling	Spp1 - Cd44
SPP1_ITGAV_ITGB3	myCAF	myCAF	0	1	ko	myCAF	myCAF	0	0	control	SPP1	Spp1	ITGAV_ITGB3					PMID: 21907263	Secreted Signaling	Spp1 - (Itgav+Itgb3)
SPP1_ITGAV_ITGB1	KO Lum ER-	myCAF	0.00767278	0	ko	CTL Lum ER-	myCAF	0	1	control	SPP1	Spp1	ITGAV_ITGB1					PMID: 21907263	Secreted Signaling	Spp1 - (Itgav+Itgb1)
SPP1_ITGAV_ITGB1	Macrophage	KO Lum ER+	0.0108564	0	ko	Macrophage	CTL Lum ER+	0	1	control	SPP1	Spp1	ITGAV_ITGB1					PMID: 21907263	Secreted Signaling	Spp1 - (Itgav+Itgb1)
SPP1_ITGAV_ITGB1	KO Lum ER-	YFP+ Epi	0.00604054	0	ko	NA	NA	NA	NA	NA	SPP1	Spp1	ITGAV_ITGB1					PMID: 21907263	Secreted Signaling	Spp1 - (Itgav+Itgb1)
SPP1_ITGAV_ITGB1	Macrophage	KO Basal	0.0076965	0	ko	Macrophage	CTL Basal	0	1	control	SPP1	Spp1	ITGAV_ITGB1					PMID: 21907263	Secreted Signaling	Spp1 - (Itgav+Itgb1)
SPP1_ITGAV_ITGB1	Macrophage	YFP+ Epi	0.00761028	0	ko	NA	NA	NA	NA	NA	SPP1	Spp1	ITGAV_ITGB1					PMID: 21907263	Secreted Signaling	Spp1 - (Itgav+Itgb1)
SPP1_ITGAV_ITGB1	myCAF	KO Lum ER+	0.0108564	0	ko	myCAF	CTL Lum ER+	0	0.03	control	SPP1	Spp1	ITGAV_ITGB1					PMID: 21907263	Secreted Signaling	Spp1 - (Itgav+Itgb1)
SPP1_ITGAV_ITGB1	KO Lum ER-	KO Basal	0.00610909	0	ko	CTL Lum ER-	CTL Basal	0	1	control	SPP1	Spp1	ITGAV_ITGB1					PMID: 21907263	Secreted Signaling	Spp1 - (Itgav+Itgb1)
SPP1_ITGAV_ITGB1	Macrophage	myCAF	0.00966255	0	ko	Macrophage	myCAF	0	1	control	SPP1	Spp1	ITGAV_ITGB1					PMID: 21907263	Secreted Signaling	Spp1 - (Itgav+Itgb1)
SPP1_ITGAV_ITGB1	myCAF	KO Lum ER-	0.00685569	0	ko	myCAF	CTL Lum ER-	0	0.03	control	SPP1	Spp1	ITGAV_ITGB1					PMID: 21907263	Secreted Signaling	Spp1 - (Itgav+Itgb1)
SPP1_ITGAV_ITGB1	KO Lum ER-	KO Lum ER+	0.00862292	0	ko	CTL Lum ER-	CTL Lum ER+	0	1	control	SPP1	Spp1	ITGAV_ITGB1					PMID: 21907263	Secreted Signaling	Spp1 - (Itgav+Itgb1)
SPP1_ITGAV_ITGB1	Macrophage	KO Lum ER-	0.00685569	0	ko	Macrophage	CTL Lum ER-	0	1	control	SPP1	Spp1	ITGAV_ITGB1					PMID: 21907263	Secreted Signaling	Spp1 - (Itgav+Itgb1)
SPP1_ITGAV_ITGB1	myCAF	YFP+ Epi	0.00761028	0	ko	NA	NA	NA	NA	NA	SPP1	Spp1	ITGAV_ITGB1					PMID: 21907263	Secreted Signaling	Spp1 - (Itgav+Itgb1)
SPP1_ITGAV_ITGB1	myCAF	PVL	0	1	ko	myCAF	PVL	0	0	control	SPP1	Spp1	ITGAV_ITGB1					PMID: 21907263	Secreted Signaling	Spp1 - (Itgav+Itgb1)
SPP1_ITGAV_ITGB1	KO Lum ER-	KO Lum ER-	0.00544075	0	ko	CTL Lum ER-	CTL Lum ER-	0	1	control	SPP1	Spp1	ITGAV_ITGB1					PMID: 21907263	Secreted Signaling	Spp1 - (Itgav+Itgb1)
SPP1_ITGAV_ITGB1	myCAF	myCAF	0.00966255	0	ko	myCAF	myCAF	0	0.02	control	SPP1	Spp1	ITGAV_ITGB1					PMID: 21907263	Secreted Signaling	Spp1 - (Itgav+Itgb1)
SPP1_ITGAV_ITGB1	myCAF	KO Basal	0.0076965	0	ko	myCAF	CTL Basal	0	0.01	control	SPP1	Spp1	ITGAV_ITGB1					PMID: 21907263	Secreted Signaling	Spp1 - (Itgav+Itgb1)
SPP1_ITGAV_ITGB5	KO Lum ER-	KO Basal	0.00201761	0	ko	CTL Lum ER-	CTL Basal	0	1	control	SPP1	Spp1	ITGAV_ITGB5					PMID: 21907263	Secreted Signaling	Spp1 - (Itgav+Itgb5)
SPP1_ITGAV_ITGB5	KO Lum ER-	KO Lum ER+	0.00348945	0	ko	CTL Lum ER-	CTL Lum ER+	0	1	control	SPP1	Spp1	ITGAV_ITGB5					PMID: 21907263	Secreted Signaling	Spp1 - (Itgav+Itgb5)
SPP1_ITGAV_ITGB5	myCAF	myCAF	0.00811672	0	ko	myCAF	myCAF	0	0.01	control	SPP1	Spp1	ITGAV_ITGB5					PMID: 21907263	Secreted Signaling	Spp1 - (Itgav+Itgb5)
SPP1_ITGAV_ITGB5	Macrophage	YFP+ Epi	0.0025446	0	ko	NA	NA	NA	NA	NA	SPP1	Spp1	ITGAV_ITGB5					PMID: 21907263	Secreted Signaling	Spp1 - (Itgav+Itgb5)
SPP1_ITGAV_ITGB5	Macrophage	KO Lum ER+	0.00439918	0	ko	Macrophage	CTL Lum ER+	0	1	control	SPP1	Spp1	ITGAV_ITGB5					PMID: 21907263	Secreted Signaling	Spp1 - (Itgav+Itgb5)
SPP1_ITGAV_ITGB5	myCAF	KO Lum ER-	0.0025446	0	ko	myCAF	CTL Lum ER-	0	1	control	SPP1	Spp1	ITGAV_ITGB5					PMID: 21907263	Secreted Signaling	Spp1 - (Itgav+Itgb5)
SPP1_ITGAV_ITGB5	myCAF	YFP+ Epi	0.0025446	0	ko	NA	NA	NA	NA	NA	SPP1	Spp1	ITGAV_ITGB5					PMID: 21907263	Secreted Signaling	Spp1 - (Itgav+Itgb5)
SPP1_ITGAV_ITGB5	Macrophage	KO Basal	0.0025446	0	ko	Macrophage	CTL Basal	0	1	control	SPP1	Spp1	ITGAV_ITGB5					PMID: 21907263	Secreted Signaling	Spp1 - (Itgav+Itgb5)
SPP1_ITGAV_ITGB5	myCAF	KO Basal	0.0025446	0	ko	myCAF	CTL Basal	0	0.03	control	SPP1	Spp1	ITGAV_ITGB5					PMID: 21907263	Secreted Signaling	Spp1 - (Itgav+Itgb5)
SPP1_ITGAV_ITGB5	Macrophage	myCAF	0.00811672	0	ko	Macrophage	myCAF	0	1	control	SPP1	Spp1	ITGAV_ITGB5					PMID: 21907263	Secreted Signaling	Spp1 - (Itgav+Itgb5)
SPP1_ITGAV_ITGB5	myCAF	PVL	0	1	ko	myCAF	PVL	0	0.04	control	SPP1	Spp1	ITGAV_ITGB5					PMID: 21907263	Secreted Signaling	Spp1 - (Itgav+Itgb5)
SPP1_ITGAV_ITGB5	KO Lum ER-	YFP+ Epi	0.00201761	0	ko	NA	NA	NA	NA	NA	SPP1	Spp1	ITGAV_ITGB5					PMID: 21907263	Secreted Signaling	Spp1 - (Itgav+Itgb5)
SPP1_ITGAV_ITGB5	KO Lum ER-	myCAF	0.0064432	0	ko	CTL Lum ER-	myCAF	0	1	control	SPP1	Spp1	ITGAV_ITGB5					PMID: 21907263	Secreted Signaling	Spp1 - (Itgav+Itgb5)
SPP1_ITGAV_ITGB5	myCAF	KO Lum ER+	0.00439918	0	ko	myCAF	CTL Lum ER+	0	0	control	SPP1	Spp1	ITGAV_ITGB5					PMID: 21907263	Secreted Signaling	Spp1 - (Itgav+Itgb5)
SPP1_ITGAV_ITGB5	Macrophage	KO Lum ER-	0.0025446	0	ko	Macrophage	CTL Lum ER-	0	1	control	SPP1	Spp1	ITGAV_ITGB5					PMID: 21907263	Secreted Signaling	Spp1 - (Itgav+Itgb5)
SPP1_ITGAV_ITGB5	KO Lum ER-	KO Lum ER-	0.00201761	0	ko	CTL Lum ER-	CTL Lum ER-	0	1	control	SPP1	Spp1	ITGAV_ITGB5					PMID: 21907263	Secreted Signaling	Spp1 - (Itgav+Itgb5)
SPP1_ITGAV_ITGB6	Macrophage	KO Lum ER+	0.00439918	0	ko	Macrophage	CTL Lum ER+	0	1	control	SPP1	Spp1	ITGAV_ITGB6					PMID: 21907263	Secreted Signaling	Spp1 - (Itgav+Itgb6)
SPP1_ITGAV_ITGB6	myCAF	KO Lum ER+	0.00439918	0	ko	myCAF	CTL Lum ER+	0	1	control	SPP1	Spp1	ITGAV_ITGB6					PMID: 21907263	Secreted Signaling	Spp1 - (Itgav+Itgb6)
SPP1_ITGAV_ITGB6	KO Lum ER-	YFP+ Epi	0.00201761	0	ko	NA	NA	NA	NA	NA	SPP1	Spp1	ITGAV_ITGB6					PMID: 21907263	Secreted Signaling	Spp1 - (Itgav+Itgb6)
SPP1_ITGAV_ITGB6	KO Lum ER-	KO Lum ER+	0.00348945	0	ko	CTL Lum ER-	CTL Lum ER+	0	1	control	SPP1	Spp1	ITGAV_ITGB6					PMID: 21907263	Secreted Signaling	Spp1 - (Itgav+Itgb6)
SPP1_ITGAV_ITGB6	Macrophage	YFP+ Epi	0.0025446	0	ko	NA	NA	NA	NA	NA	SPP1	Spp1	ITGAV_ITGB6					PMID: 21907263	Secreted Signaling	Spp1 - (Itgav+Itgb6)
SPP1_ITGAV_ITGB6	myCAF	YFP+ Epi	0.0025446	0	ko	NA	NA	NA	NA	NA	SPP1	Spp1	ITGAV_ITGB6					PMID: 21907263	Secreted Signaling	Spp1 - (Itgav+Itgb6)
SPP1_ITGA4_ITGB1	myCAF	PVL	0	1	ko	myCAF	PVL	0	0	control	SPP1	Spp1	ITGA4_ITGB1					PMID: 21907263	Secreted Signaling	Spp1 - (Itga4+Itgb1)
SPP1_ITGA4_ITGB1	myCAF	Macrophage	0	1	ko	myCAF	Macrophage	0	0	control	SPP1	Spp1	ITGA4_ITGB1					PMID: 21907263	Secreted Signaling	Spp1 - (Itga4+Itgb1)
SPP1_ITGA4_ITGB1	myCAF	Lymphocyte	0.0068301	0	ko	myCAF	Lymphocyte	0	1	control	SPP1	Spp1	ITGA4_ITGB1					PMID: 21907263	Secreted Signaling	Spp1 - (Itga4+Itgb1)
SPP1_ITGA4_ITGB1	KO Lum ER-	Lymphocyte	0.00542041	0	ko	CTL Lum ER-	Lymphocyte	0	1	control	SPP1	Spp1	ITGA4_ITGB1					PMID: 21907263	Secreted Signaling	Spp1 - (Itga4+Itgb1)
SPP1_ITGA4_ITGB1	Macrophage	Lymphocyte	0.0068301	0	ko	Macrophage	Lymphocyte	0	1	control	SPP1	Spp1	ITGA4_ITGB1					PMID: 21907263	Secreted Signaling	Spp1 - (Itga4+Itgb1)
SPP1_ITGA8_ITGB1	myCAF	PVL	0	1	ko	myCAF	PVL	0	0	control	SPP1	Spp1	ITGA8_ITGB1					PMID: 21907263	Secreted Signaling	Spp1 - (Itga8+Itgb1)
SPP1_ITGA5_ITGB1	myCAF	myCAF	0.0144616	0	ko	myCAF	myCAF	0	0.02	control	SPP1	Spp1	ITGA5_ITGB1					PMID: 21907263	Secreted Signaling	Spp1 - (Itga5+Itgb1)
SPP1_ITGA5_ITGB1	KO Lum ER-	myCAF	0.011495	0	ko	CTL Lum ER-	myCAF	0	1	control	SPP1	Spp1	ITGA5_ITGB1					PMID: 21907263	Secreted Signaling	Spp1 - (Itga5+Itgb1)
SPP1_ITGA5_ITGB1	myCAF	Endothelial	0	1	ko	myCAF	Endothelial	0	0	control	SPP1	Spp1	ITGA5_ITGB1					PMID: 21907263	Secreted Signaling	Spp1 - (Itga5+Itgb1)
SPP1_ITGA5_ITGB1	Macrophage	myCAF	0.0144616	0	ko	Macrophage	myCAF	0	1	control	SPP1	Spp1	ITGA5_ITGB1					PMID: 21907263	Secreted Signaling	Spp1 - (Itga5+Itgb1)
NAMPT_INSR	PVL	Endothelial	0.00507628	0	ko	PVL	Endothelial	0	0	control	NA	NA	NA	NA	NA	NA	NA	NA	NA	NA
NAMPT_INSR	KO Lum ER+	Endothelial	0	1	ko	CTL Lum ER+	Endothelial	0.000951233	0	control	NA	NA	NA	NA	NA	NA	NA	NA	NA	NA
NAMPT_INSR	iCAF	Endothelial	0.00507628	0	ko	iCAF	Endothelial	0	1	control	NA	NA	NA	NA	NA	NA	NA	NA	NA	NA
NAMPT_INSR	iCAF	iCAF	0.00127392	0	ko	iCAF	iCAF	0	1	control	NA	NA	NA	NA	NA	NA	NA	NA	NA	NA
NAMPT_INSR	myCAF	Endothelial	0	1	ko	myCAF	Endothelial	0	0	control	NA	NA	NA	NA	NA	NA	NA	NA	NA	NA
NAMPT_INSR	PVL	iCAF	0.00127392	0	ko	PVL	iCAF	0	1	control	NA	NA	NA	NA	NA	NA	NA	NA	NA	NA
NAMPT_ITGA5_ITGB1	PVL	Endothelial	0	1	ko	PVL	Endothelial	0	0	control	VISFATIN	Nampt	ITGA5_ITGB1					PMID: 28490838	Secreted Signaling	Nampt - (Itga5+Itgb1)
NAMPT_ITGA5_ITGB1	KO Lum ER+	myCAF	0	1	ko	CTL Lum ER+	myCAF	0	0	control	VISFATIN	Nampt	ITGA5_ITGB1					PMID: 28490838	Secreted Signaling	Nampt - (Itga5+Itgb1)
NAMPT_ITGA5_ITGB1	myCAF	Endothelial	0	1	ko	myCAF	Endothelial	0	0	control	VISFATIN	Nampt	ITGA5_ITGB1					PMID: 28490838	Secreted Signaling	Nampt - (Itga5+Itgb1)
NAMPT_ITGA5_ITGB1	myCAF	myCAF	0	1	ko	myCAF	myCAF	0	0	control	VISFATIN	Nampt	ITGA5_ITGB1					PMID: 28490838	Secreted Signaling	Nampt - (Itga5+Itgb1)
NAMPT_ITGA5_ITGB1	KO Lum ER+	Endothelial	0	1	ko	CTL Lum ER+	Endothelial	0.00121151	0	control	VISFATIN	Nampt	ITGA5_ITGB1					PMID: 28490838	Secreted Signaling	Nampt - (Itga5+Itgb1)
NAMPT_ITGA5_ITGB1	PVL	myCAF	0.00728344	0	ko	PVL	myCAF	0	0.01	control	VISFATIN	Nampt	ITGA5_ITGB1					PMID: 28490838	Secreted Signaling	Nampt - (Itga5+Itgb1)
NAMPT_ITGA5_ITGB1	iCAF	myCAF	0.00728344	0	ko	iCAF	myCAF	0	1	control	VISFATIN	Nampt	ITGA5_ITGB1					PMID: 28490838	Secreted Signaling	Nampt - (Itga5+Itgb1)
ANGPTL1_ITGA1_ITGB1	myCAF	Endothelial	0	1	ko	myCAF	Endothelial	0	0	control	ANGPTL	Angptl1	ITGA1_ITGB1					PMID: 24478758	Secreted Signaling	Angptl1 - (Itga1+Itgb1)
ANGPTL1_ITGA1_ITGB1	myCAF	myCAF	0	1	ko	myCAF	myCAF	0	0	control	ANGPTL	Angptl1	ITGA1_ITGB1					PMID: 24478758	Secreted Signaling	Angptl1 - (Itga1+Itgb1)
ANGPTL1_ITGA1_ITGB1	myCAF	PVL	0	1	ko	myCAF	PVL	0	0	control	ANGPTL	Angptl1	ITGA1_ITGB1					PMID: 24478758	Secreted Signaling	Angptl1 - (Itga1+Itgb1)
ANGPTL2_ITGA5_ITGB1	KO Basal	myCAF	0.00728344	0	ko	CTL Basal	myCAF	0	1	control	ANGPTL	Angptl2	ITGA5_ITGB1					PMID: 24478758	Secreted Signaling	Angptl2 - (Itga5+Itgb1)
ANGPTL2_ITGA5_ITGB1	iCAF	myCAF	0.00728344	0	ko	iCAF	myCAF	0	1	control	ANGPTL	Angptl2	ITGA5_ITGB1					PMID: 24478758	Secreted Signaling	Angptl2 - (Itga5+Itgb1)
ANGPTL2_ITGA5_ITGB1	myCAF	Endothelial	0	1	ko	myCAF	Endothelial	0	0	control	ANGPTL	Angptl2	ITGA5_ITGB1					PMID: 24478758	Secreted Signaling	Angptl2 - (Itga5+Itgb1)
ANGPTL2_ITGA5_ITGB1	myCAF	myCAF	0.0285108	0	ko	myCAF	myCAF	0	0	control	ANGPTL	Angptl2	ITGA5_ITGB1					PMID: 24478758	Secreted Signaling	Angptl2 - (Itga5+Itgb1)
ANGPTL2_PIRB	iCAF	Macrophage	0.00127392	0	ko	iCAF	Macrophage	0	1	control	ANGPTL	Angptl2	Pirb					PMID: 24478758	Secreted Signaling	Angptl2 - Pirb
ANGPTL2_PIRB	KO Basal	Macrophage	0.00127392	0	ko	CTL Basal	Macrophage	0	1	control	ANGPTL	Angptl2	Pirb					PMID: 24478758	Secreted Signaling	Angptl2 - Pirb
ANGPTL2_PIRB	myCAF	Macrophage	0.00507628	0	ko	myCAF	Macrophage	0	0	control	ANGPTL	Angptl2	Pirb					PMID: 24478758	Secreted Signaling	Angptl2 - Pirb
ANGPTL1_PIRB	myCAF	Macrophage	0	1	ko	myCAF	Macrophage	0	0	control	ANGPTL	Angptl1	Pirb					PMID: 24478758	Secreted Signaling	Angptl1 - Pirb
ANGPTL4_ITGA5_ITGB1	YFP+ Epi	myCAF	0.00728344	0	ko	NA	NA	NA	NA	NA	ANGPTL	Angptl4	ITGA5_ITGB1					PMID: 30049845	Secreted Signaling	Angptl4 - (Itga5+Itgb1)
ANGPTL4_ITGA5_ITGB1	myCAF	Endothelial	0	1	ko	myCAF	Endothelial	0	0	control	ANGPTL	Angptl4	ITGA5_ITGB1					PMID: 30049845	Secreted Signaling	Angptl4 - (Itga5+Itgb1)
ANGPTL4_ITGA5_ITGB1	KO Lum ER-	myCAF	0.00728344	0	ko	CTL Lum ER-	myCAF	0	1	control	ANGPTL	Angptl4	ITGA5_ITGB1					PMID: 30049845	Secreted Signaling	Angptl4 - (Itga5+Itgb1)
ANGPTL4_ITGA5_ITGB1	iCAF	myCAF	0.00728344	0	ko	iCAF	myCAF	0	1	control	ANGPTL	Angptl4	ITGA5_ITGB1					PMID: 30049845	Secreted Signaling	Angptl4 - (Itga5+Itgb1)
ANGPTL4_ITGA5_ITGB1	KO Basal	myCAF	0.0256284	0	ko	CTL Basal	myCAF	0	1	control	ANGPTL	Angptl4	ITGA5_ITGB1					PMID: 30049845	Secreted Signaling	Angptl4 - (Itga5+Itgb1)
ANGPTL4_ITGA5_ITGB1	PVL	myCAF	0.0365449	0	ko	PVL	myCAF	0	1	control	ANGPTL	Angptl4	ITGA5_ITGB1					PMID: 30049845	Secreted Signaling	Angptl4 - (Itga5+Itgb1)
ANGPTL4_ITGA5_ITGB1	myCAF	myCAF	0.011495	0	ko	myCAF	myCAF	0	0.03	control	ANGPTL	Angptl4	ITGA5_ITGB1					PMID: 30049845	Secreted Signaling	Angptl4 - (Itga5+Itgb1)
ANGPTL4_ITGA5_ITGB1	KO Lum ER+	myCAF	0.0256284	0	ko	CTL Lum ER+	myCAF	0	0	control	ANGPTL	Angptl4	ITGA5_ITGB1					PMID: 30049845	Secreted Signaling	Angptl4 - (Itga5+Itgb1)
ANGPTL4_ITGA5_ITGB1	KO Lum ER+	Endothelial	0	1	ko	CTL Lum ER+	Endothelial	0.00121151	0	control	ANGPTL	Angptl4	ITGA5_ITGB1					PMID: 30049845	Secreted Signaling	Angptl4 - (Itga5+Itgb1)
ANGPTL4_ITGAV_ITGB3	myCAF	myCAF	0	1	ko	myCAF	myCAF	0	0.01	control	ANGPTL	Angptl4	ITGAV_ITGB3					PMID: 30049845	Secreted Signaling	Angptl4 - (Itgav+Itgb3)
ANGPTL4_ITGAV_ITGB3	KO Lum ER+	myCAF	0	1	ko	CTL Lum ER+	myCAF	0	0	control	ANGPTL	Angptl4	ITGAV_ITGB3					PMID: 30049845	Secreted Signaling	Angptl4 - (Itgav+Itgb3)
ANGPTL4_CDH5	myCAF	Endothelial	0.0179406	0	ko	myCAF	Endothelial	0	0	control	ANGPTL	Angptl4	Cdh5					PMID: 30049845	Secreted Signaling	Angptl4 - Cdh5
ANGPTL4_CDH5	KO Lum ER+	Endothelial	0.0396808	0	ko	CTL Lum ER+	Endothelial	0.00717016	0	control	ANGPTL	Angptl4	Cdh5					PMID: 30049845	Secreted Signaling	Angptl4 - Cdh5
ANGPTL4_CDH5	PVL	Endothelial	0.0562377	0	ko	PVL	Endothelial	0	1	control	ANGPTL	Angptl4	Cdh5					PMID: 30049845	Secreted Signaling	Angptl4 - Cdh5
ANGPTL4_CDH5	iCAF	Endothelial	0.0113947	0	ko	iCAF	Endothelial	0	1	control	ANGPTL	Angptl4	Cdh5					PMID: 30049845	Secreted Signaling	Angptl4 - Cdh5
ANGPTL4_CDH5	KO Lum ER-	Endothelial	0.0113947	0	ko	CTL Lum ER-	Endothelial	0	1	control	ANGPTL	Angptl4	Cdh5					PMID: 30049845	Secreted Signaling	Angptl4 - Cdh5
ANGPTL4_CDH5	YFP+ Epi	Endothelial	0.0113947	0	ko	NA	NA	NA	NA	NA	ANGPTL	Angptl4	Cdh5					PMID: 30049845	Secreted Signaling	Angptl4 - Cdh5
ANGPTL4_CDH5	KO Basal	Endothelial	0.0396808	0	ko	CTL Basal	Endothelial	0	1	control	ANGPTL	Angptl4	Cdh5					PMID: 30049845	Secreted Signaling	Angptl4 - Cdh5
ANGPTL4_CDH11	PVL	myCAF	0.0349501	0	ko	PVL	myCAF	0	1	control	ANGPTL	Angptl4	Cdh11					PMID: 30049845	Secreted Signaling	Angptl4 - Cdh11
ANGPTL4_CDH11	KO Lum ER+	iCAF	0.00455197	0	ko	CTL Lum ER+	iCAF	0.00122911	0	control	ANGPTL	Angptl4	Cdh11					PMID: 30049845	Secreted Signaling	Angptl4 - Cdh11
ANGPTL4_CDH11	PVL	iCAF	0.00655127	0	ko	PVL	iCAF	0	1	control	ANGPTL	Angptl4	Cdh11					PMID: 30049845	Secreted Signaling	Angptl4 - Cdh11
ANGPTL4_CDH11	YFP+ Epi	myCAF	0.00695638	0	ko	NA	NA	NA	NA	NA	ANGPTL	Angptl4	Cdh11					PMID: 30049845	Secreted Signaling	Angptl4 - Cdh11
ANGPTL4_CDH11	KO Lum ER-	myCAF	0.00695638	0	ko	CTL Lum ER-	myCAF	0	1	control	ANGPTL	Angptl4	Cdh11					PMID: 30049845	Secreted Signaling	Angptl4 - Cdh11
ANGPTL4_CDH11	KO Basal	iCAF	0.00455197	0	ko	CTL Basal	iCAF	0	1	control	ANGPTL	Angptl4	Cdh11					PMID: 30049845	Secreted Signaling	Angptl4 - Cdh11
ANGPTL4_CDH11	iCAF	myCAF	0.00695638	0	ko	iCAF	myCAF	0	1	control	ANGPTL	Angptl4	Cdh11					PMID: 30049845	Secreted Signaling	Angptl4 - Cdh11
ANGPTL4_CDH11	iCAF	iCAF	0.00127392	0	ko	iCAF	iCAF	0	1	control	ANGPTL	Angptl4	Cdh11					PMID: 30049845	Secreted Signaling	Angptl4 - Cdh11
ANGPTL4_CDH11	myCAF	myCAF	0.0109809	0	ko	myCAF	myCAF	0	0	control	ANGPTL	Angptl4	Cdh11					PMID: 30049845	Secreted Signaling	Angptl4 - Cdh11
ANGPTL4_CDH11	KO Basal	myCAF	0.0244978	0	ko	CTL Basal	myCAF	0	1	control	ANGPTL	Angptl4	Cdh11					PMID: 30049845	Secreted Signaling	Angptl4 - Cdh11
ANGPTL4_CDH11	YFP+ Epi	iCAF	0.00127392	0	ko	NA	NA	NA	NA	NA	ANGPTL	Angptl4	Cdh11					PMID: 30049845	Secreted Signaling	Angptl4 - Cdh11
ANGPTL4_CDH11	myCAF	iCAF	0.00201761	0	ko	myCAF	iCAF	0	0	control	ANGPTL	Angptl4	Cdh11					PMID: 30049845	Secreted Signaling	Angptl4 - Cdh11
ANGPTL4_CDH11	KO Lum ER-	iCAF	0.00127392	0	ko	CTL Lum ER-	iCAF	0	1	control	ANGPTL	Angptl4	Cdh11					PMID: 30049845	Secreted Signaling	Angptl4 - Cdh11
ANGPTL4_CDH11	KO Lum ER+	myCAF	0.0244978	0	ko	CTL Lum ER+	myCAF	0	0	control	ANGPTL	Angptl4	Cdh11					PMID: 30049845	Secreted Signaling	Angptl4 - Cdh11
ANGPTL4_SDC1	KO Basal	KO Lum ER-	0.00455197	0	ko	CTL Basal	CTL Lum ER-	0	1	control	ANGPTL	Angptl4	Sdc1					PMID: 29017031	Secreted Signaling	Angptl4 - Sdc1
ANGPTL4_SDC1	KO Lum ER+	KO Lum ER+	0.0179626	0	ko	CTL Lum ER+	CTL Lum ER+	0	1	control	ANGPTL	Angptl4	Sdc1					PMID: 29017031	Secreted Signaling	Angptl4 - Sdc1
ANGPTL4_SDC1	KO Lum ER+	KO Lum ER-	0.00455197	0	ko	CTL Lum ER+	CTL Lum ER-	0	1	control	ANGPTL	Angptl4	Sdc1					PMID: 29017031	Secreted Signaling	Angptl4 - Sdc1
ANGPTL4_SDC1	myCAF	KO Basal	0.00719554	0	ko	myCAF	CTL Basal	0	1	control	ANGPTL	Angptl4	Sdc1					PMID: 29017031	Secreted Signaling	Angptl4 - Sdc1
ANGPTL4_SDC1	KO Basal	KO Basal	0.0161289	0	ko	CTL Basal	CTL Basal	0	1	control	ANGPTL	Angptl4	Sdc1					PMID: 29017031	Secreted Signaling	Angptl4 - Sdc1
ANGPTL4_SDC1	PVL	YFP+ Epi	0.023095	0	ko	NA	NA	NA	NA	NA	ANGPTL	Angptl4	Sdc1					PMID: 29017031	Secreted Signaling	Angptl4 - Sdc1
ANGPTL4_SDC1	KO Lum ER+	myCAF	0.0161289	0	ko	CTL Lum ER+	myCAF	0	0	control	ANGPTL	Angptl4	Sdc1					PMID: 29017031	Secreted Signaling	Angptl4 - Sdc1
ANGPTL4_SDC1	YFP+ Epi	KO Lum ER+	0.00507628	0	ko	NA	NA	NA	NA	NA	ANGPTL	Angptl4	Sdc1					PMID: 29017031	Secreted Signaling	Angptl4 - Sdc1
ANGPTL4_SDC1	KO Lum ER-	KO Basal	0.00455197	0	ko	CTL Lum ER-	CTL Basal	0	1	control	ANGPTL	Angptl4	Sdc1					PMID: 29017031	Secreted Signaling	Angptl4 - Sdc1
ANGPTL4_SDC1	myCAF	myCAF	0.00719554	0	ko	myCAF	myCAF	0	0.08	control	ANGPTL	Angptl4	Sdc1					PMID: 29017031	Secreted Signaling	Angptl4 - Sdc1
ANGPTL4_SDC1	myCAF	YFP+ Epi	0.00719554	0	ko	NA	NA	NA	NA	NA	ANGPTL	Angptl4	Sdc1					PMID: 29017031	Secreted Signaling	Angptl4 - Sdc1
ANGPTL4_SDC1	iCAF	myCAF	0.00455197	0	ko	iCAF	myCAF	0	1	control	ANGPTL	Angptl4	Sdc1					PMID: 29017031	Secreted Signaling	Angptl4 - Sdc1
ANGPTL4_SDC1	PVL	myCAF	0.023095	0	ko	PVL	myCAF	0	1	control	ANGPTL	Angptl4	Sdc1					PMID: 29017031	Secreted Signaling	Angptl4 - Sdc1
ANGPTL4_SDC1	iCAF	YFP+ Epi	0.00455197	0	ko	NA	NA	NA	NA	NA	ANGPTL	Angptl4	Sdc1					PMID: 29017031	Secreted Signaling	Angptl4 - Sdc1
ANGPTL4_SDC1	YFP+ Epi	KO Basal	0.00455197	0	ko	NA	NA	NA	NA	NA	ANGPTL	Angptl4	Sdc1					PMID: 29017031	Secreted Signaling	Angptl4 - Sdc1
ANGPTL4_SDC1	KO Lum ER+	KO Basal	0.0161289	0	ko	CTL Lum ER+	CTL Basal	0	1	control	ANGPTL	Angptl4	Sdc1					PMID: 29017031	Secreted Signaling	Angptl4 - Sdc1
ANGPTL4_SDC1	iCAF	KO Lum ER+	0.00507628	0	ko	iCAF	CTL Lum ER+	0	1	control	ANGPTL	Angptl4	Sdc1					PMID: 29017031	Secreted Signaling	Angptl4 - Sdc1
ANGPTL4_SDC1	KO Lum ER+	YFP+ Epi	0.0161289	0	ko	NA	NA	NA	NA	NA	ANGPTL	Angptl4	Sdc1					PMID: 29017031	Secreted Signaling	Angptl4 - Sdc1
ANGPTL4_SDC1	iCAF	KO Basal	0.00455197	0	ko	iCAF	CTL Basal	0	1	control	ANGPTL	Angptl4	Sdc1					PMID: 29017031	Secreted Signaling	Angptl4 - Sdc1
ANGPTL4_SDC1	KO Lum ER-	myCAF	0.00455197	0	ko	CTL Lum ER-	myCAF	0	1	control	ANGPTL	Angptl4	Sdc1					PMID: 29017031	Secreted Signaling	Angptl4 - Sdc1
ANGPTL4_SDC1	KO Lum ER-	YFP+ Epi	0.00455197	0	ko	NA	NA	NA	NA	NA	ANGPTL	Angptl4	Sdc1					PMID: 29017031	Secreted Signaling	Angptl4 - Sdc1
ANGPTL4_SDC1	YFP+ Epi	YFP+ Epi	0.00455197	0	ko	NA	NA	NA	NA	NA	ANGPTL	Angptl4	Sdc1					PMID: 29017031	Secreted Signaling	Angptl4 - Sdc1
ANGPTL4_SDC1	PVL	iCAF	0.00655127	0	ko	PVL	iCAF	0	1	control	ANGPTL	Angptl4	Sdc1					PMID: 29017031	Secreted Signaling	Angptl4 - Sdc1
ANGPTL4_SDC1	KO Lum ER+	iCAF	0.00455197	0	ko	CTL Lum ER+	iCAF	0	1	control	ANGPTL	Angptl4	Sdc1					PMID: 29017031	Secreted Signaling	Angptl4 - Sdc1
ANGPTL4_SDC1	KO Basal	YFP+ Epi	0.0161289	0	ko	NA	NA	NA	NA	NA	ANGPTL	Angptl4	Sdc1					PMID: 29017031	Secreted Signaling	Angptl4 - Sdc1
ANGPTL4_SDC1	KO Basal	myCAF	0.0161289	0	ko	CTL Basal	myCAF	0	1	control	ANGPTL	Angptl4	Sdc1					PMID: 29017031	Secreted Signaling	Angptl4 - Sdc1
ANGPTL4_SDC1	PVL	KO Lum ER-	0.00655127	0	ko	PVL	CTL Lum ER-	0	1	control	ANGPTL	Angptl4	Sdc1					PMID: 29017031	Secreted Signaling	Angptl4 - Sdc1
ANGPTL4_SDC1	PVL	KO Lum ER+	0.0257	0	ko	PVL	CTL Lum ER+	0	1	control	ANGPTL	Angptl4	Sdc1					PMID: 29017031	Secreted Signaling	Angptl4 - Sdc1
ANGPTL4_SDC1	KO Lum ER-	KO Lum ER+	0.00507628	0	ko	CTL Lum ER-	CTL Lum ER+	0	1	control	ANGPTL	Angptl4	Sdc1					PMID: 29017031	Secreted Signaling	Angptl4 - Sdc1
ANGPTL4_SDC1	YFP+ Epi	myCAF	0.00455197	0	ko	NA	NA	NA	NA	NA	ANGPTL	Angptl4	Sdc1					PMID: 29017031	Secreted Signaling	Angptl4 - Sdc1
ANGPTL4_SDC1	KO Basal	iCAF	0.00455197	0	ko	CTL Basal	iCAF	0	1	control	ANGPTL	Angptl4	Sdc1					PMID: 29017031	Secreted Signaling	Angptl4 - Sdc1
ANGPTL4_SDC1	myCAF	KO Lum ER+	0.0080219	0	ko	myCAF	CTL Lum ER+	0	1	control	ANGPTL	Angptl4	Sdc1					PMID: 29017031	Secreted Signaling	Angptl4 - Sdc1
ANGPTL4_SDC1	KO Basal	KO Lum ER+	0.0179626	0	ko	CTL Basal	CTL Lum ER+	0	1	control	ANGPTL	Angptl4	Sdc1					PMID: 29017031	Secreted Signaling	Angptl4 - Sdc1
ANGPTL4_SDC1	PVL	KO Basal	0.023095	0	ko	PVL	CTL Basal	0	1	control	ANGPTL	Angptl4	Sdc1					PMID: 29017031	Secreted Signaling	Angptl4 - Sdc1
ANGPTL4_SDC2	KO Lum ER+	KO Lum ER+	0.00455197	0	ko	CTL Lum ER+	CTL Lum ER+	0.000951233	0	control	ANGPTL	Angptl4	Sdc2					PMID: 29017031	Secreted Signaling	Angptl4 - Sdc2
ANGPTL4_SDC2	KO Lum ER+	iCAF	0.00455197	0	ko	CTL Lum ER+	iCAF	0.00340177	0	control	ANGPTL	Angptl4	Sdc2					PMID: 29017031	Secreted Signaling	Angptl4 - Sdc2
ANGPTL4_SDC2	myCAF	iCAF	0.00201761	0.05	ko	myCAF	iCAF	0	0.01	control	ANGPTL	Angptl4	Sdc2					PMID: 29017031	Secreted Signaling	Angptl4 - Sdc2
ANGPTL4_SDC2	myCAF	YFP+ Epi	0.00201761	0.03	ko	NA	NA	NA	NA	NA	ANGPTL	Angptl4	Sdc2					PMID: 29017031	Secreted Signaling	Angptl4 - Sdc2
ANGPTL4_SDC2	PVL	YFP+ Epi	0.00655127	0	ko	NA	NA	NA	NA	NA	ANGPTL	Angptl4	Sdc2					PMID: 29017031	Secreted Signaling	Angptl4 - Sdc2
ANGPTL4_SDC2	PVL	KO Lum ER+	0.00655127	0	ko	PVL	CTL Lum ER+	0	1	control	ANGPTL	Angptl4	Sdc2					PMID: 29017031	Secreted Signaling	Angptl4 - Sdc2
ANGPTL4_SDC2	PVL	iCAF	0.00655127	0	ko	PVL	iCAF	0	1	control	ANGPTL	Angptl4	Sdc2					PMID: 29017031	Secreted Signaling	Angptl4 - Sdc2
ANGPTL4_SDC2	KO Lum ER+	YFP+ Epi	0.00455197	0	ko	NA	NA	NA	NA	NA	ANGPTL	Angptl4	Sdc2					PMID: 29017031	Secreted Signaling	Angptl4 - Sdc2
ANGPTL4_SDC2	KO Basal	myCAF	0.00455197	0	ko	CTL Basal	myCAF	0	1	control	ANGPTL	Angptl4	Sdc2					PMID: 29017031	Secreted Signaling	Angptl4 - Sdc2
ANGPTL4_SDC2	KO Lum ER+	myCAF	0.00455197	0	ko	CTL Lum ER+	myCAF	0	0	control	ANGPTL	Angptl4	Sdc2					PMID: 29017031	Secreted Signaling	Angptl4 - Sdc2
ANGPTL4_SDC2	PVL	myCAF	0.00655127	0	ko	PVL	myCAF	0	1	control	ANGPTL	Angptl4	Sdc2					PMID: 29017031	Secreted Signaling	Angptl4 - Sdc2
ANGPTL4_SDC2	myCAF	PVL	0	1	ko	myCAF	PVL	0	0.01	control	ANGPTL	Angptl4	Sdc2					PMID: 29017031	Secreted Signaling	Angptl4 - Sdc2
ANGPTL4_SDC2	KO Lum ER+	PVL	0	1	ko	CTL Lum ER+	PVL	0	0	control	ANGPTL	Angptl4	Sdc2					PMID: 29017031	Secreted Signaling	Angptl4 - Sdc2
ANGPTL4_SDC2	KO Basal	YFP+ Epi	0.00455197	0	ko	NA	NA	NA	NA	NA	ANGPTL	Angptl4	Sdc2					PMID: 29017031	Secreted Signaling	Angptl4 - Sdc2
ANGPTL4_SDC2	KO Basal	iCAF	0.00455197	0	ko	CTL Basal	iCAF	0	1	control	ANGPTL	Angptl4	Sdc2					PMID: 29017031	Secreted Signaling	Angptl4 - Sdc2
ANGPTL4_SDC2	KO Basal	KO Lum ER+	0.00455197	0	ko	CTL Basal	CTL Lum ER+	0	1	control	ANGPTL	Angptl4	Sdc2					PMID: 29017031	Secreted Signaling	Angptl4 - Sdc2
ANGPTL4_SDC2	myCAF	KO Lum ER+	0.00201761	0.06	ko	myCAF	CTL Lum ER+	0	0	control	ANGPTL	Angptl4	Sdc2					PMID: 29017031	Secreted Signaling	Angptl4 - Sdc2
ANGPTL4_SDC3	KO Lum ER+	Macrophage	0	1	ko	CTL Lum ER+	Macrophage	0	0	control	ANGPTL	Angptl4	Sdc3					PMID: 29017031	Secreted Signaling	Angptl4 - Sdc3
ANGPTL4_SDC3	myCAF	Macrophage	0	1	ko	myCAF	Macrophage	0	0	control	ANGPTL	Angptl4	Sdc3					PMID: 29017031	Secreted Signaling	Angptl4 - Sdc3
ANGPTL4_SDC4	KO Basal	YFP+ Epi	0.0476289	0	ko	NA	NA	NA	NA	NA	ANGPTL	Angptl4	Sdc4					PMID: 29017031	Secreted Signaling	Angptl4 - Sdc4
ANGPTL4_SDC4	KO Lum ER+	Endothelial	0.0161289	0.16	ko	CTL Lum ER+	Endothelial	0.00340177	0	control	ANGPTL	Angptl4	Sdc4					PMID: 29017031	Secreted Signaling	Angptl4 - Sdc4
ANGPTL4_SDC4	PVL	YFP+ Epi	0.0672698	0	ko	NA	NA	NA	NA	NA	ANGPTL	Angptl4	Sdc4					PMID: 29017031	Secreted Signaling	Angptl4 - Sdc4
ANGPTL4_SDC4	PVL	iCAF	0.0511221	0	ko	PVL	iCAF	0	1	control	ANGPTL	Angptl4	Sdc4					PMID: 29017031	Secreted Signaling	Angptl4 - Sdc4
ANGPTL4_SDC4	KO Lum ER+	Macrophage	0.0369579	0	ko	CTL Lum ER+	Macrophage	0	0	control	ANGPTL	Angptl4	Sdc4					PMID: 29017031	Secreted Signaling	Angptl4 - Sdc4
ANGPTL4_SDC4	KO Basal	KO Lum ER-	0.0541092	0	ko	CTL Basal	CTL Lum ER-	0	1	control	ANGPTL	Angptl4	Sdc4					PMID: 29017031	Secreted Signaling	Angptl4 - Sdc4
ANGPTL4_SDC4	KO Basal	KO Basal	0.0396808	0	ko	CTL Basal	CTL Basal	0	1	control	ANGPTL	Angptl4	Sdc4					PMID: 29017031	Secreted Signaling	Angptl4 - Sdc4
ANGPTL4_SDC4	KO Basal	PVL	0.02883	0	ko	CTL Basal	PVL	0	1	control	ANGPTL	Angptl4	Sdc4					PMID: 29017031	Secreted Signaling	Angptl4 - Sdc4
ANGPTL4_SDC4	KO Lum ER-	KO Lum ER-	0.0157062	0	ko	CTL Lum ER-	CTL Lum ER-	0	1	control	ANGPTL	Angptl4	Sdc4					PMID: 29017031	Secreted Signaling	Angptl4 - Sdc4
ANGPTL4_SDC4	YFP+ Epi	YFP+ Epi	0.0137583	0.02	ko	NA	NA	NA	NA	NA	ANGPTL	Angptl4	Sdc4					PMID: 29017031	Secreted Signaling	Angptl4 - Sdc4
ANGPTL4_SDC4	KO Lum ER+	KO Lum ER+	0.0451473	0	ko	CTL Lum ER+	CTL Lum ER+	0.0110931	0	control	ANGPTL	Angptl4	Sdc4					PMID: 29017031	Secreted Signaling	Angptl4 - Sdc4
ANGPTL4_SDC4	PVL	Macrophage	0.0524407	0	ko	PVL	Macrophage	0	1	control	ANGPTL	Angptl4	Sdc4					PMID: 29017031	Secreted Signaling	Angptl4 - Sdc4
ANGPTL4_SDC4	PVL	KO Lum ER+	0.0638334	0	ko	PVL	CTL Lum ER+	0	1	control	ANGPTL	Angptl4	Sdc4					PMID: 29017031	Secreted Signaling	Angptl4 - Sdc4
ANGPTL4_SDC4	KO Lum ER+	PVL	0.02883	0	ko	CTL Lum ER+	PVL	0	0	control	ANGPTL	Angptl4	Sdc4					PMID: 29017031	Secreted Signaling	Angptl4 - Sdc4
ANGPTL4_SDC4	KO Lum ER+	YFP+ Epi	0.0476289	0	ko	NA	NA	NA	NA	NA	ANGPTL	Angptl4	Sdc4					PMID: 29017031	Secreted Signaling	Angptl4 - Sdc4
ANGPTL4_SDC4	KO Lum ER+	myCAF	0.0161289	0.16	ko	CTL Lum ER+	myCAF	0	0	control	ANGPTL	Angptl4	Sdc4					PMID: 29017031	Secreted Signaling	Angptl4 - Sdc4
ANGPTL4_SDC4	KO Lum ER+	iCAF	0.0360138	0	ko	CTL Lum ER+	iCAF	0.00584032	0	control	ANGPTL	Angptl4	Sdc4					PMID: 29017031	Secreted Signaling	Angptl4 - Sdc4
ANGPTL4_SDC4	PVL	KO Basal	0.0562377	0	ko	PVL	CTL Basal	0	1	control	ANGPTL	Angptl4	Sdc4					PMID: 29017031	Secreted Signaling	Angptl4 - Sdc4
ANGPTL4_SDC4	PVL	KO Lum ER-	0.0762086	0	ko	PVL	CTL Lum ER-	0	1	control	ANGPTL	Angptl4	Sdc4					PMID: 29017031	Secreted Signaling	Angptl4 - Sdc4
ANGPTL4_SDC4	PVL	myCAF	0.023095	0.01	ko	PVL	myCAF	0	1	control	ANGPTL	Angptl4	Sdc4					PMID: 29017031	Secreted Signaling	Angptl4 - Sdc4
ANGPTL4_SDC4	KO Basal	Macrophage	0.0369579	0	ko	CTL Basal	Macrophage	0	1	control	ANGPTL	Angptl4	Sdc4					PMID: 29017031	Secreted Signaling	Angptl4 - Sdc4
ANGPTL4_SDC4	KO Basal	Lymphocyte	0.0299631	0	ko	CTL Basal	Lymphocyte	0	1	control	ANGPTL	Angptl4	Sdc4					PMID: 29017031	Secreted Signaling	Angptl4 - Sdc4
ANGPTL4_SDC4	PVL	PVL	0.0410529	0.01	ko	PVL	PVL	0	1	control	ANGPTL	Angptl4	Sdc4					PMID: 29017031	Secreted Signaling	Angptl4 - Sdc4
ANGPTL4_SDC4	KO Lum ER-	YFP+ Epi	0.0137583	0	ko	NA	NA	NA	NA	NA	ANGPTL	Angptl4	Sdc4					PMID: 29017031	Secreted Signaling	Angptl4 - Sdc4
ANGPTL4_SDC4	KO Lum ER+	KO Basal	0.0396808	0	ko	CTL Lum ER+	CTL Basal	0.00771886	0	control	ANGPTL	Angptl4	Sdc4					PMID: 29017031	Secreted Signaling	Angptl4 - Sdc4
ANGPTL4_SDC4	myCAF	YFP+ Epi	0.0216322	0	ko	NA	NA	NA	NA	NA	ANGPTL	Angptl4	Sdc4					PMID: 29017031	Secreted Signaling	Angptl4 - Sdc4
ANGPTL4_SDC4	KO Lum ER+	Lymphocyte	0.0299631	0	ko	CTL Lum ER+	Lymphocyte	0.00434655	0	control	ANGPTL	Angptl4	Sdc4					PMID: 29017031	Secreted Signaling	Angptl4 - Sdc4
ANGPTL4_SDC4	KO Basal	iCAF	0.0360138	0	ko	CTL Basal	iCAF	0	1	control	ANGPTL	Angptl4	Sdc4					PMID: 29017031	Secreted Signaling	Angptl4 - Sdc4
ANGPTL4_SDC4	KO Basal	KO Lum ER+	0.0451473	0	ko	CTL Basal	CTL Lum ER+	0	1	control	ANGPTL	Angptl4	Sdc4					PMID: 29017031	Secreted Signaling	Angptl4 - Sdc4
ANGPTL4_SDC4	KO Lum ER+	KO Lum ER-	0.0541092	0	ko	CTL Lum ER+	CTL Lum ER-	0.0125462	0	control	ANGPTL	Angptl4	Sdc4					PMID: 29017031	Secreted Signaling	Angptl4 - Sdc4
ANGPTL4_SDC4	YFP+ Epi	KO Lum ER-	0.0157062	0.02	ko	NA	NA	NA	NA	NA	ANGPTL	Angptl4	Sdc4					PMID: 29017031	Secreted Signaling	Angptl4 - Sdc4
ANGPTL4_SDC4	myCAF	KO Lum ER-	0.0246671	0	ko	myCAF	CTL Lum ER-	0	0.26	control	ANGPTL	Angptl4	Sdc4					PMID: 29017031	Secreted Signaling	Angptl4 - Sdc4
ANGPTL4_SDC4	PVL	Lymphocyte	0.0426453	0.01	ko	PVL	Lymphocyte	0	1	control	ANGPTL	Angptl4	Sdc4					PMID: 29017031	Secreted Signaling	Angptl4 - Sdc4
ANGPTL4_SDC4	PVL	Endothelial	0.023095	0.01	ko	PVL	Endothelial	0	1	control	ANGPTL	Angptl4	Sdc4					PMID: 29017031	Secreted Signaling	Angptl4 - Sdc4
ANGPT1_TEK	myCAF	myCAF	0	1	ko	myCAF	myCAF	0	0	control	ANGPT	Angpt1	Tek				ANGPT inhibition receptor 1	PMID: 20651738	Secreted Signaling	Angpt1 - Tek
ANGPT1_TEK	myCAF	Endothelial	0	1	ko	myCAF	Endothelial	0	0	control	ANGPT	Angpt1	Tek				ANGPT inhibition receptor 1	PMID: 20651738	Secreted Signaling	Angpt1 - Tek
ANGPT2_TEK	PVL	Endothelial	0.00116828	0	ko	PVL	Endothelial	0	0	control	ANGPT	Angpt2	Tek				ANGPT inhibition receptor 1	PMID: 20651738	Secreted Signaling	Angpt2 - Tek
ANGPT2_TEK	myCAF	Endothelial	0	1	ko	myCAF	Endothelial	0	0	control	ANGPT	Angpt2	Tek				ANGPT inhibition receptor 1	PMID: 20651738	Secreted Signaling	Angpt2 - Tek
ANGPT2_TEK	PVL	myCAF	0	1	ko	PVL	myCAF	0	0	control	ANGPT	Angpt2	Tek				ANGPT inhibition receptor 1	PMID: 20651738	Secreted Signaling	Angpt2 - Tek
ANGPT2_TEK	myCAF	myCAF	0	1	ko	myCAF	myCAF	0	0	control	ANGPT	Angpt2	Tek				ANGPT inhibition receptor 1	PMID: 20651738	Secreted Signaling	Angpt2 - Tek
ANGPT2_ITGA5_ITGB1	myCAF	myCAF	0	1	ko	myCAF	myCAF	0	0	control	ANGPT	Angpt2	ITGA5_ITGB1				ANGPT inhibition receptor 2	PMID: 20651738; PMID: 25635707	Secreted Signaling	Angpt2 - (Itga5+Itgb1)
ANGPT2_ITGA5_ITGB1	PVL	Endothelial	0	1	ko	PVL	Endothelial	0	0	control	ANGPT	Angpt2	ITGA5_ITGB1				ANGPT inhibition receptor 2	PMID: 20651738; PMID: 25635707	Secreted Signaling	Angpt2 - (Itga5+Itgb1)
ANGPT2_ITGA5_ITGB1	PVL	myCAF	0.00728344	0	ko	PVL	myCAF	0	0	control	ANGPT	Angpt2	ITGA5_ITGB1				ANGPT inhibition receptor 2	PMID: 20651738; PMID: 25635707	Secreted Signaling	Angpt2 - (Itga5+Itgb1)
ANGPT2_ITGA5_ITGB1	myCAF	Endothelial	0	1	ko	myCAF	Endothelial	0	0	control	ANGPT	Angpt2	ITGA5_ITGB1				ANGPT inhibition receptor 2	PMID: 20651738; PMID: 25635707	Secreted Signaling	Angpt2 - (Itga5+Itgb1)
MDK_SDC1	myCAF	KO Lum ER-	0.00127392	0	ko	myCAF	CTL Lum ER-	0	1	control	MK	Mdk	Sdc1					PMID: 28356350	Secreted Signaling	Mdk - Sdc1
MDK_SDC1	iCAF	myCAF	0	1	ko	iCAF	myCAF	0	0	control	MK	Mdk	Sdc1					PMID: 28356350	Secreted Signaling	Mdk - Sdc1
MDK_SDC1	myCAF	KO Lum ER+	0.00507628	0	ko	myCAF	CTL Lum ER+	0	1	control	MK	Mdk	Sdc1					PMID: 28356350	Secreted Signaling	Mdk - Sdc1
MDK_SDC1	myCAF	iCAF	0.00127392	0	ko	myCAF	iCAF	0	1	control	MK	Mdk	Sdc1					PMID: 28356350	Secreted Signaling	Mdk - Sdc1
MDK_SDC1	KO Basal	myCAF	0	1	ko	CTL Basal	myCAF	0	0	control	MK	Mdk	Sdc1					PMID: 28356350	Secreted Signaling	Mdk - Sdc1
MDK_SDC1	myCAF	YFP+ Epi	0.00455197	0	ko	NA	NA	NA	NA	NA	MK	Mdk	Sdc1					PMID: 28356350	Secreted Signaling	Mdk - Sdc1
MDK_SDC1	myCAF	myCAF	0.00455197	0	ko	myCAF	myCAF	0	0.01	control	MK	Mdk	Sdc1					PMID: 28356350	Secreted Signaling	Mdk - Sdc1
MDK_SDC1	myCAF	KO Basal	0.00455197	0	ko	myCAF	CTL Basal	0	1	control	MK	Mdk	Sdc1					PMID: 28356350	Secreted Signaling	Mdk - Sdc1
MDK_SDC2	iCAF	myCAF	0	1	ko	iCAF	myCAF	0	0	control	MK	Mdk	Sdc2					PMID: 28356350	Secreted Signaling	Mdk - Sdc2
MDK_SDC2	iCAF	iCAF	0	1	ko	iCAF	iCAF	0.00340177	0	control	MK	Mdk	Sdc2					PMID: 28356350	Secreted Signaling	Mdk - Sdc2
MDK_SDC2	myCAF	YFP+ Epi	0.00127392	0	ko	NA	NA	NA	NA	NA	MK	Mdk	Sdc2					PMID: 28356350	Secreted Signaling	Mdk - Sdc2
MDK_SDC2	myCAF	PVL	0	1	ko	myCAF	PVL	0	0	control	MK	Mdk	Sdc2					PMID: 28356350	Secreted Signaling	Mdk - Sdc2
MDK_SDC2	KO Basal	KO Lum ER+	0	1	ko	CTL Basal	CTL Lum ER+	0.000951233	0	control	MK	Mdk	Sdc2					PMID: 28356350	Secreted Signaling	Mdk - Sdc2
MDK_SDC2	KO Basal	iCAF	0	1	ko	CTL Basal	iCAF	0.00340177	0	control	MK	Mdk	Sdc2					PMID: 28356350	Secreted Signaling	Mdk - Sdc2
MDK_SDC2	KO Basal	myCAF	0	1	ko	CTL Basal	myCAF	0	0	control	MK	Mdk	Sdc2					PMID: 28356350	Secreted Signaling	Mdk - Sdc2
MDK_SDC2	myCAF	KO Lum ER+	0.00127392	0	ko	myCAF	CTL Lum ER+	0	0	control	MK	Mdk	Sdc2					PMID: 28356350	Secreted Signaling	Mdk - Sdc2
MDK_SDC2	myCAF	myCAF	0.00127392	0	ko	myCAF	myCAF	0	0	control	MK	Mdk	Sdc2					PMID: 28356350	Secreted Signaling	Mdk - Sdc2
MDK_SDC2	KO Basal	PVL	0	1	ko	CTL Basal	PVL	0	0	control	MK	Mdk	Sdc2					PMID: 28356350	Secreted Signaling	Mdk - Sdc2
MDK_SDC2	iCAF	PVL	0	1	ko	iCAF	PVL	0	0	control	MK	Mdk	Sdc2					PMID: 28356350	Secreted Signaling	Mdk - Sdc2
MDK_SDC2	myCAF	iCAF	0.00127392	0	ko	myCAF	iCAF	0	0	control	MK	Mdk	Sdc2					PMID: 28356350	Secreted Signaling	Mdk - Sdc2
MDK_SDC2	iCAF	KO Lum ER+	0	1	ko	iCAF	CTL Lum ER+	0.000951233	0	control	MK	Mdk	Sdc2					PMID: 28356350	Secreted Signaling	Mdk - Sdc2
MDK_SDC4	iCAF	Macrophage	0	1	ko	iCAF	Macrophage	0	0	control	MK	Mdk	Sdc4					PMID: 28356350	Secreted Signaling	Mdk - Sdc4
MDK_SDC4	KO Basal	KO Lum ER-	0	1	ko	CTL Basal	CTL Lum ER-	0.0125462	0	control	MK	Mdk	Sdc4					PMID: 28356350	Secreted Signaling	Mdk - Sdc4
MDK_SDC4	myCAF	Lymphocyte	0.00854256	0	ko	myCAF	Lymphocyte	0	0.17	control	MK	Mdk	Sdc4					PMID: 28356350	Secreted Signaling	Mdk - Sdc4
MDK_SDC4	myCAF	YFP+ Epi	0.0137583	0	ko	NA	NA	NA	NA	NA	MK	Mdk	Sdc4					PMID: 28356350	Secreted Signaling	Mdk - Sdc4
MDK_SDC4	iCAF	iCAF	0	1	ko	iCAF	iCAF	0.00584032	0	control	MK	Mdk	Sdc4					PMID: 28356350	Secreted Signaling	Mdk - Sdc4
MDK_SDC4	myCAF	Macrophage	0.0105914	0	ko	myCAF	Macrophage	0	0.15	control	MK	Mdk	Sdc4					PMID: 28356350	Secreted Signaling	Mdk - Sdc4
MDK_SDC4	iCAF	myCAF	0	1	ko	iCAF	myCAF	0	0	control	MK	Mdk	Sdc4					PMID: 28356350	Secreted Signaling	Mdk - Sdc4
MDK_SDC4	KO Basal	Macrophage	0	1	ko	CTL Basal	Macrophage	0	0	control	MK	Mdk	Sdc4					PMID: 28356350	Secreted Signaling	Mdk - Sdc4
MDK_SDC4	iCAF	KO Lum ER+	0	1	ko	iCAF	CTL Lum ER+	0.0110931	0	control	MK	Mdk	Sdc4					PMID: 28356350	Secreted Signaling	Mdk - Sdc4
MDK_SDC4	KO Basal	myCAF	0	1	ko	CTL Basal	myCAF	0	0	control	MK	Mdk	Sdc4					PMID: 28356350	Secreted Signaling	Mdk - Sdc4
MDK_SDC4	iCAF	KO Basal	0	1	ko	iCAF	CTL Basal	0.00771886	0	control	MK	Mdk	Sdc4					PMID: 28356350	Secreted Signaling	Mdk - Sdc4
MDK_SDC4	KO Basal	Endothelial	0	1	ko	CTL Basal	Endothelial	0.00340177	0	control	MK	Mdk	Sdc4					PMID: 28356350	Secreted Signaling	Mdk - Sdc4
MDK_SDC4	myCAF	Endothelial	0.00455197	0	ko	myCAF	Endothelial	0	0.17	control	MK	Mdk	Sdc4					PMID: 28356350	Secreted Signaling	Mdk - Sdc4
MDK_SDC4	myCAF	KO Lum ER-	0.0157062	0	ko	myCAF	CTL Lum ER-	0	0.02	control	MK	Mdk	Sdc4					PMID: 28356350	Secreted Signaling	Mdk - Sdc4
MDK_SDC4	KO Basal	iCAF	0	1	ko	CTL Basal	iCAF	0.00584032	0	control	MK	Mdk	Sdc4					PMID: 28356350	Secreted Signaling	Mdk - Sdc4
MDK_SDC4	iCAF	Endothelial	0	1	ko	iCAF	Endothelial	0.00340177	0	control	MK	Mdk	Sdc4					PMID: 28356350	Secreted Signaling	Mdk - Sdc4
MDK_SDC4	myCAF	KO Lum ER+	0.0130173	0	ko	myCAF	CTL Lum ER+	0	0.02	control	MK	Mdk	Sdc4					PMID: 28356350	Secreted Signaling	Mdk - Sdc4
MDK_SDC4	iCAF	KO Lum ER-	0	1	ko	iCAF	CTL Lum ER-	0.0125462	0	control	MK	Mdk	Sdc4					PMID: 28356350	Secreted Signaling	Mdk - Sdc4
MDK_SDC4	KO Basal	Lymphocyte	0	1	ko	CTL Basal	Lymphocyte	0.00434655	0	control	MK	Mdk	Sdc4					PMID: 28356350	Secreted Signaling	Mdk - Sdc4
MDK_SDC4	KO Basal	KO Basal	0	1	ko	CTL Basal	CTL Basal	0.00771886	0	control	MK	Mdk	Sdc4					PMID: 28356350	Secreted Signaling	Mdk - Sdc4
MDK_SDC4	iCAF	PVL	0	1	ko	iCAF	PVL	0	0	control	MK	Mdk	Sdc4					PMID: 28356350	Secreted Signaling	Mdk - Sdc4
MDK_SDC4	iCAF	Lymphocyte	0	1	ko	iCAF	Lymphocyte	0.00434655	0	control	MK	Mdk	Sdc4					PMID: 28356350	Secreted Signaling	Mdk - Sdc4
MDK_SDC4	KO Basal	PVL	0	1	ko	CTL Basal	PVL	0	0	control	MK	Mdk	Sdc4					PMID: 28356350	Secreted Signaling	Mdk - Sdc4
MDK_SDC4	myCAF	myCAF	0.00455197	0	ko	myCAF	myCAF	0	0.05	control	MK	Mdk	Sdc4					PMID: 28356350	Secreted Signaling	Mdk - Sdc4
MDK_SDC4	myCAF	PVL	0.00821265	0	ko	myCAF	PVL	0	0.08	control	MK	Mdk	Sdc4					PMID: 28356350	Secreted Signaling	Mdk - Sdc4
MDK_SDC4	myCAF	iCAF	0.0103136	0	ko	myCAF	iCAF	0	0.06	control	MK	Mdk	Sdc4					PMID: 28356350	Secreted Signaling	Mdk - Sdc4
MDK_SDC4	KO Basal	KO Lum ER+	0	1	ko	CTL Basal	CTL Lum ER+	0.0110931	0	control	MK	Mdk	Sdc4					PMID: 28356350	Secreted Signaling	Mdk - Sdc4
MDK_SDC4	myCAF	KO Basal	0.0113947	0	ko	myCAF	CTL Basal	0	0.04	control	MK	Mdk	Sdc4					PMID: 28356350	Secreted Signaling	Mdk - Sdc4
MDK_ITGA4_ITGB1	KO Basal	Macrophage	0	1	ko	CTL Basal	Macrophage	0	0	control	MK	Mdk	ITGA4_ITGB1					PMID: 28356350	Secreted Signaling	Mdk - (Itga4+Itgb1)
MDK_ITGA4_ITGB1	iCAF	PVL	0	1	ko	iCAF	PVL	0	0	control	MK	Mdk	ITGA4_ITGB1					PMID: 28356350	Secreted Signaling	Mdk - (Itga4+Itgb1)
MDK_ITGA4_ITGB1	iCAF	Macrophage	0	1	ko	iCAF	Macrophage	0	0	control	MK	Mdk	ITGA4_ITGB1					PMID: 28356350	Secreted Signaling	Mdk - (Itga4+Itgb1)
MDK_ITGA4_ITGB1	KO Basal	PVL	0	1	ko	CTL Basal	PVL	0	0	control	MK	Mdk	ITGA4_ITGB1					PMID: 28356350	Secreted Signaling	Mdk - (Itga4+Itgb1)
MDK_ITGA4_ITGB1	myCAF	Lymphocyte	0.00342675	0	ko	myCAF	Lymphocyte	0	1	control	MK	Mdk	ITGA4_ITGB1					PMID: 28356350	Secreted Signaling	Mdk - (Itga4+Itgb1)
MDK_ITGA4_ITGB1	myCAF	PVL	0	1	ko	myCAF	PVL	0	0	control	MK	Mdk	ITGA4_ITGB1					PMID: 28356350	Secreted Signaling	Mdk - (Itga4+Itgb1)
MDK_ITGA4_ITGB1	myCAF	Macrophage	0	1	ko	myCAF	Macrophage	0	0	control	MK	Mdk	ITGA4_ITGB1					PMID: 28356350	Secreted Signaling	Mdk - (Itga4+Itgb1)
MDK_ITGA6_ITGB1	KO Basal	KO Lum ER-	0	1	ko	CTL Basal	CTL Lum ER-	0.00164644	0	control	MK	Mdk	ITGA6_ITGB1					PMID: 28356350	Secreted Signaling	Mdk - (Itga6+Itgb1)
MDK_ITGA6_ITGB1	iCAF	KO Lum ER-	0	1	ko	iCAF	CTL Lum ER-	0.00164644	0	control	MK	Mdk	ITGA6_ITGB1					PMID: 28356350	Secreted Signaling	Mdk - (Itga6+Itgb1)
MDK_ITGA6_ITGB1	myCAF	KO Lum ER-	0.00343964	0	ko	myCAF	CTL Lum ER-	0	0.02	control	MK	Mdk	ITGA6_ITGB1					PMID: 28356350	Secreted Signaling	Mdk - (Itga6+Itgb1)
MDK_ITGA6_ITGB1	myCAF	KO Lum ER+	0.00596322	0	ko	myCAF	CTL Lum ER+	0	0	control	MK	Mdk	ITGA6_ITGB1					PMID: 28356350	Secreted Signaling	Mdk - (Itga6+Itgb1)
MDK_ITGA6_ITGB1	myCAF	YFP+ Epi	0.00381967	0	ko	NA	NA	NA	NA	NA	MK	Mdk	ITGA6_ITGB1					PMID: 28356350	Secreted Signaling	Mdk - (Itga6+Itgb1)
MDK_ITGA6_ITGB1	myCAF	KO Basal	0.0076965	0	ko	myCAF	CTL Basal	0	0	control	MK	Mdk	ITGA6_ITGB1					PMID: 28356350	Secreted Signaling	Mdk - (Itga6+Itgb1)
MDK_ITGA6_ITGB1	KO Basal	KO Lum ER+	0	1	ko	CTL Basal	CTL Lum ER+	0.00340177	0	control	MK	Mdk	ITGA6_ITGB1					PMID: 28356350	Secreted Signaling	Mdk - (Itga6+Itgb1)
MDK_ITGA6_ITGB1	KO Basal	Endothelial	0	1	ko	CTL Basal	Endothelial	0.00304488	0	control	MK	Mdk	ITGA6_ITGB1					PMID: 28356350	Secreted Signaling	Mdk - (Itga6+Itgb1)
MDK_ITGA6_ITGB1	KO Basal	KO Basal	0	1	ko	CTL Basal	CTL Basal	0.00296865	0	control	MK	Mdk	ITGA6_ITGB1					PMID: 28356350	Secreted Signaling	Mdk - (Itga6+Itgb1)
MDK_ITGA6_ITGB1	myCAF	Endothelial	0.00432649	0	ko	myCAF	Endothelial	0	0	control	MK	Mdk	ITGA6_ITGB1					PMID: 28356350	Secreted Signaling	Mdk - (Itga6+Itgb1)
MDK_ITGA6_ITGB1	iCAF	KO Basal	0	1	ko	iCAF	CTL Basal	0.00296865	0	control	MK	Mdk	ITGA6_ITGB1					PMID: 28356350	Secreted Signaling	Mdk - (Itga6+Itgb1)
MDK_ITGA6_ITGB1	iCAF	Endothelial	0	1	ko	iCAF	Endothelial	0.00304488	0	control	MK	Mdk	ITGA6_ITGB1					PMID: 28356350	Secreted Signaling	Mdk - (Itga6+Itgb1)
MDK_ITGA6_ITGB1	iCAF	KO Lum ER+	0	1	ko	iCAF	CTL Lum ER+	0.00340177	0	control	MK	Mdk	ITGA6_ITGB1					PMID: 28356350	Secreted Signaling	Mdk - (Itga6+Itgb1)
MDK_LRP1	iCAF	PVL	0	1	ko	iCAF	PVL	0	0	control	MK	Mdk	Lrp1					PMID: 28356350	Secreted Signaling	Mdk - Lrp1
MDK_LRP1	KO Basal	PVL	0	1	ko	CTL Basal	PVL	0	0	control	MK	Mdk	Lrp1					PMID: 28356350	Secreted Signaling	Mdk - Lrp1
MDK_LRP1	myCAF	myCAF	0.0148052	0	ko	myCAF	myCAF	0	0	control	MK	Mdk	Lrp1					PMID: 28356350	Secreted Signaling	Mdk - Lrp1
MDK_LRP1	myCAF	iCAF	0.0109054	0	ko	myCAF	iCAF	0	0	control	MK	Mdk	Lrp1					PMID: 28356350	Secreted Signaling	Mdk - Lrp1
MDK_LRP1	iCAF	iCAF	0	1	ko	iCAF	iCAF	0.00717016	0	control	MK	Mdk	Lrp1					PMID: 28356350	Secreted Signaling	Mdk - Lrp1
MDK_LRP1	myCAF	Macrophage	0.00201761	0	ko	myCAF	Macrophage	0	0	control	MK	Mdk	Lrp1					PMID: 28356350	Secreted Signaling	Mdk - Lrp1
MDK_LRP1	iCAF	KO Basal	0	1	ko	iCAF	CTL Basal	0.000951233	0	control	MK	Mdk	Lrp1					PMID: 28356350	Secreted Signaling	Mdk - Lrp1
MDK_LRP1	iCAF	Macrophage	0	1	ko	iCAF	Macrophage	0	0	control	MK	Mdk	Lrp1					PMID: 28356350	Secreted Signaling	Mdk - Lrp1
MDK_LRP1	myCAF	KO Basal	0.00127392	0	ko	myCAF	CTL Basal	0	0	control	MK	Mdk	Lrp1					PMID: 28356350	Secreted Signaling	Mdk - Lrp1
MDK_LRP1	KO Basal	KO Basal	0	1	ko	CTL Basal	CTL Basal	0.000951233	0	control	MK	Mdk	Lrp1					PMID: 28356350	Secreted Signaling	Mdk - Lrp1
MDK_LRP1	KO Basal	Macrophage	0	1	ko	CTL Basal	Macrophage	0	0	control	MK	Mdk	Lrp1					PMID: 28356350	Secreted Signaling	Mdk - Lrp1
MDK_LRP1	KO Basal	myCAF	0	1	ko	CTL Basal	myCAF	0	0	control	MK	Mdk	Lrp1					PMID: 28356350	Secreted Signaling	Mdk - Lrp1
MDK_LRP1	iCAF	myCAF	0	1	ko	iCAF	myCAF	0	0	control	MK	Mdk	Lrp1					PMID: 28356350	Secreted Signaling	Mdk - Lrp1
MDK_LRP1	myCAF	PVL	0.00127392	0	ko	myCAF	PVL	0	0	control	MK	Mdk	Lrp1					PMID: 28356350	Secreted Signaling	Mdk - Lrp1
MDK_LRP1	KO Basal	iCAF	0	1	ko	CTL Basal	iCAF	0.00717016	0	control	MK	Mdk	Lrp1					PMID: 28356350	Secreted Signaling	Mdk - Lrp1
MDK_NCL	myCAF	YFP+ Epi	0.0159809	0	ko	NA	NA	NA	NA	NA	MK	Mdk	Ncl					PMID: 28356350	Secreted Signaling	Mdk - Ncl
MDK_NCL	KO Basal	Macrophage	0	1	ko	CTL Basal	Macrophage	0	0	control	MK	Mdk	Ncl					PMID: 28356350	Secreted Signaling	Mdk - Ncl
MDK_NCL	myCAF	myCAF	0.0099849	0	ko	myCAF	myCAF	0	0.01	control	MK	Mdk	Ncl					PMID: 28356350	Secreted Signaling	Mdk - Ncl
MDK_NCL	iCAF	Endothelial	0	1	ko	iCAF	Endothelial	0.00857538	0	control	MK	Mdk	Ncl					PMID: 28356350	Secreted Signaling	Mdk - Ncl
MDK_NCL	myCAF	iCAF	0.0113947	0	ko	myCAF	iCAF	0	0.02	control	MK	Mdk	Ncl					PMID: 28356350	Secreted Signaling	Mdk - Ncl
MDK_NCL	myCAF	PVL	0.0128061	0	ko	myCAF	PVL	0	0.02	control	MK	Mdk	Ncl					PMID: 28356350	Secreted Signaling	Mdk - Ncl
MDK_NCL	KO Basal	PVL	0	1	ko	CTL Basal	PVL	0	0	control	MK	Mdk	Ncl					PMID: 28356350	Secreted Signaling	Mdk - Ncl
MDK_NCL	iCAF	KO Lum ER-	0	1	ko	iCAF	CTL Lum ER-	0.00959032	0	control	MK	Mdk	Ncl					PMID: 28356350	Secreted Signaling	Mdk - Ncl
MDK_NCL	myCAF	KO Lum ER+	0.0121517	0	ko	myCAF	CTL Lum ER+	0	0.02	control	MK	Mdk	Ncl					PMID: 28356350	Secreted Signaling	Mdk - Ncl
MDK_NCL	iCAF	Macrophage	0	1	ko	iCAF	Macrophage	0	0	control	MK	Mdk	Ncl					PMID: 28356350	Secreted Signaling	Mdk - Ncl
MDK_NCL	KO Basal	KO Lum ER-	0	1	ko	CTL Basal	CTL Lum ER-	0.00959032	0	control	MK	Mdk	Ncl					PMID: 28356350	Secreted Signaling	Mdk - Ncl
MDK_NCL	KO Basal	iCAF	0	1	ko	CTL Basal	iCAF	0.0078231	0	control	MK	Mdk	Ncl					PMID: 28356350	Secreted Signaling	Mdk - Ncl
MDK_NCL	KO Basal	Endothelial	0	1	ko	CTL Basal	Endothelial	0.00857538	0	control	MK	Mdk	Ncl					PMID: 28356350	Secreted Signaling	Mdk - Ncl
MDK_NCL	iCAF	myCAF	0	1	ko	iCAF	myCAF	0	0	control	MK	Mdk	Ncl					PMID: 28356350	Secreted Signaling	Mdk - Ncl
MDK_NCL	iCAF	Lymphocyte	0	1	ko	iCAF	Lymphocyte	0.010606	0	control	MK	Mdk	Ncl					PMID: 28356350	Secreted Signaling	Mdk - Ncl
MDK_NCL	KO Basal	myCAF	0	1	ko	CTL Basal	myCAF	0	0	control	MK	Mdk	Ncl					PMID: 28356350	Secreted Signaling	Mdk - Ncl
MDK_NCL	KO Basal	Lymphocyte	0	1	ko	CTL Basal	Lymphocyte	0.010606	0	control	MK	Mdk	Ncl					PMID: 28356350	Secreted Signaling	Mdk - Ncl
MDK_NCL	iCAF	PVL	0	1	ko	iCAF	PVL	0	0	control	MK	Mdk	Ncl					PMID: 28356350	Secreted Signaling	Mdk - Ncl
MDK_NCL	iCAF	KO Basal	0	1	ko	iCAF	CTL Basal	0.009749	0	control	MK	Mdk	Ncl					PMID: 28356350	Secreted Signaling	Mdk - Ncl
MDK_NCL	iCAF	iCAF	0	1	ko	iCAF	iCAF	0.0078231	0	control	MK	Mdk	Ncl					PMID: 28356350	Secreted Signaling	Mdk - Ncl
MDK_NCL	KO Basal	KO Basal	0	1	ko	CTL Basal	CTL Basal	0.009749	0	control	MK	Mdk	Ncl					PMID: 28356350	Secreted Signaling	Mdk - Ncl
MDK_NCL	myCAF	Lymphocyte	0.0138637	0	ko	myCAF	Lymphocyte	0	0.01	control	MK	Mdk	Ncl					PMID: 28356350	Secreted Signaling	Mdk - Ncl
MDK_NCL	myCAF	KO Basal	0.0128061	0	ko	myCAF	CTL Basal	0	0.02	control	MK	Mdk	Ncl					PMID: 28356350	Secreted Signaling	Mdk - Ncl
MDK_NCL	myCAF	Endothelial	0.0128061	0	ko	myCAF	Endothelial	0	0.02	control	MK	Mdk	Ncl					PMID: 28356350	Secreted Signaling	Mdk - Ncl
MDK_NCL	KO Basal	KO Lum ER+	0	1	ko	CTL Basal	CTL Lum ER+	0.00771886	0	control	MK	Mdk	Ncl					PMID: 28356350	Secreted Signaling	Mdk - Ncl
MDK_NCL	myCAF	Macrophage	0.0130173	0	ko	myCAF	Macrophage	0	0.02	control	MK	Mdk	Ncl					PMID: 28356350	Secreted Signaling	Mdk - Ncl
MDK_NCL	iCAF	KO Lum ER+	0	1	ko	iCAF	CTL Lum ER+	0.00771886	0	control	MK	Mdk	Ncl					PMID: 28356350	Secreted Signaling	Mdk - Ncl
MDK_NCL	myCAF	KO Lum ER-	0.0141575	0	ko	myCAF	CTL Lum ER-	0	0.02	control	MK	Mdk	Ncl					PMID: 28356350	Secreted Signaling	Mdk - Ncl
PTN_SDC1	PVL	KO Lum ER+	0.00507628	0	ko	PVL	CTL Lum ER+	0	1	control	PTN	Ptn	Sdc1					PMID: 28356350; PMID: 25620911	Secreted Signaling	Ptn - Sdc1
PTN_SDC1	myCAF	KO Basal	0.00455197	0	ko	myCAF	CTL Basal	0	1	control	PTN	Ptn	Sdc1					PMID: 28356350; PMID: 25620911	Secreted Signaling	Ptn - Sdc1
PTN_SDC1	KO Basal	YFP+ Epi	0.00455197	0	ko	NA	NA	NA	NA	NA	PTN	Ptn	Sdc1					PMID: 28356350; PMID: 25620911	Secreted Signaling	Ptn - Sdc1
PTN_SDC1	Endothelial	YFP+ Epi	0.00455197	0	ko	NA	NA	NA	NA	NA	PTN	Ptn	Sdc1					PMID: 28356350; PMID: 25620911	Secreted Signaling	Ptn - Sdc1
PTN_SDC1	KO Basal	KO Lum ER+	0.00507628	0	ko	CTL Basal	CTL Lum ER+	0	1	control	PTN	Ptn	Sdc1					PMID: 28356350; PMID: 25620911	Secreted Signaling	Ptn - Sdc1
PTN_SDC1	Macrophage	KO Lum ER+	0.00507628	0	ko	Macrophage	CTL Lum ER+	0	1	control	PTN	Ptn	Sdc1					PMID: 28356350; PMID: 25620911	Secreted Signaling	Ptn - Sdc1
PTN_SDC1	KO Lum ER+	myCAF	0.0623036	0	ko	CTL Lum ER+	myCAF	0	0	control	PTN	Ptn	Sdc1					PMID: 28356350; PMID: 25620911	Secreted Signaling	Ptn - Sdc1
PTN_SDC1	KO Lum ER+	iCAF	0.0181966	0	ko	CTL Lum ER+	iCAF	0	1	control	PTN	Ptn	Sdc1					PMID: 28356350; PMID: 25620911	Secreted Signaling	Ptn - Sdc1
PTN_SDC1	KO Lum ER+	KO Lum ER-	0.0181966	0	ko	CTL Lum ER+	CTL Lum ER-	0	1	control	PTN	Ptn	Sdc1					PMID: 28356350; PMID: 25620911	Secreted Signaling	Ptn - Sdc1
PTN_SDC1	KO Basal	myCAF	0.00455197	0	ko	CTL Basal	myCAF	0	0.12	control	PTN	Ptn	Sdc1					PMID: 28356350; PMID: 25620911	Secreted Signaling	Ptn - Sdc1
PTN_SDC1	Macrophage	YFP+ Epi	0.00455197	0	ko	NA	NA	NA	NA	NA	PTN	Ptn	Sdc1					PMID: 28356350; PMID: 25620911	Secreted Signaling	Ptn - Sdc1
PTN_SDC1	KO Lum ER+	KO Basal	0.0623036	0	ko	CTL Lum ER+	CTL Basal	0	1	control	PTN	Ptn	Sdc1					PMID: 28356350; PMID: 25620911	Secreted Signaling	Ptn - Sdc1
PTN_SDC1	myCAF	YFP+ Epi	0.00455197	0	ko	NA	NA	NA	NA	NA	PTN	Ptn	Sdc1					PMID: 28356350; PMID: 25620911	Secreted Signaling	Ptn - Sdc1
PTN_SDC1	Endothelial	KO Basal	0.00455197	0	ko	Endothelial	CTL Basal	0	1	control	PTN	Ptn	Sdc1					PMID: 28356350; PMID: 25620911	Secreted Signaling	Ptn - Sdc1
PTN_SDC1	Lymphocyte	iCAF	0.00381205	0	ko	Lymphocyte	iCAF	0	1	control	PTN	Ptn	Sdc1					PMID: 28356350; PMID: 25620911	Secreted Signaling	Ptn - Sdc1
PTN_SDC1	myCAF	myCAF	0.00455197	0	ko	myCAF	myCAF	0	0.2	control	PTN	Ptn	Sdc1					PMID: 28356350; PMID: 25620911	Secreted Signaling	Ptn - Sdc1
PTN_SDC1	Macrophage	KO Basal	0.00455197	0	ko	Macrophage	CTL Basal	0	1	control	PTN	Ptn	Sdc1					PMID: 28356350; PMID: 25620911	Secreted Signaling	Ptn - Sdc1
PTN_SDC1	Lymphocyte	YFP+ Epi	0.0135327	0	ko	NA	NA	NA	NA	NA	PTN	Ptn	Sdc1					PMID: 28356350; PMID: 25620911	Secreted Signaling	Ptn - Sdc1
PTN_SDC1	Lymphocyte	myCAF	0.0135327	0	ko	Lymphocyte	myCAF	0	0.22	control	PTN	Ptn	Sdc1					PMID: 28356350; PMID: 25620911	Secreted Signaling	Ptn - Sdc1
PTN_SDC1	KO Lum ER+	YFP+ Epi	0.0623036	0	ko	NA	NA	NA	NA	NA	PTN	Ptn	Sdc1					PMID: 28356350; PMID: 25620911	Secreted Signaling	Ptn - Sdc1
PTN_SDC1	KO Lum ER+	KO Lum ER+	0.0690188	0	ko	CTL Lum ER+	CTL Lum ER+	0	1	control	PTN	Ptn	Sdc1					PMID: 28356350; PMID: 25620911	Secreted Signaling	Ptn - Sdc1
PTN_SDC1	PVL	YFP+ Epi	0.00455197	0	ko	NA	NA	NA	NA	NA	PTN	Ptn	Sdc1					PMID: 28356350; PMID: 25620911	Secreted Signaling	Ptn - Sdc1
PTN_SDC1	Endothelial	KO Lum ER+	0.00507628	0	ko	Endothelial	CTL Lum ER+	0	1	control	PTN	Ptn	Sdc1					PMID: 28356350; PMID: 25620911	Secreted Signaling	Ptn - Sdc1
PTN_SDC1	Endothelial	myCAF	0.00455197	0	ko	Endothelial	myCAF	0	0.22	control	PTN	Ptn	Sdc1					PMID: 28356350; PMID: 25620911	Secreted Signaling	Ptn - Sdc1
PTN_SDC1	Lymphocyte	KO Lum ER-	0.00381205	0	ko	Lymphocyte	CTL Lum ER-	0	1	control	PTN	Ptn	Sdc1					PMID: 28356350; PMID: 25620911	Secreted Signaling	Ptn - Sdc1
PTN_SDC1	PVL	myCAF	0.00455197	0	ko	PVL	myCAF	0	0.23	control	PTN	Ptn	Sdc1					PMID: 28356350; PMID: 25620911	Secreted Signaling	Ptn - Sdc1
PTN_SDC1	Lymphocyte	KO Basal	0.0135327	0	ko	Lymphocyte	CTL Basal	0	1	control	PTN	Ptn	Sdc1					PMID: 28356350; PMID: 25620911	Secreted Signaling	Ptn - Sdc1
PTN_SDC1	Lymphocyte	KO Lum ER+	0.0150758	0	ko	Lymphocyte	CTL Lum ER+	0	1	control	PTN	Ptn	Sdc1					PMID: 28356350; PMID: 25620911	Secreted Signaling	Ptn - Sdc1
PTN_SDC1	Macrophage	myCAF	0.00455197	0	ko	Macrophage	myCAF	0	0.18	control	PTN	Ptn	Sdc1					PMID: 28356350; PMID: 25620911	Secreted Signaling	Ptn - Sdc1
PTN_SDC1	KO Basal	KO Basal	0.00455197	0	ko	CTL Basal	CTL Basal	0	1	control	PTN	Ptn	Sdc1					PMID: 28356350; PMID: 25620911	Secreted Signaling	Ptn - Sdc1
PTN_SDC1	PVL	KO Basal	0.00455197	0	ko	PVL	CTL Basal	0	1	control	PTN	Ptn	Sdc1					PMID: 28356350; PMID: 25620911	Secreted Signaling	Ptn - Sdc1
PTN_SDC1	myCAF	KO Lum ER+	0.00507628	0	ko	myCAF	CTL Lum ER+	0	1	control	PTN	Ptn	Sdc1					PMID: 28356350; PMID: 25620911	Secreted Signaling	Ptn - Sdc1
PTN_SDC2	KO Basal	KO Lum ER+	0.00127392	0.38	ko	CTL Basal	CTL Lum ER+	0.00614318	0	control	PTN	Ptn	Sdc2					PMID: 28356350; PMID: 25620911	Secreted Signaling	Ptn - Sdc2
PTN_SDC2	KO Lum ER+	KO Lum ER+	0.0181966	0	ko	CTL Lum ER+	CTL Lum ER+	0.0222498	0	control	PTN	Ptn	Sdc2					PMID: 28356350; PMID: 25620911	Secreted Signaling	Ptn - Sdc2
PTN_SDC2	Lymphocyte	YFP+ Epi	0.00381205	0	ko	NA	NA	NA	NA	NA	PTN	Ptn	Sdc2					PMID: 28356350; PMID: 25620911	Secreted Signaling	Ptn - Sdc2
PTN_SDC2	PVL	KO Lum ER+	0.00127392	0.3	ko	PVL	CTL Lum ER+	0	0	control	PTN	Ptn	Sdc2					PMID: 28356350; PMID: 25620911	Secreted Signaling	Ptn - Sdc2
PTN_SDC2	Macrophage	iCAF	0.00127392	0.38	ko	Macrophage	iCAF	0	0.02	control	PTN	Ptn	Sdc2					PMID: 28356350; PMID: 25620911	Secreted Signaling	Ptn - Sdc2
PTN_SDC2	Endothelial	PVL	0	1	ko	Endothelial	PVL	0	0	control	PTN	Ptn	Sdc2					PMID: 28356350; PMID: 25620911	Secreted Signaling	Ptn - Sdc2
PTN_SDC2	iCAF	PVL	0	1	ko	iCAF	PVL	0	0	control	PTN	Ptn	Sdc2					PMID: 28356350; PMID: 25620911	Secreted Signaling	Ptn - Sdc2
PTN_SDC2	KO Lum ER+	myCAF	0.0181966	0	ko	CTL Lum ER+	myCAF	0	0	control	PTN	Ptn	Sdc2					PMID: 28356350; PMID: 25620911	Secreted Signaling	Ptn - Sdc2
PTN_SDC2	KO Basal	iCAF	0.00127392	0.39	ko	CTL Basal	iCAF	0.0216788	0	control	PTN	Ptn	Sdc2					PMID: 28356350; PMID: 25620911	Secreted Signaling	Ptn - Sdc2
PTN_SDC2	Lymphocyte	iCAF	0.00381205	0	ko	Lymphocyte	iCAF	0.0120889	0	control	PTN	Ptn	Sdc2					PMID: 28356350; PMID: 25620911	Secreted Signaling	Ptn - Sdc2
PTN_SDC2	Lymphocyte	KO Lum ER+	0.00381205	0	ko	Lymphocyte	CTL Lum ER+	0.00340177	0	control	PTN	Ptn	Sdc2					PMID: 28356350; PMID: 25620911	Secreted Signaling	Ptn - Sdc2
PTN_SDC2	KO Lum ER+	iCAF	0.0181966	0	ko	CTL Lum ER+	iCAF	0.0754265	0	control	PTN	Ptn	Sdc2					PMID: 28356350; PMID: 25620911	Secreted Signaling	Ptn - Sdc2
PTN_SDC2	KO Basal	PVL	0	1	ko	CTL Basal	PVL	0	0	control	PTN	Ptn	Sdc2					PMID: 28356350; PMID: 25620911	Secreted Signaling	Ptn - Sdc2
PTN_SDC2	Macrophage	PVL	0	1	ko	Macrophage	PVL	0	0	control	PTN	Ptn	Sdc2					PMID: 28356350; PMID: 25620911	Secreted Signaling	Ptn - Sdc2
PTN_SDC2	iCAF	iCAF	0	1	ko	iCAF	iCAF	0.0111136	0	control	PTN	Ptn	Sdc2					PMID: 28356350; PMID: 25620911	Secreted Signaling	Ptn - Sdc2
PTN_SDC2	KO Lum ER+	YFP+ Epi	0.0181966	0	ko	NA	NA	NA	NA	NA	PTN	Ptn	Sdc2					PMID: 28356350; PMID: 25620911	Secreted Signaling	Ptn - Sdc2
PTN_SDC2	Lymphocyte	PVL	0	1	ko	Lymphocyte	PVL	0	0	control	PTN	Ptn	Sdc2					PMID: 28356350; PMID: 25620911	Secreted Signaling	Ptn - Sdc2
PTN_SDC2	KO Lum ER-	KO Lum ER+	0	1	ko	CTL Lum ER-	CTL Lum ER+	0.000951233	0	control	PTN	Ptn	Sdc2					PMID: 28356350; PMID: 25620911	Secreted Signaling	Ptn - Sdc2
PTN_SDC2	myCAF	KO Lum ER+	0.00127392	0.36	ko	myCAF	CTL Lum ER+	0	0	control	PTN	Ptn	Sdc2					PMID: 28356350; PMID: 25620911	Secreted Signaling	Ptn - Sdc2
PTN_SDC2	KO Lum ER+	PVL	0	1	ko	CTL Lum ER+	PVL	0	0	control	PTN	Ptn	Sdc2					PMID: 28356350; PMID: 25620911	Secreted Signaling	Ptn - Sdc2
PTN_SDC2	iCAF	KO Lum ER+	0	1	ko	iCAF	CTL Lum ER+	0.0031251	0	control	PTN	Ptn	Sdc2					PMID: 28356350; PMID: 25620911	Secreted Signaling	Ptn - Sdc2
PTN_SDC2	Endothelial	KO Lum ER+	0.00127392	0.37	ko	Endothelial	CTL Lum ER+	0.00284828	0	control	PTN	Ptn	Sdc2					PMID: 28356350; PMID: 25620911	Secreted Signaling	Ptn - Sdc2
PTN_SDC2	Endothelial	iCAF	0.00127392	0.37	ko	Endothelial	iCAF	0.0101364	0	control	PTN	Ptn	Sdc2					PMID: 28356350; PMID: 25620911	Secreted Signaling	Ptn - Sdc2
PTN_SDC2	Macrophage	KO Lum ER+	0.00127392	0.39	ko	Macrophage	CTL Lum ER+	0	0	control	PTN	Ptn	Sdc2					PMID: 28356350; PMID: 25620911	Secreted Signaling	Ptn - Sdc2
PTN_SDC2	Lymphocyte	myCAF	0.00381205	0	ko	Lymphocyte	myCAF	0	0.1	control	PTN	Ptn	Sdc2					PMID: 28356350; PMID: 25620911	Secreted Signaling	Ptn - Sdc2
PTN_SDC2	KO Basal	myCAF	0.00127392	0.38	ko	CTL Basal	myCAF	0	0	control	PTN	Ptn	Sdc2					PMID: 28356350; PMID: 25620911	Secreted Signaling	Ptn - Sdc2
PTN_SDC3	KO Lum ER-	Macrophage	0	1	ko	CTL Lum ER-	Macrophage	0	0	control	PTN	Ptn	Sdc3					PMID: 28356350; PMID: 25620911	Secreted Signaling	Ptn - Sdc3
PTN_SDC3	Lymphocyte	Macrophage	0	1	ko	Lymphocyte	Macrophage	0	0	control	PTN	Ptn	Sdc3					PMID: 28356350; PMID: 25620911	Secreted Signaling	Ptn - Sdc3
PTN_SDC3	Endothelial	Macrophage	0	1	ko	Endothelial	Macrophage	0	0	control	PTN	Ptn	Sdc3					PMID: 28356350; PMID: 25620911	Secreted Signaling	Ptn - Sdc3
PTN_SDC3	Macrophage	Macrophage	0	1	ko	Macrophage	Macrophage	0	0	control	PTN	Ptn	Sdc3					PMID: 28356350; PMID: 25620911	Secreted Signaling	Ptn - Sdc3
PTN_SDC3	KO Basal	Macrophage	0	1	ko	CTL Basal	Macrophage	0	0	control	PTN	Ptn	Sdc3					PMID: 28356350; PMID: 25620911	Secreted Signaling	Ptn - Sdc3
PTN_SDC3	PVL	Macrophage	0	1	ko	PVL	Macrophage	0	0	control	PTN	Ptn	Sdc3					PMID: 28356350; PMID: 25620911	Secreted Signaling	Ptn - Sdc3
PTN_SDC3	iCAF	Macrophage	0	1	ko	iCAF	Macrophage	0	0	control	PTN	Ptn	Sdc3					PMID: 28356350; PMID: 25620911	Secreted Signaling	Ptn - Sdc3
PTN_SDC3	myCAF	Macrophage	0	1	ko	myCAF	Macrophage	0	0	control	PTN	Ptn	Sdc3					PMID: 28356350; PMID: 25620911	Secreted Signaling	Ptn - Sdc3
PTN_SDC3	KO Lum ER+	Macrophage	0	1	ko	CTL Lum ER+	Macrophage	0	0	control	PTN	Ptn	Sdc3					PMID: 28356350; PMID: 25620911	Secreted Signaling	Ptn - Sdc3
PTN_SDC4	Lymphocyte	Endothelial	0.0135327	0.01	ko	Lymphocyte	Endothelial	0.0120889	1	control	PTN	Ptn	Sdc4					PMID: 28356350; PMID: 25620911	Secreted Signaling	Ptn - Sdc4
PTN_SDC4	KO Lum ER+	YFP+ Epi	0.168536	0	ko	NA	NA	NA	NA	NA	PTN	Ptn	Sdc4					PMID: 28356350; PMID: 25620911	Secreted Signaling	Ptn - Sdc4
PTN_SDC4	myCAF	KO Lum ER-	0.0157062	0	ko	myCAF	CTL Lum ER-	0	0.65	control	PTN	Ptn	Sdc4					PMID: 28356350; PMID: 25620911	Secreted Signaling	Ptn - Sdc4
PTN_SDC4	Lymphocyte	myCAF	0.0135327	0.03	ko	Lymphocyte	myCAF	0	1	control	PTN	Ptn	Sdc4					PMID: 28356350; PMID: 25620911	Secreted Signaling	Ptn - Sdc4
PTN_SDC4	KO Lum ER+	Lymphocyte	0.111265	0	ko	CTL Lum ER+	Lymphocyte	0.0944785	0	control	PTN	Ptn	Sdc4					PMID: 28356350; PMID: 25620911	Secreted Signaling	Ptn - Sdc4
PTN_SDC4	KO Lum ER+	iCAF	0.131508	0	ko	CTL Lum ER+	iCAF	0.123117	0	control	PTN	Ptn	Sdc4					PMID: 28356350; PMID: 25620911	Secreted Signaling	Ptn - Sdc4
PTN_SDC4	Macrophage	YFP+ Epi	0.0137583	0	ko	NA	NA	NA	NA	NA	PTN	Ptn	Sdc4					PMID: 28356350; PMID: 25620911	Secreted Signaling	Ptn - Sdc4
PTN_SDC4	myCAF	YFP+ Epi	0.0137583	0	ko	NA	NA	NA	NA	NA	PTN	Ptn	Sdc4					PMID: 28356350; PMID: 25620911	Secreted Signaling	Ptn - Sdc4
PTN_SDC4	Endothelial	KO Lum ER-	0.0157062	0	ko	Endothelial	CTL Lum ER-	0.0367173	0.87	control	PTN	Ptn	Sdc4					PMID: 28356350; PMID: 25620911	Secreted Signaling	Ptn - Sdc4
PTN_SDC4	Lymphocyte	KO Basal	0.0334225	0	ko	Lymphocyte	CTL Basal	0.0271305	0.97	control	PTN	Ptn	Sdc4					PMID: 28356350; PMID: 25620911	Secreted Signaling	Ptn - Sdc4
PTN_SDC4	Lymphocyte	YFP+ Epi	0.0401694	0	ko	NA	NA	NA	NA	NA	PTN	Ptn	Sdc4					PMID: 28356350; PMID: 25620911	Secreted Signaling	Ptn - Sdc4
PTN_SDC4	Lymphocyte	KO Lum ER-	0.0456835	0	ko	Lymphocyte	CTL Lum ER-	0.0435649	0.95	control	PTN	Ptn	Sdc4					PMID: 28356350; PMID: 25620911	Secreted Signaling	Ptn - Sdc4
PTN_SDC4	KO Lum ER+	PVL	0.107397	0	ko	CTL Lum ER+	PVL	0	0	control	PTN	Ptn	Sdc4					PMID: 28356350; PMID: 25620911	Secreted Signaling	Ptn - Sdc4
PTN_SDC4	PVL	KO Lum ER-	0.0157062	0	ko	PVL	CTL Lum ER-	0	0.94	control	PTN	Ptn	Sdc4					PMID: 28356350; PMID: 25620911	Secreted Signaling	Ptn - Sdc4
PTN_SDC4	KO Lum ER+	KO Lum ER+	0.160819	0	ko	CTL Lum ER+	CTL Lum ER+	0.211417	0	control	PTN	Ptn	Sdc4					PMID: 28356350; PMID: 25620911	Secreted Signaling	Ptn - Sdc4
PTN_SDC4	KO Lum ER+	myCAF	0.0623036	0	ko	CTL Lum ER+	myCAF	0	0	control	PTN	Ptn	Sdc4					PMID: 28356350; PMID: 25620911	Secreted Signaling	Ptn - Sdc4
PTN_SDC4	KO Basal	KO Lum ER-	0.0157062	0	ko	CTL Basal	CTL Lum ER-	0.076198	0.33	control	PTN	Ptn	Sdc4					PMID: 28356350; PMID: 25620911	Secreted Signaling	Ptn - Sdc4
PTN_SDC4	Endothelial	YFP+ Epi	0.0137583	0	ko	NA	NA	NA	NA	NA	PTN	Ptn	Sdc4					PMID: 28356350; PMID: 25620911	Secreted Signaling	Ptn - Sdc4
PTN_SDC4	Lymphocyte	KO Lum ER+	0.0380609	0	ko	Lymphocyte	CTL Lum ER+	0.0386596	0.95	control	PTN	Ptn	Sdc4					PMID: 28356350; PMID: 25620911	Secreted Signaling	Ptn - Sdc4
PTN_SDC4	KO Lum ER+	KO Lum ER-	0.188216	0	ko	CTL Lum ER+	CTL Lum ER-	0.232931	0	control	PTN	Ptn	Sdc4					PMID: 28356350; PMID: 25620911	Secreted Signaling	Ptn - Sdc4
PTN_SDC4	KO Lum ER+	Macrophage	0.134605	0	ko	CTL Lum ER+	Macrophage	0	0	control	PTN	Ptn	Sdc4					PMID: 28356350; PMID: 25620911	Secreted Signaling	Ptn - Sdc4
PTN_SDC4	PVL	YFP+ Epi	0.0137583	0	ko	NA	NA	NA	NA	NA	PTN	Ptn	Sdc4					PMID: 28356350; PMID: 25620911	Secreted Signaling	Ptn - Sdc4
PTN_SDC4	Lymphocyte	iCAF	0.0303156	0	ko	Lymphocyte	iCAF	0.0206259	1	control	PTN	Ptn	Sdc4					PMID: 28356350; PMID: 25620911	Secreted Signaling	Ptn - Sdc4
PTN_SDC4	Macrophage	KO Lum ER-	0.0157062	0	ko	Macrophage	CTL Lum ER-	0	0.6	control	PTN	Ptn	Sdc4					PMID: 28356350; PMID: 25620911	Secreted Signaling	Ptn - Sdc4
PTN_SDC4	Lymphocyte	PVL	0.0242398	0	ko	Lymphocyte	PVL	0	1	control	PTN	Ptn	Sdc4					PMID: 28356350; PMID: 25620911	Secreted Signaling	Ptn - Sdc4
PTN_SDC4	Lymphocyte	Macrophage	0.0311151	0	ko	Lymphocyte	Macrophage	0	1	control	PTN	Ptn	Sdc4					PMID: 28356350; PMID: 25620911	Secreted Signaling	Ptn - Sdc4
PTN_SDC4	KO Lum ER+	Endothelial	0.0623036	0	ko	CTL Lum ER+	Endothelial	0.0754265	0.19	control	PTN	Ptn	Sdc4					PMID: 28356350; PMID: 25620911	Secreted Signaling	Ptn - Sdc4
PTN_SDC4	KO Lum ER+	KO Basal	0.143451	0	ko	CTL Lum ER+	CTL Basal	0.15677	0	control	PTN	Ptn	Sdc4					PMID: 28356350; PMID: 25620911	Secreted Signaling	Ptn - Sdc4
PTN_SDC4	KO Basal	YFP+ Epi	0.0137583	0	ko	NA	NA	NA	NA	NA	PTN	Ptn	Sdc4					PMID: 28356350; PMID: 25620911	Secreted Signaling	Ptn - Sdc4
PTN_SDC4	Lymphocyte	Lymphocyte	0.0251972	0	ko	Lymphocyte	Lymphocyte	0.0154091	1	control	PTN	Ptn	Sdc4					PMID: 28356350; PMID: 25620911	Secreted Signaling	Ptn - Sdc4
PTN_ITGAV_ITGB3	KO Lum ER-	myCAF	0	1	ko	CTL Lum ER-	myCAF	0	0.01	control	PTN	Ptn	ITGAV_ITGB3					PMID: 28356350; PMID: 25620911	Secreted Signaling	Ptn - (Itgav+Itgb3)
PTN_ITGAV_ITGB3	myCAF	myCAF	0	1	ko	myCAF	myCAF	0	0.01	control	PTN	Ptn	ITGAV_ITGB3					PMID: 28356350; PMID: 25620911	Secreted Signaling	Ptn - (Itgav+Itgb3)
PTN_ITGAV_ITGB3	Lymphocyte	myCAF	0	1	ko	Lymphocyte	myCAF	0	0.01	control	PTN	Ptn	ITGAV_ITGB3					PMID: 28356350; PMID: 25620911	Secreted Signaling	Ptn - (Itgav+Itgb3)
PTN_ITGAV_ITGB3	PVL	myCAF	0	1	ko	PVL	myCAF	0	0.01	control	PTN	Ptn	ITGAV_ITGB3					PMID: 28356350; PMID: 25620911	Secreted Signaling	Ptn - (Itgav+Itgb3)
PTN_ITGAV_ITGB3	KO Lum ER+	myCAF	0	1	ko	CTL Lum ER+	myCAF	0	0	control	PTN	Ptn	ITGAV_ITGB3					PMID: 28356350; PMID: 25620911	Secreted Signaling	Ptn - (Itgav+Itgb3)
PTN_ITGAV_ITGB3	Endothelial	myCAF	0	1	ko	Endothelial	myCAF	0	0.01	control	PTN	Ptn	ITGAV_ITGB3					PMID: 28356350; PMID: 25620911	Secreted Signaling	Ptn - (Itgav+Itgb3)
PTN_ITGAV_ITGB3	iCAF	myCAF	0	1	ko	iCAF	myCAF	0	0.01	control	PTN	Ptn	ITGAV_ITGB3					PMID: 28356350; PMID: 25620911	Secreted Signaling	Ptn - (Itgav+Itgb3)
PTN_ITGAV_ITGB3	KO Basal	myCAF	0	1	ko	CTL Basal	myCAF	0	0.01	control	PTN	Ptn	ITGAV_ITGB3					PMID: 28356350; PMID: 25620911	Secreted Signaling	Ptn - (Itgav+Itgb3)
PTN_ITGAV_ITGB3	Macrophage	myCAF	0	1	ko	Macrophage	myCAF	0	0.01	control	PTN	Ptn	ITGAV_ITGB3					PMID: 28356350; PMID: 25620911	Secreted Signaling	Ptn - (Itgav+Itgb3)
PTN_NCL	KO Lum ER+	KO Lum ER-	0.172641	0	ko	CTL Lum ER+	CTL Lum ER-	0.187935	0	control	PTN	Ptn	Ncl					PMID: 28356350; PMID: 25620911	Secreted Signaling	Ptn - Ncl
PTN_NCL	KO Lum ER+	myCAF	0.127815	0	ko	CTL Lum ER+	myCAF	0	0	control	PTN	Ptn	Ncl					PMID: 28356350; PMID: 25620911	Secreted Signaling	Ptn - Ncl
PTN_NCL	Lymphocyte	KO Basal	0.0374588	0	ko	Lymphocyte	CTL Basal	0.0340907	0.95	control	PTN	Ptn	Ncl					PMID: 28356350; PMID: 25620911	Secreted Signaling	Ptn - Ncl
PTN_NCL	Macrophage	KO Lum ER-	0.0141575	0	ko	Macrophage	CTL Lum ER-	0	0.64	control	PTN	Ptn	Ncl					PMID: 28356350; PMID: 25620911	Secreted Signaling	Ptn - Ncl
PTN_NCL	KO Lum ER+	iCAF	0.143451	0	ko	CTL Lum ER+	iCAF	0.158565	0	control	PTN	Ptn	Ncl					PMID: 28356350; PMID: 25620911	Secreted Signaling	Ptn - Ncl
PTN_NCL	KO Lum ER+	Lymphocyte	0.169624	0	ko	CTL Lum ER+	Lymphocyte	0.203949	0	control	PTN	Ptn	Ncl					PMID: 28356350; PMID: 25620911	Secreted Signaling	Ptn - Ncl
PTN_NCL	KO Lum ER+	PVL	0.158595	0	ko	CTL Lum ER+	PVL	0	0	control	PTN	Ptn	Ncl					PMID: 28356350; PMID: 25620911	Secreted Signaling	Ptn - Ncl
PTN_NCL	Macrophage	YFP+ Epi	0.0159809	0	ko	NA	NA	NA	NA	NA	PTN	Ptn	Ncl					PMID: 28356350; PMID: 25620911	Secreted Signaling	Ptn - Ncl
PTN_NCL	Endothelial	KO Lum ER-	0.0141575	0	ko	Endothelial	CTL Lum ER-	0.0282295	0.88	control	PTN	Ptn	Ncl					PMID: 28356350; PMID: 25620911	Secreted Signaling	Ptn - Ncl
PTN_NCL	Lymphocyte	Endothelial	0.0374588	0	ko	Lymphocyte	Endothelial	0.0300757	0.96	control	PTN	Ptn	Ncl					PMID: 28356350; PMID: 25620911	Secreted Signaling	Ptn - Ncl
PTN_NCL	Lymphocyte	myCAF	0.0293682	0	ko	Lymphocyte	myCAF	0	0.9	control	PTN	Ptn	Ncl					PMID: 28356350; PMID: 25620911	Secreted Signaling	Ptn - Ncl
PTN_NCL	myCAF	KO Lum ER-	0.0141575	0	ko	myCAF	CTL Lum ER-	0	0.8	control	PTN	Ptn	Ncl					PMID: 28356350; PMID: 25620911	Secreted Signaling	Ptn - Ncl
PTN_NCL	KO Lum ER+	Endothelial	0.158595	0	ko	CTL Lum ER+	Endothelial	0.17131	0	control	PTN	Ptn	Ncl					PMID: 28356350; PMID: 25620911	Secreted Signaling	Ptn - Ncl
PTN_NCL	PVL	YFP+ Epi	0.0159809	0	ko	NA	NA	NA	NA	NA	PTN	Ptn	Ncl					PMID: 28356350; PMID: 25620911	Secreted Signaling	Ptn - Ncl
PTN_NCL	Lymphocyte	Macrophage	0.0380609	0	ko	Lymphocyte	Macrophage	0	0.96	control	PTN	Ptn	Ncl					PMID: 28356350; PMID: 25620911	Secreted Signaling	Ptn - Ncl
PTN_NCL	KO Basal	KO Lum ER-	0.0141575	0	ko	CTL Basal	CTL Lum ER-	0.0591439	0.52	control	PTN	Ptn	Ncl					PMID: 28356350; PMID: 25620911	Secreted Signaling	Ptn - Ncl
PTN_NCL	Lymphocyte	PVL	0.0374588	0	ko	Lymphocyte	PVL	0	0.96	control	PTN	Ptn	Ncl					PMID: 28356350; PMID: 25620911	Secreted Signaling	Ptn - Ncl
PTN_NCL	KO Lum ER+	KO Lum ER+	0.151635	0	ko	CTL Lum ER+	CTL Lum ER+	0.15677	0	control	PTN	Ptn	Ncl					PMID: 28356350; PMID: 25620911	Secreted Signaling	Ptn - Ncl
PTN_NCL	KO Lum ER+	KO Basal	0.158595	0	ko	CTL Lum ER+	CTL Basal	0.190477	0	control	PTN	Ptn	Ncl					PMID: 28356350; PMID: 25620911	Secreted Signaling	Ptn - Ncl
PTN_NCL	myCAF	YFP+ Epi	0.0159809	0	ko	NA	NA	NA	NA	NA	PTN	Ptn	Ncl					PMID: 28356350; PMID: 25620911	Secreted Signaling	Ptn - Ncl
PTN_NCL	Lymphocyte	YFP+ Epi	0.0464579	0	ko	NA	NA	NA	NA	NA	PTN	Ptn	Ncl					PMID: 28356350; PMID: 25620911	Secreted Signaling	Ptn - Ncl
PTN_NCL	Lymphocyte	KO Lum ER+	0.0355901	0	ko	Lymphocyte	CTL Lum ER+	0.0271305	0.97	control	PTN	Ptn	Ncl					PMID: 28356350; PMID: 25620911	Secreted Signaling	Ptn - Ncl
PTN_NCL	Lymphocyte	KO Lum ER-	0.041303	0	ko	Lymphocyte	CTL Lum ER-	0.0335492	0.95	control	PTN	Ptn	Ncl					PMID: 28356350; PMID: 25620911	Secreted Signaling	Ptn - Ncl
PTN_NCL	Lymphocyte	Lymphocyte	0.0404689	0	ko	Lymphocyte	Lymphocyte	0.0370076	0.94	control	PTN	Ptn	Ncl					PMID: 28356350; PMID: 25620911	Secreted Signaling	Ptn - Ncl
PTN_NCL	KO Lum ER+	YFP+ Epi	0.190923	0	ko	NA	NA	NA	NA	NA	PTN	Ptn	Ncl					PMID: 28356350; PMID: 25620911	Secreted Signaling	Ptn - Ncl
PTN_NCL	PVL	KO Lum ER-	0.0141575	0	ko	PVL	CTL Lum ER-	0	1	control	PTN	Ptn	Ncl					PMID: 28356350; PMID: 25620911	Secreted Signaling	Ptn - Ncl
PTN_NCL	Lymphocyte	iCAF	0.0334225	0	ko	Lymphocyte	iCAF	0.0274896	0.96	control	PTN	Ptn	Ncl					PMID: 28356350; PMID: 25620911	Secreted Signaling	Ptn - Ncl
PTN_NCL	KO Basal	YFP+ Epi	0.0159809	0	ko	NA	NA	NA	NA	NA	PTN	Ptn	Ncl					PMID: 28356350; PMID: 25620911	Secreted Signaling	Ptn - Ncl
PTN_NCL	KO Lum ER+	Macrophage	0.160819	0	ko	CTL Lum ER+	Macrophage	0	0	control	PTN	Ptn	Ncl					PMID: 28356350; PMID: 25620911	Secreted Signaling	Ptn - Ncl
PTN_NCL	Endothelial	YFP+ Epi	0.0159809	0	ko	NA	NA	NA	NA	NA	PTN	Ptn	Ncl					PMID: 28356350; PMID: 25620911	Secreted Signaling	Ptn - Ncl
POSTN_ITGAV_ITGB3	myCAF	myCAF	0	1	ko	myCAF	myCAF	0	0	control	PERIOSTIN	Postn	ITGAV_ITGB3					PMID: 26721738	Secreted Signaling	Postn - (Itgav+Itgb3)
POSTN_ITGAV_ITGB3	KO Basal	myCAF	0	1	ko	CTL Basal	myCAF	0	0	control	PERIOSTIN	Postn	ITGAV_ITGB3					PMID: 26721738	Secreted Signaling	Postn - (Itgav+Itgb3)
POSTN_ITGAV_ITGB3	iCAF	myCAF	0	1	ko	iCAF	myCAF	0	0	control	PERIOSTIN	Postn	ITGAV_ITGB3					PMID: 26721738	Secreted Signaling	Postn - (Itgav+Itgb3)
POSTN_ITGAV_ITGB5	myCAF	YFP+ Epi	0.0279247	0	ko	NA	NA	NA	NA	NA	PERIOSTIN	Postn	ITGAV_ITGB5					PMID: 26721738	Secreted Signaling	Postn - (Itgav+Itgb5)
POSTN_ITGAV_ITGB5	iCAF	myCAF	0.0161027	0	ko	iCAF	myCAF	0	0	control	PERIOSTIN	Postn	ITGAV_ITGB5					PMID: 26721738	Secreted Signaling	Postn - (Itgav+Itgb5)
POSTN_ITGAV_ITGB5	PVL	KO Lum ER+	0.0152296	0	ko	PVL	CTL Lum ER+	0	1	control	PERIOSTIN	Postn	ITGAV_ITGB5					PMID: 26721738	Secreted Signaling	Postn - (Itgav+Itgb5)
POSTN_ITGAV_ITGB5	KO Basal	KO Basal	0.0118465	0	ko	CTL Basal	CTL Basal	0.00150683	0	control	PERIOSTIN	Postn	ITGAV_ITGB5					PMID: 26721738	Secreted Signaling	Postn - (Itgav+Itgb5)
POSTN_ITGAV_ITGB5	myCAF	myCAF	0.0843725	0	ko	myCAF	myCAF	0	0	control	PERIOSTIN	Postn	ITGAV_ITGB5					PMID: 26721738	Secreted Signaling	Postn - (Itgav+Itgb5)
POSTN_ITGAV_ITGB5	Lymphocyte	myCAF	0.0064432	0	ko	Lymphocyte	myCAF	0	1	control	PERIOSTIN	Postn	ITGAV_ITGB5					PMID: 26721738	Secreted Signaling	Postn - (Itgav+Itgb5)
POSTN_ITGAV_ITGB5	PVL	YFP+ Epi	0.0088498	0	ko	NA	NA	NA	NA	NA	PERIOSTIN	Postn	ITGAV_ITGB5					PMID: 26721738	Secreted Signaling	Postn - (Itgav+Itgb5)
POSTN_ITGAV_ITGB5	KO Basal	KO Lum ER-	0.0118465	0	ko	CTL Basal	CTL Lum ER-	0	1	control	PERIOSTIN	Postn	ITGAV_ITGB5					PMID: 26721738	Secreted Signaling	Postn - (Itgav+Itgb5)
POSTN_ITGAV_ITGB5	myCAF	KO Basal	0.0279247	0	ko	myCAF	CTL Basal	0	0	control	PERIOSTIN	Postn	ITGAV_ITGB5					PMID: 26721738	Secreted Signaling	Postn - (Itgav+Itgb5)
POSTN_ITGAV_ITGB5	iCAF	YFP+ Epi	0.00507628	0	ko	NA	NA	NA	NA	NA	PERIOSTIN	Postn	ITGAV_ITGB5					PMID: 26721738	Secreted Signaling	Postn - (Itgav+Itgb5)
POSTN_ITGAV_ITGB5	YFP+ Epi	myCAF	0.0040749	0.01	ko	NA	NA	NA	NA	NA	PERIOSTIN	Postn	ITGAV_ITGB5					PMID: 26721738	Secreted Signaling	Postn - (Itgav+Itgb5)
POSTN_ITGAV_ITGB5	KO Basal	YFP+ Epi	0.0118465	0	ko	NA	NA	NA	NA	NA	PERIOSTIN	Postn	ITGAV_ITGB5					PMID: 26721738	Secreted Signaling	Postn - (Itgav+Itgb5)
POSTN_ITGAV_ITGB5	myCAF	KO Lum ER+	0.047398	0	ko	myCAF	CTL Lum ER+	0	0	control	PERIOSTIN	Postn	ITGAV_ITGB5					PMID: 26721738	Secreted Signaling	Postn - (Itgav+Itgb5)
POSTN_ITGAV_ITGB5	KO Lum ER-	KO Lum ER+	0.00220444	0	ko	CTL Lum ER-	CTL Lum ER+	0	1	control	PERIOSTIN	Postn	ITGAV_ITGB5					PMID: 26721738	Secreted Signaling	Postn - (Itgav+Itgb5)
POSTN_ITGAV_ITGB5	KO Basal	myCAF	0.0370315	0	ko	CTL Basal	myCAF	0	0	control	PERIOSTIN	Postn	ITGAV_ITGB5					PMID: 26721738	Secreted Signaling	Postn - (Itgav+Itgb5)
POSTN_ITGAV_ITGB5	YFP+ Epi	KO Lum ER+	0.00220444	0.02	ko	NA	NA	NA	NA	NA	PERIOSTIN	Postn	ITGAV_ITGB5					PMID: 26721738	Secreted Signaling	Postn - (Itgav+Itgb5)
POSTN_ITGAV_ITGB5	myCAF	PVL	0	1	ko	myCAF	PVL	0	0	control	PERIOSTIN	Postn	ITGAV_ITGB5					PMID: 26721738	Secreted Signaling	Postn - (Itgav+Itgb5)
POSTN_ITGAV_ITGB5	Endothelial	myCAF	0.0064432	0	ko	Endothelial	myCAF	0	1	control	PERIOSTIN	Postn	ITGAV_ITGB5					PMID: 26721738	Secreted Signaling	Postn - (Itgav+Itgb5)
POSTN_ITGAV_ITGB5	KO Basal	KO Lum ER+	0.0203423	0	ko	CTL Basal	CTL Lum ER+	0.00260703	0	control	PERIOSTIN	Postn	ITGAV_ITGB5					PMID: 26721738	Secreted Signaling	Postn - (Itgav+Itgb5)
POSTN_ITGAV_ITGB5	Macrophage	myCAF	0.0064432	0	ko	Macrophage	myCAF	0	1	control	PERIOSTIN	Postn	ITGAV_ITGB5					PMID: 26721738	Secreted Signaling	Postn - (Itgav+Itgb5)
POSTN_ITGAV_ITGB5	KO Lum ER-	myCAF	0.0040749	0	ko	CTL Lum ER-	myCAF	0	1	control	PERIOSTIN	Postn	ITGAV_ITGB5					PMID: 26721738	Secreted Signaling	Postn - (Itgav+Itgb5)
POSTN_ITGAV_ITGB5	iCAF	KO Basal	0.00507628	0	ko	iCAF	CTL Basal	0.00170378	0	control	PERIOSTIN	Postn	ITGAV_ITGB5					PMID: 26721738	Secreted Signaling	Postn - (Itgav+Itgb5)
POSTN_ITGAV_ITGB5	PVL	KO Lum ER-	0.0088498	0	ko	PVL	CTL Lum ER-	0	1	control	PERIOSTIN	Postn	ITGAV_ITGB5					PMID: 26721738	Secreted Signaling	Postn - (Itgav+Itgb5)
POSTN_ITGAV_ITGB5	iCAF	KO Lum ER+	0.00875983	0	ko	iCAF	CTL Lum ER+	0.00294736	0	control	PERIOSTIN	Postn	ITGAV_ITGB5					PMID: 26721738	Secreted Signaling	Postn - (Itgav+Itgb5)
POSTN_ITGAV_ITGB5	iCAF	PVL	0	1	ko	iCAF	PVL	0	0	control	PERIOSTIN	Postn	ITGAV_ITGB5					PMID: 26721738	Secreted Signaling	Postn - (Itgav+Itgb5)
POSTN_ITGAV_ITGB5	PVL	myCAF	0.0278435	0	ko	PVL	myCAF	0	1	control	PERIOSTIN	Postn	ITGAV_ITGB5					PMID: 26721738	Secreted Signaling	Postn - (Itgav+Itgb5)
POSTN_ITGAV_ITGB5	iCAF	KO Lum ER-	0.00507628	0	ko	iCAF	CTL Lum ER-	0	1	control	PERIOSTIN	Postn	ITGAV_ITGB5					PMID: 26721738	Secreted Signaling	Postn - (Itgav+Itgb5)
POSTN_ITGAV_ITGB5	KO Basal	PVL	0	1	ko	CTL Basal	PVL	0	0	control	PERIOSTIN	Postn	ITGAV_ITGB5					PMID: 26721738	Secreted Signaling	Postn - (Itgav+Itgb5)
POSTN_ITGAV_ITGB5	PVL	KO Basal	0.0088498	0	ko	PVL	CTL Basal	0	1	control	PERIOSTIN	Postn	ITGAV_ITGB5					PMID: 26721738	Secreted Signaling	Postn - (Itgav+Itgb5)
POSTN_ITGAV_ITGB5	myCAF	KO Lum ER-	0.0279247	0	ko	myCAF	CTL Lum ER-	0	1	control	PERIOSTIN	Postn	ITGAV_ITGB5					PMID: 26721738	Secreted Signaling	Postn - (Itgav+Itgb5)
C3_C3AR1	KO Basal	Macrophage	0.00201761	0	ko	CTL Basal	Macrophage	0	1	control	COMPLEMENT	C3	C3ar1					KEGG: mmu04080	Secreted Signaling	C3 - C3ar1
C3_C3AR1	iCAF	Macrophage	0.0136664	0	ko	iCAF	Macrophage	0	1	control	COMPLEMENT	C3	C3ar1					KEGG: mmu04080	Secreted Signaling	C3 - C3ar1
C3_ITGAM_ITGB2	iCAF	Macrophage	0.0171447	0	ko	iCAF	Macrophage	0	0	control	COMPLEMENT	C3	ITGAM_ITGB2					PMID: 16234578	Secreted Signaling	C3 - (Itgam+Itgb2)
C3_ITGAM_ITGB2	myCAF	Macrophage	0	1	ko	myCAF	Macrophage	0	0	control	COMPLEMENT	C3	ITGAM_ITGB2					PMID: 16234578	Secreted Signaling	C3 - (Itgam+Itgb2)
C3_ITGAM_ITGB2	KO Lum ER-	Macrophage	0	1	ko	CTL Lum ER-	Macrophage	0	0	control	COMPLEMENT	C3	ITGAM_ITGB2					PMID: 16234578	Secreted Signaling	C3 - (Itgam+Itgb2)
C3_ITGAM_ITGB2	KO Basal	Macrophage	0.00253875	0	ko	CTL Basal	Macrophage	0	0	control	COMPLEMENT	C3	ITGAM_ITGB2					PMID: 16234578	Secreted Signaling	C3 - (Itgam+Itgb2)
HC_C5AR1	myCAF	Macrophage	0.00127392	0	ko	myCAF	Macrophage	0	1	control	COMPLEMENT	Hc	C5ar1					KEGG: mmu04080	Secreted Signaling	Hc - C5ar1
EDN1_EDNRA	Endothelial	PVL	0.00201761	0	ko	Endothelial	PVL	0	0	control	EDN	Edn1	Ednra					KEGG: mmu04080	Secreted Signaling	Edn1 - Ednra
EDN1_EDNRA	myCAF	PVL	0	1	ko	myCAF	PVL	0	0	control	EDN	Edn1	Ednra					KEGG: mmu04080	Secreted Signaling	Edn1 - Ednra
EDN1_EDNRA	YFP+ Epi	PVL	0.00719554	0	ko	NA	NA	NA	NA	NA	EDN	Edn1	Ednra					KEGG: mmu04080	Secreted Signaling	Edn1 - Ednra
EDN1_EDNRA	YFP+ Epi	myCAF	0.00455197	0	ko	NA	NA	NA	NA	NA	EDN	Edn1	Ednra					KEGG: mmu04080	Secreted Signaling	Edn1 - Ednra
EDN1_EDNRA	myCAF	myCAF	0	1	ko	myCAF	myCAF	0	0.02	control	EDN	Edn1	Ednra					KEGG: mmu04080	Secreted Signaling	Edn1 - Ednra
EDN1_EDNRA	Endothelial	myCAF	0.00127392	0	ko	Endothelial	myCAF	0	0	control	EDN	Edn1	Ednra					KEGG: mmu04080	Secreted Signaling	Edn1 - Ednra
EDN1_EDNRB	YFP+ Epi	PVL	0.0105061	0	ko	NA	NA	NA	NA	NA	EDN	Edn1	Ednrb					KEGG: mmu04080	Secreted Signaling	Edn1 - Ednrb
EDN1_EDNRB	Endothelial	PVL	0.00295298	0	ko	Endothelial	PVL	0	1	control	EDN	Edn1	Ednrb					KEGG: mmu04080	Secreted Signaling	Edn1 - Ednrb
KITL_KIT	Endothelial	YFP+ Epi	0.00201761	0	ko	NA	NA	NA	NA	NA	KIT	Kitl	Kit					KEGG: mmu04080	Secreted Signaling	Kitl - Kit
KITL_KIT	KO Lum ER+	KO Lum ER-	0.00455197	0	ko	CTL Lum ER+	CTL Lum ER-	0.00379411	0	control	KIT	Kitl	Kit					KEGG: mmu04080	Secreted Signaling	Kitl - Kit
KITL_KIT	KO Basal	KO Lum ER-	0.00455197	0	ko	CTL Basal	CTL Lum ER-	0.0193097	0	control	KIT	Kitl	Kit					KEGG: mmu04080	Secreted Signaling	Kitl - Kit
KITL_KIT	PVL	YFP+ Epi	0.00201761	0	ko	NA	NA	NA	NA	NA	KIT	Kitl	Kit					KEGG: mmu04080	Secreted Signaling	Kitl - Kit
KITL_KIT	PVL	KO Lum ER-	0.00719554	0	ko	PVL	CTL Lum ER-	0	0	control	KIT	Kitl	Kit					KEGG: mmu04080	Secreted Signaling	Kitl - Kit
KITL_KIT	Endothelial	KO Lum ER-	0.00719554	0	ko	Endothelial	CTL Lum ER-	0.0196045	0	control	KIT	Kitl	Kit					KEGG: mmu04080	Secreted Signaling	Kitl - Kit
KITL_KIT	iCAF	KO Lum ER-	0.00455197	0	ko	iCAF	CTL Lum ER-	0.0060002	0	control	KIT	Kitl	Kit					KEGG: mmu04080	Secreted Signaling	Kitl - Kit
KITL_KIT	KO Lum ER-	KO Lum ER-	0.00455197	0	ko	CTL Lum ER-	CTL Lum ER-	0.00379411	0	control	KIT	Kitl	Kit					KEGG: mmu04080	Secreted Signaling	Kitl - Kit
KITL_KIT	myCAF	KO Lum ER-	0	1	ko	myCAF	CTL Lum ER-	0	0	control	KIT	Kitl	Kit					KEGG: mmu04080	Secreted Signaling	Kitl - Kit
BDNF_NTRK2	KO Lum ER+	iCAF	0.00127392	0	ko	CTL Lum ER+	iCAF	0	1	control	NT	Bdnf	Ntrk2			NGFR activation receptor		PMID: 27908981	Secreted Signaling	Bdnf - Ntrk2
BDNF_NTRK2	KO Lum ER+	PVL	0.00127392	0	ko	CTL Lum ER+	PVL	0	1	control	NT	Bdnf	Ntrk2			NGFR activation receptor		PMID: 27908981	Secreted Signaling	Bdnf - Ntrk2
SEMA3C_NRP1_PLXNA2	YFP+ Epi	Endothelial	0.00572397	0	ko	NA	NA	NA	NA	NA	SEMA3	Sema3c	NRP1_PLXNA2					PMID: 27533782	Secreted Signaling	Sema3c - (Nrp1+Plxna2)
SEMA3C_NRP2_PLXNA2	YFP+ Epi	Endothelial	0.00858379	0	ko	NA	NA	NA	NA	NA	SEMA3	Sema3c	NRP2_PLXNA2					PMID: 27533782	Secreted Signaling	Sema3c - (Nrp2+Plxna2)
SEMA3F_NRP2_PLXNA2	Endothelial	Endothelial	0.00381327	0	ko	Endothelial	Endothelial	0.00101835	0	control	SEMA3	Sema3f	NRP2_PLXNA2					PMID: 27533782	Secreted Signaling	Sema3f - (Nrp2+Plxna2)
SEMA3F_NRP2_PLXNA2	Endothelial	myCAF	0	1	ko	Endothelial	myCAF	0	0	control	SEMA3	Sema3f	NRP2_PLXNA2					PMID: 27533782	Secreted Signaling	Sema3f - (Nrp2+Plxna2)
SEMA3G_NRP2_PLXNA2	Endothelial	Endothelial	0	1	ko	Endothelial	Endothelial	0.00203462	0	control	SEMA3	Sema3g	NRP2_PLXNA2					PMID: 27533782	Secreted Signaling	Sema3g - (Nrp2+Plxna2)
SEMA3G_NRP2_PLXNA2	Endothelial	myCAF	0	1	ko	Endothelial	myCAF	0	0	control	SEMA3	Sema3g	NRP2_PLXNA2					PMID: 27533782	Secreted Signaling	Sema3g - (Nrp2+Plxna2)
SEMA3C_NRP1_NRP2	YFP+ Epi	Endothelial	0.0080938	0	ko	NA	NA	NA	NA	NA	SEMA3	Sema3c	NRP1_NRP2					PMID: 27533782	Secreted Signaling	Sema3c - (Nrp1+Nrp2)
SEMA3C_PLXND1	YFP+ Epi	Endothelial	0.00455197	0	ko	NA	NA	NA	NA	NA	SEMA3	Sema3c	Plxnd1					PMID: 27533782	Secreted Signaling	Sema3c - Plxnd1
SEMA3E_PLXND1	YFP+ Epi	Endothelial	0.00127392	0	ko	NA	NA	NA	NA	NA	SEMA3	Sema3e	Plxnd1					PMID: 22325954	Secreted Signaling	Sema3e - Plxnd1
ADM_CALCRL	myCAF	Endothelial	0	1	ko	myCAF	Endothelial	0	0	control	NA	NA	NA	NA	NA	NA	NA	NA	NA	NA
ADM_CALCRL	iCAF	Endothelial	0.00127392	0	ko	iCAF	Endothelial	0.000951233	0	control	NA	NA	NA	NA	NA	NA	NA	NA	NA	NA
ADM_CALCRL	iCAF	myCAF	0	1	ko	iCAF	myCAF	0	0	control	NA	NA	NA	NA	NA	NA	NA	NA	NA	NA
ADM_CALCRL	YFP+ Epi	Endothelial	0.00127392	0	ko	NA	NA	NA	NA	NA	NA	NA	NA	NA	NA	NA	NA	NA	NA	NA
ADM_CALCRL	myCAF	myCAF	0	1	ko	myCAF	myCAF	0	0	control	NA	NA	NA	NA	NA	NA	NA	NA	NA	NA
CALCA_CALCRL	KO Lum ER+	Endothelial	0.00201761	0	ko	CTL Lum ER+	Endothelial	0.00434655	0	control	NA	NA	NA	NA	NA	NA	NA	NA	NA	NA
CALCA_CALCRL	KO Lum ER+	myCAF	0	1	ko	CTL Lum ER+	myCAF	0	0	control	NA	NA	NA	NA	NA	NA	NA	NA	NA	NA
GAS6_AXL	KO Lum ER-	PVL	0.00719554	0	ko	CTL Lum ER-	PVL	0	0	control	GAS	Gas6	Axl					PMID: 27801848	Secreted Signaling	Gas6 - Axl
GAS6_AXL	myCAF	PVL	0.00201761	0	ko	myCAF	PVL	0	1	control	GAS	Gas6	Axl					PMID: 27801848	Secreted Signaling	Gas6 - Axl
GAS6_AXL	KO Basal	iCAF	0.00127392	0	ko	CTL Basal	iCAF	0.00379411	0	control	GAS	Gas6	Axl					PMID: 27801848	Secreted Signaling	Gas6 - Axl
GAS6_AXL	Macrophage	iCAF	0.00127392	0	ko	Macrophage	iCAF	0	0	control	GAS	Gas6	Axl					PMID: 27801848	Secreted Signaling	Gas6 - Axl
GAS6_AXL	Macrophage	PVL	0.00201761	0.02	ko	Macrophage	PVL	0	0	control	GAS	Gas6	Axl					PMID: 27801848	Secreted Signaling	Gas6 - Axl
GAS6_AXL	Lymphocyte	iCAF	0.00381205	0	ko	Lymphocyte	iCAF	0.000951233	0	control	GAS	Gas6	Axl					PMID: 27801848	Secreted Signaling	Gas6 - Axl
GAS6_AXL	KO Basal	myCAF	0.00655127	0	ko	CTL Basal	myCAF	0	0.02	control	GAS	Gas6	Axl					PMID: 27801848	Secreted Signaling	Gas6 - Axl
GAS6_AXL	iCAF	PVL	0.00918425	0	ko	iCAF	PVL	0	0	control	GAS	Gas6	Axl					PMID: 27801848	Secreted Signaling	Gas6 - Axl
GAS6_AXL	KO Lum ER+	PVL	0	1	ko	CTL Lum ER+	PVL	0	0	control	GAS	Gas6	Axl					PMID: 27801848	Secreted Signaling	Gas6 - Axl
GAS6_AXL	YFP+ Epi	iCAF	0.00127392	0	ko	NA	NA	NA	NA	NA	GAS	Gas6	Axl					PMID: 27801848	Secreted Signaling	Gas6 - Axl
GAS6_AXL	Endothelial	PVL	0.00201761	0.02	ko	Endothelial	PVL	0	0	control	GAS	Gas6	Axl					PMID: 27801848	Secreted Signaling	Gas6 - Axl
GAS6_AXL	iCAF	KO Basal	0.00581433	0	ko	iCAF	CTL Basal	0	1	control	GAS	Gas6	Axl					PMID: 27801848	Secreted Signaling	Gas6 - Axl
GAS6_AXL	YFP+ Epi	KO Basal	0.00127392	0	ko	NA	NA	NA	NA	NA	GAS	Gas6	Axl					PMID: 27801848	Secreted Signaling	Gas6 - Axl
GAS6_AXL	iCAF	myCAF	0.0293481	0	ko	iCAF	myCAF	0	0.01	control	GAS	Gas6	Axl					PMID: 27801848	Secreted Signaling	Gas6 - Axl
GAS6_AXL	KO Basal	PVL	0.00201761	0.02	ko	CTL Basal	PVL	0	0	control	GAS	Gas6	Axl					PMID: 27801848	Secreted Signaling	Gas6 - Axl
GAS6_AXL	KO Lum ER-	iCAF	0.00455197	0	ko	CTL Lum ER-	iCAF	0.00771886	0	control	GAS	Gas6	Axl					PMID: 27801848	Secreted Signaling	Gas6 - Axl
GAS6_AXL	PVL	PVL	0.00602851	0	ko	PVL	PVL	0	0	control	GAS	Gas6	Axl					PMID: 27801848	Secreted Signaling	Gas6 - Axl
GAS6_AXL	Macrophage	KO Basal	0.00127392	0	ko	Macrophage	CTL Basal	0	1	control	GAS	Gas6	Axl					PMID: 27801848	Secreted Signaling	Gas6 - Axl
GAS6_AXL	YFP+ Epi	myCAF	0.00655127	0	ko	NA	NA	NA	NA	NA	GAS	Gas6	Axl					PMID: 27801848	Secreted Signaling	Gas6 - Axl
GAS6_AXL	KO Lum ER+	iCAF	0	1	ko	CTL Lum ER+	iCAF	0.000951233	0	control	GAS	Gas6	Axl					PMID: 27801848	Secreted Signaling	Gas6 - Axl
GAS6_AXL	KO Basal	KO Basal	0.00127392	0	ko	CTL Basal	CTL Basal	0	1	control	GAS	Gas6	Axl					PMID: 27801848	Secreted Signaling	Gas6 - Axl
GAS6_AXL	myCAF	myCAF	0.00655127	0	ko	myCAF	myCAF	0	1	control	GAS	Gas6	Axl					PMID: 27801848	Secreted Signaling	Gas6 - Axl
GAS6_AXL	KO Lum ER-	myCAF	0.023095	0	ko	CTL Lum ER-	myCAF	0	0	control	GAS	Gas6	Axl					PMID: 27801848	Secreted Signaling	Gas6 - Axl
GAS6_AXL	myCAF	iCAF	0.00127392	0	ko	myCAF	iCAF	0	1	control	GAS	Gas6	Axl					PMID: 27801848	Secreted Signaling	Gas6 - Axl
GAS6_AXL	YFP+ Epi	PVL	0.00201761	0.02	ko	NA	NA	NA	NA	NA	GAS	Gas6	Axl					PMID: 27801848	Secreted Signaling	Gas6 - Axl
GAS6_AXL	Macrophage	myCAF	0.00655127	0	ko	Macrophage	myCAF	0	0.11	control	GAS	Gas6	Axl					PMID: 27801848	Secreted Signaling	Gas6 - Axl
GAS6_AXL	PVL	iCAF	0.00381205	0	ko	PVL	iCAF	0	0	control	GAS	Gas6	Axl					PMID: 27801848	Secreted Signaling	Gas6 - Axl
GAS6_AXL	Endothelial	KO Basal	0.00127392	0	ko	Endothelial	CTL Basal	0	1	control	GAS	Gas6	Axl					PMID: 27801848	Secreted Signaling	Gas6 - Axl
GAS6_AXL	KO Lum ER-	KO Basal	0.00455197	0	ko	CTL Lum ER-	CTL Basal	0	1	control	GAS	Gas6	Axl					PMID: 27801848	Secreted Signaling	Gas6 - Axl
GAS6_AXL	myCAF	KO Basal	0.00127392	0	ko	myCAF	CTL Basal	0	1	control	GAS	Gas6	Axl					PMID: 27801848	Secreted Signaling	Gas6 - Axl
GAS6_AXL	Lymphocyte	myCAF	0.0193996	0	ko	Lymphocyte	myCAF	0	0.11	control	GAS	Gas6	Axl					PMID: 27801848	Secreted Signaling	Gas6 - Axl
GAS6_AXL	iCAF	iCAF	0.00581433	0	ko	iCAF	iCAF	0.00445149	0	control	GAS	Gas6	Axl					PMID: 27801848	Secreted Signaling	Gas6 - Axl
GAS6_AXL	PVL	KO Basal	0.00381205	0	ko	PVL	CTL Basal	0	1	control	GAS	Gas6	Axl					PMID: 27801848	Secreted Signaling	Gas6 - Axl
GAS6_AXL	Lymphocyte	KO Basal	0.00381205	0	ko	Lymphocyte	CTL Basal	0	1	control	GAS	Gas6	Axl					PMID: 27801848	Secreted Signaling	Gas6 - Axl
GAS6_AXL	Lymphocyte	PVL	0.00602851	0	ko	Lymphocyte	PVL	0	0	control	GAS	Gas6	Axl					PMID: 27801848	Secreted Signaling	Gas6 - Axl
GAS6_AXL	PVL	myCAF	0.0193996	0	ko	PVL	myCAF	0	0.11	control	GAS	Gas6	Axl					PMID: 27801848	Secreted Signaling	Gas6 - Axl
GAS6_AXL	Endothelial	iCAF	0.00127392	0	ko	Endothelial	iCAF	0.00340177	0	control	GAS	Gas6	Axl					PMID: 27801848	Secreted Signaling	Gas6 - Axl
GAS6_AXL	Endothelial	myCAF	0.00655127	0	ko	Endothelial	myCAF	0	0.03	control	GAS	Gas6	Axl					PMID: 27801848	Secreted Signaling	Gas6 - Axl
GAS6_MERTK	Lymphocyte	Macrophage	0.00381205	0	ko	Lymphocyte	Macrophage	0	1	control	GAS	Gas6	Mertk					PMID: 27801848	Secreted Signaling	Gas6 - Mertk
GAS6_MERTK	KO Basal	Macrophage	0.00127392	0	ko	CTL Basal	Macrophage	0	1	control	GAS	Gas6	Mertk					PMID: 27801848	Secreted Signaling	Gas6 - Mertk
GAS6_MERTK	KO Lum ER-	Macrophage	0.00455197	0	ko	CTL Lum ER-	Macrophage	0	1	control	GAS	Gas6	Mertk					PMID: 27801848	Secreted Signaling	Gas6 - Mertk
GAS6_MERTK	iCAF	Macrophage	0.00581433	0	ko	iCAF	Macrophage	0	1	control	GAS	Gas6	Mertk					PMID: 27801848	Secreted Signaling	Gas6 - Mertk
GAS6_MERTK	PVL	Macrophage	0.00381205	0	ko	PVL	Macrophage	0	1	control	GAS	Gas6	Mertk					PMID: 27801848	Secreted Signaling	Gas6 - Mertk
GAS6_MERTK	myCAF	Macrophage	0.00127392	0	ko	myCAF	Macrophage	0	1	control	GAS	Gas6	Mertk					PMID: 27801848	Secreted Signaling	Gas6 - Mertk
GAS6_MERTK	YFP+ Epi	Macrophage	0.00127392	0	ko	NA	NA	NA	NA	NA	GAS	Gas6	Mertk					PMID: 27801848	Secreted Signaling	Gas6 - Mertk
GAS6_MERTK	Macrophage	Macrophage	0.00127392	0	ko	Macrophage	Macrophage	0	1	control	GAS	Gas6	Mertk					PMID: 27801848	Secreted Signaling	Gas6 - Mertk
GAS6_MERTK	Endothelial	Macrophage	0.00127392	0	ko	Endothelial	Macrophage	0	1	control	GAS	Gas6	Mertk					PMID: 27801848	Secreted Signaling	Gas6 - Mertk
GRN_SORT1	YFP+ Epi	KO Lum ER+	0.00381205	0	ko	NA	NA	NA	NA	NA	GRN	Grn	Sort1					PMID: 29555433	Secreted Signaling	Grn - Sort1
GRN_SORT1	Macrophage	PVL	0	1	ko	Macrophage	PVL	0	0	control	GRN	Grn	Sort1					PMID: 29555433	Secreted Signaling	Grn - Sort1
GRN_SORT1	myCAF	PVL	0	1	ko	myCAF	PVL	0	0	control	GRN	Grn	Sort1					PMID: 29555433	Secreted Signaling	Grn - Sort1
GRN_SORT1	KO Basal	KO Lum ER+	0.00455197	0	ko	CTL Basal	CTL Lum ER+	0.000475843	0	control	GRN	Grn	Sort1					PMID: 29555433	Secreted Signaling	Grn - Sort1
GRN_SORT1	Endothelial	KO Lum ER+	0.00201761	0	ko	Endothelial	CTL Lum ER+	0.00150683	0	control	GRN	Grn	Sort1					PMID: 29555433	Secreted Signaling	Grn - Sort1
GRN_SORT1	myCAF	KO Lum ER+	0.00655127	0	ko	myCAF	CTL Lum ER+	0	0	control	GRN	Grn	Sort1					PMID: 29555433	Secreted Signaling	Grn - Sort1
GRN_SORT1	PVL	KO Lum ER+	0.00201761	0	ko	PVL	CTL Lum ER+	0	1	control	GRN	Grn	Sort1					PMID: 29555433	Secreted Signaling	Grn - Sort1
GRN_SORT1	iCAF	PVL	0	1	ko	iCAF	PVL	0	0	control	GRN	Grn	Sort1					PMID: 29555433	Secreted Signaling	Grn - Sort1
GRN_SORT1	KO Lum ER-	KO Lum ER+	0.00127392	0	ko	CTL Lum ER-	CTL Lum ER+	0	1	control	GRN	Grn	Sort1					PMID: 29555433	Secreted Signaling	Grn - Sort1
GRN_SORT1	Macrophage	KO Lum ER+	0.0126903	0	ko	Macrophage	CTL Lum ER+	0	0	control	GRN	Grn	Sort1					PMID: 29555433	Secreted Signaling	Grn - Sort1
GRN_SORT1	KO Lum ER+	PVL	0	1	ko	CTL Lum ER+	PVL	0	0	control	GRN	Grn	Sort1					PMID: 29555433	Secreted Signaling	Grn - Sort1
GRN_SORT1	iCAF	KO Lum ER+	0.00455197	0	ko	iCAF	CTL Lum ER+	0.00150683	0	control	GRN	Grn	Sort1					PMID: 29555433	Secreted Signaling	Grn - Sort1
GRN_SORT1	Endothelial	PVL	0	1	ko	Endothelial	PVL	0	0	control	GRN	Grn	Sort1					PMID: 29555433	Secreted Signaling	Grn - Sort1
GRN_SORT1	KO Lum ER+	KO Lum ER+	0.00381205	0	ko	CTL Lum ER+	CTL Lum ER+	0.000951233	0	control	GRN	Grn	Sort1					PMID: 29555433	Secreted Signaling	Grn - Sort1
LGALS9_CD45	KO Lum ER-	Lymphocyte	0.00728713	0	ko	CTL Lum ER-	Lymphocyte	0	1	control	GALECTIN	Lgals9	Ptprc					PMID: 30120235	Secreted Signaling	Lgals9 - Cd45
LGALS9_CD45	Endothelial	Lymphocyte	0.00728713	0	ko	Endothelial	Lymphocyte	0.00871058	0	control	GALECTIN	Lgals9	Ptprc					PMID: 30120235	Secreted Signaling	Lgals9 - Cd45
LGALS9_CD45	YFP+ Epi	Macrophage	0.00602851	0	ko	NA	NA	NA	NA	NA	GALECTIN	Lgals9	Ptprc					PMID: 30120235	Secreted Signaling	Lgals9 - Cd45
LGALS9_CD45	Macrophage	Macrophage	0.00201761	0	ko	Macrophage	Macrophage	0	1	control	GALECTIN	Lgals9	Ptprc					PMID: 30120235	Secreted Signaling	Lgals9 - Cd45
LGALS9_CD45	Macrophage	Lymphocyte	0.00728713	0	ko	Macrophage	Lymphocyte	0	1	control	GALECTIN	Lgals9	Ptprc					PMID: 30120235	Secreted Signaling	Lgals9 - Cd45
LGALS9_CD45	KO Lum ER+	Lymphocyte	0.00728713	0	ko	CTL Lum ER+	Lymphocyte	0	1	control	GALECTIN	Lgals9	Ptprc					PMID: 30120235	Secreted Signaling	Lgals9 - Cd45
LGALS9_CD45	Endothelial	Macrophage	0.00201761	0	ko	Endothelial	Macrophage	0	0	control	GALECTIN	Lgals9	Ptprc					PMID: 30120235	Secreted Signaling	Lgals9 - Cd45
LGALS9_CD45	YFP+ Epi	Lymphocyte	0.0215474	0	ko	NA	NA	NA	NA	NA	GALECTIN	Lgals9	Ptprc					PMID: 30120235	Secreted Signaling	Lgals9 - Cd45
LGALS9_CD45	KO Lum ER+	Macrophage	0.00201761	0	ko	CTL Lum ER+	Macrophage	0	1	control	GALECTIN	Lgals9	Ptprc					PMID: 30120235	Secreted Signaling	Lgals9 - Cd45
LGALS9_CD45	KO Lum ER-	Macrophage	0.00201761	0	ko	CTL Lum ER-	Macrophage	0	1	control	GALECTIN	Lgals9	Ptprc					PMID: 30120235	Secreted Signaling	Lgals9 - Cd45
LGALS9_CD45	KO Basal	Macrophage	0.00719554	0	ko	CTL Basal	Macrophage	0	1	control	GALECTIN	Lgals9	Ptprc					PMID: 30120235	Secreted Signaling	Lgals9 - Cd45
LGALS9_CD45	KO Basal	Lymphocyte	0.0256411	0	ko	CTL Basal	Lymphocyte	0	1	control	GALECTIN	Lgals9	Ptprc					PMID: 30120235	Secreted Signaling	Lgals9 - Cd45
PROS1_AXL	KO Basal	PVL	0.00201761	0	ko	CTL Basal	PVL	0	0	control	PROS	Pros1	Axl					PMID: 29531161	Secreted Signaling	Pros1 - Axl
PROS1_AXL	Endothelial	KO Basal	0.000637366	0	ko	Endothelial	CTL Basal	0	1	control	PROS	Pros1	Axl					PMID: 29531161	Secreted Signaling	Pros1 - Axl
PROS1_AXL	myCAF	iCAF	0.00201761	0	ko	myCAF	iCAF	0	0	control	PROS	Pros1	Axl					PMID: 29531161	Secreted Signaling	Pros1 - Axl
PROS1_AXL	iCAF	myCAF	0.023095	0	ko	iCAF	myCAF	0	0	control	PROS	Pros1	Axl					PMID: 29531161	Secreted Signaling	Pros1 - Axl
PROS1_AXL	iCAF	iCAF	0.00455197	0	ko	iCAF	iCAF	0.000951233	0	control	PROS	Pros1	Axl					PMID: 29531161	Secreted Signaling	Pros1 - Axl
PROS1_AXL	PVL	PVL	0.00201761	0	ko	PVL	PVL	0	1	control	PROS	Pros1	Axl					PMID: 29531161	Secreted Signaling	Pros1 - Axl
PROS1_AXL	KO Basal	KO Basal	0.00127392	0	ko	CTL Basal	CTL Basal	0	1	control	PROS	Pros1	Axl					PMID: 29531161	Secreted Signaling	Pros1 - Axl
PROS1_AXL	PVL	KO Basal	0.00127392	0	ko	PVL	CTL Basal	0	1	control	PROS	Pros1	Axl					PMID: 29531161	Secreted Signaling	Pros1 - Axl
PROS1_AXL	Endothelial	iCAF	0.000637366	0	ko	Endothelial	iCAF	0.000951233	0	control	PROS	Pros1	Axl					PMID: 29531161	Secreted Signaling	Pros1 - Axl
PROS1_AXL	PVL	myCAF	0.00655127	0	ko	PVL	myCAF	0	1	control	PROS	Pros1	Axl					PMID: 29531161	Secreted Signaling	Pros1 - Axl
PROS1_AXL	KO Basal	iCAF	0.00127392	0	ko	CTL Basal	iCAF	0.000951233	0	control	PROS	Pros1	Axl					PMID: 29531161	Secreted Signaling	Pros1 - Axl
PROS1_AXL	myCAF	myCAF	0.0103439	0	ko	myCAF	myCAF	0	0	control	PROS	Pros1	Axl					PMID: 29531161	Secreted Signaling	Pros1 - Axl
PROS1_AXL	iCAF	PVL	0.00719554	0	ko	iCAF	PVL	0	0	control	PROS	Pros1	Axl					PMID: 29531161	Secreted Signaling	Pros1 - Axl
PROS1_AXL	Endothelial	myCAF	0.0032864	0	ko	Endothelial	myCAF	0	0	control	PROS	Pros1	Axl					PMID: 29531161	Secreted Signaling	Pros1 - Axl
PROS1_AXL	iCAF	KO Basal	0.00455197	0	ko	iCAF	CTL Basal	0	1	control	PROS	Pros1	Axl					PMID: 29531161	Secreted Signaling	Pros1 - Axl
PROS1_AXL	Endothelial	PVL	0.00100983	0	ko	Endothelial	PVL	0	0	control	PROS	Pros1	Axl					PMID: 29531161	Secreted Signaling	Pros1 - Axl
PROS1_AXL	KO Basal	myCAF	0.00655127	0	ko	CTL Basal	myCAF	0	0	control	PROS	Pros1	Axl					PMID: 29531161	Secreted Signaling	Pros1 - Axl
PROS1_AXL	myCAF	PVL	0.00319407	0	ko	myCAF	PVL	0	0	control	PROS	Pros1	Axl					PMID: 29531161	Secreted Signaling	Pros1 - Axl
PROS1_AXL	PVL	iCAF	0.00127392	0	ko	PVL	iCAF	0	1	control	PROS	Pros1	Axl					PMID: 29531161	Secreted Signaling	Pros1 - Axl
PROS1_AXL	myCAF	KO Basal	0.00201761	0	ko	myCAF	CTL Basal	0	1	control	PROS	Pros1	Axl					PMID: 29531161	Secreted Signaling	Pros1 - Axl
LGALS9_CD44	YFP+ Epi	KO Lum ER-	0.0135327	0	ko	NA	NA	NA	NA	NA	GALECTIN	Lgals9	Cd44					PMID: 25065622	Secreted Signaling	Lgals9 - Cd44
LGALS9_CD44	KO Lum ER-	Macrophage	0.00695638	0	ko	CTL Lum ER-	Macrophage	0	1	control	GALECTIN	Lgals9	Cd44					PMID: 25065622	Secreted Signaling	Lgals9 - Cd44
LGALS9_CD44	Macrophage	Macrophage	0.00695638	0	ko	Macrophage	Macrophage	0	1	control	GALECTIN	Lgals9	Cd44					PMID: 25065622	Secreted Signaling	Lgals9 - Cd44
LGALS9_CD44	Endothelial	Macrophage	0.00695638	0	ko	Endothelial	Macrophage	0	0	control	GALECTIN	Lgals9	Cd44					PMID: 25065622	Secreted Signaling	Lgals9 - Cd44
LGALS9_CD44	YFP+ Epi	myCAF	0.0150758	0	ko	NA	NA	NA	NA	NA	GALECTIN	Lgals9	Cd44					PMID: 25065622	Secreted Signaling	Lgals9 - Cd44
LGALS9_CD44	Endothelial	KO Lum ER-	0.00455197	0.99	ko	Endothelial	CTL Lum ER-	0.00340177	0	control	GALECTIN	Lgals9	Cd44					PMID: 25065622	Secreted Signaling	Lgals9 - Cd44
LGALS9_CD44	KO Basal	KO Lum ER-	0.0161289	0	ko	CTL Basal	CTL Lum ER-	0	1	control	GALECTIN	Lgals9	Cd44					PMID: 25065622	Secreted Signaling	Lgals9 - Cd44
LGALS9_CD44	KO Lum ER-	myCAF	0.00507628	0	ko	CTL Lum ER-	myCAF	0	1	control	GALECTIN	Lgals9	Cd44					PMID: 25065622	Secreted Signaling	Lgals9 - Cd44
LGALS9_CD44	Endothelial	myCAF	0.00507628	0	ko	Endothelial	myCAF	0	0	control	GALECTIN	Lgals9	Cd44					PMID: 25065622	Secreted Signaling	Lgals9 - Cd44
LGALS9_CD44	Endothelial	Lymphocyte	0.00127392	1	ko	Endothelial	Lymphocyte	0.00150683	0	control	GALECTIN	Lgals9	Cd44					PMID: 25065622	Secreted Signaling	Lgals9 - Cd44
LGALS9_CD44	YFP+ Epi	KO Basal	0.0135327	0	ko	NA	NA	NA	NA	NA	GALECTIN	Lgals9	Cd44					PMID: 25065622	Secreted Signaling	Lgals9 - Cd44
LGALS9_CD44	Macrophage	myCAF	0.00507628	0	ko	Macrophage	myCAF	0	1	control	GALECTIN	Lgals9	Cd44					PMID: 25065622	Secreted Signaling	Lgals9 - Cd44
LGALS9_CD44	KO Basal	KO Basal	0.0161289	0	ko	CTL Basal	CTL Basal	0	1	control	GALECTIN	Lgals9	Cd44					PMID: 25065622	Secreted Signaling	Lgals9 - Cd44
LGALS9_CD44	KO Lum ER+	Macrophage	0.00695638	0	ko	CTL Lum ER+	Macrophage	0	1	control	GALECTIN	Lgals9	Cd44					PMID: 25065622	Secreted Signaling	Lgals9 - Cd44
LGALS9_CD44	KO Basal	YFP+ Epi	0.0161289	0	ko	NA	NA	NA	NA	NA	GALECTIN	Lgals9	Cd44					PMID: 25065622	Secreted Signaling	Lgals9 - Cd44
LGALS9_CD44	YFP+ Epi	Macrophage	0.0205828	0	ko	NA	NA	NA	NA	NA	GALECTIN	Lgals9	Cd44					PMID: 25065622	Secreted Signaling	Lgals9 - Cd44
LGALS9_CD44	KO Basal	Macrophage	0.0244978	0	ko	CTL Basal	Macrophage	0	1	control	GALECTIN	Lgals9	Cd44					PMID: 25065622	Secreted Signaling	Lgals9 - Cd44
LGALS9_CD44	KO Basal	myCAF	0.0179626	0	ko	CTL Basal	myCAF	0	1	control	GALECTIN	Lgals9	Cd44					PMID: 25065622	Secreted Signaling	Lgals9 - Cd44
LGALS9_CD44	KO Lum ER+	myCAF	0.00507628	0	ko	CTL Lum ER+	myCAF	0	1	control	GALECTIN	Lgals9	Cd44					PMID: 25065622	Secreted Signaling	Lgals9 - Cd44
LGALS9_CD44	YFP+ Epi	YFP+ Epi	0.0135327	0	ko	NA	NA	NA	NA	NA	GALECTIN	Lgals9	Cd44					PMID: 25065622	Secreted Signaling	Lgals9 - Cd44
COL1A1_ITGA1_ITGB1	iCAF	myCAF	0	1	ko	iCAF	myCAF	0	0	control	COLLAGEN	Col1a1	ITGA1_ITGB1					KEGG: mmu04512	ECM-Receptor	Col1a1 - (Itga1+Itgb1)
COL1A1_ITGA1_ITGB1	iCAF	PVL	0	1	ko	iCAF	PVL	0	0	control	COLLAGEN	Col1a1	ITGA1_ITGB1					KEGG: mmu04512	ECM-Receptor	Col1a1 - (Itga1+Itgb1)
COL1A1_ITGA1_ITGB1	myCAF	Endothelial	0	1	ko	myCAF	Endothelial	0	0	control	COLLAGEN	Col1a1	ITGA1_ITGB1					KEGG: mmu04512	ECM-Receptor	Col1a1 - (Itga1+Itgb1)
COL1A1_ITGA1_ITGB1	myCAF	myCAF	0	1	ko	myCAF	myCAF	0	0	control	COLLAGEN	Col1a1	ITGA1_ITGB1					KEGG: mmu04512	ECM-Receptor	Col1a1 - (Itga1+Itgb1)
COL1A1_ITGA1_ITGB1	myCAF	PVL	0	1	ko	myCAF	PVL	0	0	control	COLLAGEN	Col1a1	ITGA1_ITGB1					KEGG: mmu04512	ECM-Receptor	Col1a1 - (Itga1+Itgb1)
COL1A1_ITGA1_ITGB1	PVL	Endothelial	0	1	ko	PVL	Endothelial	0	0	control	COLLAGEN	Col1a1	ITGA1_ITGB1					KEGG: mmu04512	ECM-Receptor	Col1a1 - (Itga1+Itgb1)
COL1A1_ITGA1_ITGB1	iCAF	Endothelial	0	1	ko	iCAF	Endothelial	0.0348305	0	control	COLLAGEN	Col1a1	ITGA1_ITGB1					KEGG: mmu04512	ECM-Receptor	Col1a1 - (Itga1+Itgb1)
COL1A1_ITGA1_ITGB1	PVL	PVL	0	1	ko	PVL	PVL	0	0	control	COLLAGEN	Col1a1	ITGA1_ITGB1					KEGG: mmu04512	ECM-Receptor	Col1a1 - (Itga1+Itgb1)
COL1A1_ITGA1_ITGB1	PVL	myCAF	0	1	ko	PVL	myCAF	0	0	control	COLLAGEN	Col1a1	ITGA1_ITGB1					KEGG: mmu04512	ECM-Receptor	Col1a1 - (Itga1+Itgb1)
COL1A2_ITGA1_ITGB1	iCAF	Endothelial	0	1	ko	iCAF	Endothelial	0.0387211	0	control	COLLAGEN	Col1a2	ITGA1_ITGB1					KEGG: mmu04512	ECM-Receptor	Col1a2 - (Itga1+Itgb1)
COL1A2_ITGA1_ITGB1	PVL	Endothelial	0	1	ko	PVL	Endothelial	0	0	control	COLLAGEN	Col1a2	ITGA1_ITGB1					KEGG: mmu04512	ECM-Receptor	Col1a2 - (Itga1+Itgb1)
COL1A2_ITGA1_ITGB1	iCAF	myCAF	0	1	ko	iCAF	myCAF	0	0	control	COLLAGEN	Col1a2	ITGA1_ITGB1					KEGG: mmu04512	ECM-Receptor	Col1a2 - (Itga1+Itgb1)
COL1A2_ITGA1_ITGB1	myCAF	myCAF	0	1	ko	myCAF	myCAF	0	0	control	COLLAGEN	Col1a2	ITGA1_ITGB1					KEGG: mmu04512	ECM-Receptor	Col1a2 - (Itga1+Itgb1)
COL1A2_ITGA1_ITGB1	myCAF	PVL	0	1	ko	myCAF	PVL	0	0	control	COLLAGEN	Col1a2	ITGA1_ITGB1					KEGG: mmu04512	ECM-Receptor	Col1a2 - (Itga1+Itgb1)
COL1A2_ITGA1_ITGB1	PVL	PVL	0	1	ko	PVL	PVL	0	0	control	COLLAGEN	Col1a2	ITGA1_ITGB1					KEGG: mmu04512	ECM-Receptor	Col1a2 - (Itga1+Itgb1)
COL1A2_ITGA1_ITGB1	PVL	myCAF	0	1	ko	PVL	myCAF	0	0	control	COLLAGEN	Col1a2	ITGA1_ITGB1					KEGG: mmu04512	ECM-Receptor	Col1a2 - (Itga1+Itgb1)
COL1A2_ITGA1_ITGB1	iCAF	PVL	0	1	ko	iCAF	PVL	0	0	control	COLLAGEN	Col1a2	ITGA1_ITGB1					KEGG: mmu04512	ECM-Receptor	Col1a2 - (Itga1+Itgb1)
COL1A2_ITGA1_ITGB1	myCAF	Endothelial	0	1	ko	myCAF	Endothelial	0	0	control	COLLAGEN	Col1a2	ITGA1_ITGB1					KEGG: mmu04512	ECM-Receptor	Col1a2 - (Itga1+Itgb1)
COL4A1_ITGA1_ITGB1	PVL	Endothelial	0	1	ko	PVL	Endothelial	0	0	control	COLLAGEN	Col4a1	ITGA1_ITGB1					KEGG: mmu04512	ECM-Receptor	Col4a1 - (Itga1+Itgb1)
COL4A1_ITGA1_ITGB1	iCAF	PVL	0	1	ko	iCAF	PVL	0	0	control	COLLAGEN	Col4a1	ITGA1_ITGB1					KEGG: mmu04512	ECM-Receptor	Col4a1 - (Itga1+Itgb1)
COL4A1_ITGA1_ITGB1	PVL	PVL	0	1	ko	PVL	PVL	0	0	control	COLLAGEN	Col4a1	ITGA1_ITGB1					KEGG: mmu04512	ECM-Receptor	Col4a1 - (Itga1+Itgb1)
COL4A1_ITGA1_ITGB1	KO Basal	myCAF	0	1	ko	CTL Basal	myCAF	0	0	control	COLLAGEN	Col4a1	ITGA1_ITGB1					KEGG: mmu04512	ECM-Receptor	Col4a1 - (Itga1+Itgb1)
COL4A1_ITGA1_ITGB1	myCAF	myCAF	0	1	ko	myCAF	myCAF	0	0	control	COLLAGEN	Col4a1	ITGA1_ITGB1					KEGG: mmu04512	ECM-Receptor	Col4a1 - (Itga1+Itgb1)
COL4A1_ITGA1_ITGB1	KO Basal	PVL	0	1	ko	CTL Basal	PVL	0	0	control	COLLAGEN	Col4a1	ITGA1_ITGB1					KEGG: mmu04512	ECM-Receptor	Col4a1 - (Itga1+Itgb1)
COL4A1_ITGA1_ITGB1	KO Basal	Endothelial	0	1	ko	CTL Basal	Endothelial	0.0024201	0	control	COLLAGEN	Col4a1	ITGA1_ITGB1					KEGG: mmu04512	ECM-Receptor	Col4a1 - (Itga1+Itgb1)
COL4A1_ITGA1_ITGB1	myCAF	Endothelial	0	1	ko	myCAF	Endothelial	0	0	control	COLLAGEN	Col4a1	ITGA1_ITGB1					KEGG: mmu04512	ECM-Receptor	Col4a1 - (Itga1+Itgb1)
COL4A1_ITGA1_ITGB1	myCAF	PVL	0	1	ko	myCAF	PVL	0	0	control	COLLAGEN	Col4a1	ITGA1_ITGB1					KEGG: mmu04512	ECM-Receptor	Col4a1 - (Itga1+Itgb1)
COL4A1_ITGA1_ITGB1	PVL	myCAF	0	1	ko	PVL	myCAF	0	0	control	COLLAGEN	Col4a1	ITGA1_ITGB1					KEGG: mmu04512	ECM-Receptor	Col4a1 - (Itga1+Itgb1)
COL4A1_ITGA1_ITGB1	Endothelial	Endothelial	0	1	ko	Endothelial	Endothelial	0.00623195	0	control	COLLAGEN	Col4a1	ITGA1_ITGB1					KEGG: mmu04512	ECM-Receptor	Col4a1 - (Itga1+Itgb1)
COL4A1_ITGA1_ITGB1	Endothelial	myCAF	0	1	ko	Endothelial	myCAF	0	0	control	COLLAGEN	Col4a1	ITGA1_ITGB1					KEGG: mmu04512	ECM-Receptor	Col4a1 - (Itga1+Itgb1)
COL4A1_ITGA1_ITGB1	Endothelial	PVL	0	1	ko	Endothelial	PVL	0	0	control	COLLAGEN	Col4a1	ITGA1_ITGB1					KEGG: mmu04512	ECM-Receptor	Col4a1 - (Itga1+Itgb1)
COL4A1_ITGA1_ITGB1	iCAF	myCAF	0	1	ko	iCAF	myCAF	0	0	control	COLLAGEN	Col4a1	ITGA1_ITGB1					KEGG: mmu04512	ECM-Receptor	Col4a1 - (Itga1+Itgb1)
COL4A1_ITGA1_ITGB1	iCAF	Endothelial	0	1	ko	iCAF	Endothelial	0.0123867	0	control	COLLAGEN	Col4a1	ITGA1_ITGB1					KEGG: mmu04512	ECM-Receptor	Col4a1 - (Itga1+Itgb1)
COL4A2_ITGA1_ITGB1	Endothelial	myCAF	0	1	ko	Endothelial	myCAF	0	0	control	COLLAGEN	Col4a2	ITGA1_ITGB1					KEGG: mmu04512	ECM-Receptor	Col4a2 - (Itga1+Itgb1)
COL4A2_ITGA1_ITGB1	PVL	PVL	0	1	ko	PVL	PVL	0	0	control	COLLAGEN	Col4a2	ITGA1_ITGB1					KEGG: mmu04512	ECM-Receptor	Col4a2 - (Itga1+Itgb1)
COL4A2_ITGA1_ITGB1	KO Basal	Endothelial	0	1	ko	CTL Basal	Endothelial	0.0024201	0	control	COLLAGEN	Col4a2	ITGA1_ITGB1					KEGG: mmu04512	ECM-Receptor	Col4a2 - (Itga1+Itgb1)
COL4A2_ITGA1_ITGB1	myCAF	PVL	0	1	ko	myCAF	PVL	0	0	control	COLLAGEN	Col4a2	ITGA1_ITGB1					KEGG: mmu04512	ECM-Receptor	Col4a2 - (Itga1+Itgb1)
COL4A2_ITGA1_ITGB1	PVL	Endothelial	0	1	ko	PVL	Endothelial	0	0	control	COLLAGEN	Col4a2	ITGA1_ITGB1					KEGG: mmu04512	ECM-Receptor	Col4a2 - (Itga1+Itgb1)
COL4A2_ITGA1_ITGB1	PVL	myCAF	0	1	ko	PVL	myCAF	0	0	control	COLLAGEN	Col4a2	ITGA1_ITGB1					KEGG: mmu04512	ECM-Receptor	Col4a2 - (Itga1+Itgb1)
COL4A2_ITGA1_ITGB1	Endothelial	Endothelial	0	1	ko	Endothelial	Endothelial	0.0024201	0	control	COLLAGEN	Col4a2	ITGA1_ITGB1					KEGG: mmu04512	ECM-Receptor	Col4a2 - (Itga1+Itgb1)
COL4A2_ITGA1_ITGB1	iCAF	Endothelial	0	1	ko	iCAF	Endothelial	0.0024201	0	control	COLLAGEN	Col4a2	ITGA1_ITGB1					KEGG: mmu04512	ECM-Receptor	Col4a2 - (Itga1+Itgb1)
COL4A2_ITGA1_ITGB1	myCAF	myCAF	0	1	ko	myCAF	myCAF	0	0	control	COLLAGEN	Col4a2	ITGA1_ITGB1					KEGG: mmu04512	ECM-Receptor	Col4a2 - (Itga1+Itgb1)
COL4A2_ITGA1_ITGB1	myCAF	Endothelial	0	1	ko	myCAF	Endothelial	0	0	control	COLLAGEN	Col4a2	ITGA1_ITGB1					KEGG: mmu04512	ECM-Receptor	Col4a2 - (Itga1+Itgb1)
COL4A2_ITGA1_ITGB1	Endothelial	PVL	0	1	ko	Endothelial	PVL	0	0	control	COLLAGEN	Col4a2	ITGA1_ITGB1					KEGG: mmu04512	ECM-Receptor	Col4a2 - (Itga1+Itgb1)
COL4A2_ITGA1_ITGB1	KO Basal	PVL	0	1	ko	CTL Basal	PVL	0	0	control	COLLAGEN	Col4a2	ITGA1_ITGB1					KEGG: mmu04512	ECM-Receptor	Col4a2 - (Itga1+Itgb1)
COL4A2_ITGA1_ITGB1	KO Basal	myCAF	0	1	ko	CTL Basal	myCAF	0	0	control	COLLAGEN	Col4a2	ITGA1_ITGB1					KEGG: mmu04512	ECM-Receptor	Col4a2 - (Itga1+Itgb1)
COL4A2_ITGA1_ITGB1	iCAF	PVL	0	1	ko	iCAF	PVL	0	0	control	COLLAGEN	Col4a2	ITGA1_ITGB1					KEGG: mmu04512	ECM-Receptor	Col4a2 - (Itga1+Itgb1)
COL4A2_ITGA1_ITGB1	iCAF	myCAF	0	1	ko	iCAF	myCAF	0	0	control	COLLAGEN	Col4a2	ITGA1_ITGB1					KEGG: mmu04512	ECM-Receptor	Col4a2 - (Itga1+Itgb1)
COL4A5_ITGA1_ITGB1	KO Lum ER-	PVL	0	1	ko	CTL Lum ER-	PVL	0	0	control	COLLAGEN	Col4a5	ITGA1_ITGB1					KEGG: mmu04512	ECM-Receptor	Col4a5 - (Itga1+Itgb1)
COL4A5_ITGA1_ITGB1	KO Lum ER-	Endothelial	0	1	ko	CTL Lum ER-	Endothelial	0.0024201	0	control	COLLAGEN	Col4a5	ITGA1_ITGB1					KEGG: mmu04512	ECM-Receptor	Col4a5 - (Itga1+Itgb1)
COL4A5_ITGA1_ITGB1	KO Lum ER-	myCAF	0	1	ko	CTL Lum ER-	myCAF	0	0	control	COLLAGEN	Col4a5	ITGA1_ITGB1					KEGG: mmu04512	ECM-Receptor	Col4a5 - (Itga1+Itgb1)
COL4A6_ITGA1_ITGB1	KO Basal	Endothelial	0	1	ko	CTL Basal	Endothelial	0.0024201	0	control	COLLAGEN	Col4a6	ITGA1_ITGB1					KEGG: mmu04512	ECM-Receptor	Col4a6 - (Itga1+Itgb1)
COL4A6_ITGA1_ITGB1	KO Basal	myCAF	0	1	ko	CTL Basal	myCAF	0	0	control	COLLAGEN	Col4a6	ITGA1_ITGB1					KEGG: mmu04512	ECM-Receptor	Col4a6 - (Itga1+Itgb1)
COL4A6_ITGA1_ITGB1	KO Basal	PVL	0	1	ko	CTL Basal	PVL	0	0	control	COLLAGEN	Col4a6	ITGA1_ITGB1					KEGG: mmu04512	ECM-Receptor	Col4a6 - (Itga1+Itgb1)
COL6A1_ITGA1_ITGB1	PVL	myCAF	0	1	ko	PVL	myCAF	0	0	control	COLLAGEN	Col6a1	ITGA1_ITGB1					KEGG: mmu04512	ECM-Receptor	Col6a1 - (Itga1+Itgb1)
COL6A1_ITGA1_ITGB1	iCAF	myCAF	0	1	ko	iCAF	myCAF	0	0	control	COLLAGEN	Col6a1	ITGA1_ITGB1					KEGG: mmu04512	ECM-Receptor	Col6a1 - (Itga1+Itgb1)
COL6A1_ITGA1_ITGB1	iCAF	PVL	0	1	ko	iCAF	PVL	0	0	control	COLLAGEN	Col6a1	ITGA1_ITGB1					KEGG: mmu04512	ECM-Receptor	Col6a1 - (Itga1+Itgb1)
COL6A1_ITGA1_ITGB1	PVL	PVL	0	1	ko	PVL	PVL	0	0	control	COLLAGEN	Col6a1	ITGA1_ITGB1					KEGG: mmu04512	ECM-Receptor	Col6a1 - (Itga1+Itgb1)
COL6A1_ITGA1_ITGB1	iCAF	Endothelial	0	1	ko	iCAF	Endothelial	0.0185883	0	control	COLLAGEN	Col6a1	ITGA1_ITGB1					KEGG: mmu04512	ECM-Receptor	Col6a1 - (Itga1+Itgb1)
COL6A1_ITGA1_ITGB1	myCAF	myCAF	0	1	ko	myCAF	myCAF	0	0	control	COLLAGEN	Col6a1	ITGA1_ITGB1					KEGG: mmu04512	ECM-Receptor	Col6a1 - (Itga1+Itgb1)
COL6A1_ITGA1_ITGB1	PVL	Endothelial	0	1	ko	PVL	Endothelial	0	0	control	COLLAGEN	Col6a1	ITGA1_ITGB1					KEGG: mmu04512	ECM-Receptor	Col6a1 - (Itga1+Itgb1)
COL6A1_ITGA1_ITGB1	myCAF	Endothelial	0	1	ko	myCAF	Endothelial	0	0	control	COLLAGEN	Col6a1	ITGA1_ITGB1					KEGG: mmu04512	ECM-Receptor	Col6a1 - (Itga1+Itgb1)
COL6A1_ITGA1_ITGB1	myCAF	PVL	0	1	ko	myCAF	PVL	0	0	control	COLLAGEN	Col6a1	ITGA1_ITGB1					KEGG: mmu04512	ECM-Receptor	Col6a1 - (Itga1+Itgb1)
COL6A2_ITGA1_ITGB1	myCAF	PVL	0	1	ko	myCAF	PVL	0	0	control	COLLAGEN	Col6a2	ITGA1_ITGB1					KEGG: mmu04512	ECM-Receptor	Col6a2 - (Itga1+Itgb1)
COL6A2_ITGA1_ITGB1	iCAF	myCAF	0	1	ko	iCAF	myCAF	0	0	control	COLLAGEN	Col6a2	ITGA1_ITGB1					KEGG: mmu04512	ECM-Receptor	Col6a2 - (Itga1+Itgb1)
COL6A2_ITGA1_ITGB1	iCAF	Endothelial	0	1	ko	iCAF	Endothelial	0.00961061	0	control	COLLAGEN	Col6a2	ITGA1_ITGB1					KEGG: mmu04512	ECM-Receptor	Col6a2 - (Itga1+Itgb1)
COL6A2_ITGA1_ITGB1	myCAF	Endothelial	0	1	ko	myCAF	Endothelial	0	0	control	COLLAGEN	Col6a2	ITGA1_ITGB1					KEGG: mmu04512	ECM-Receptor	Col6a2 - (Itga1+Itgb1)
COL6A2_ITGA1_ITGB1	iCAF	PVL	0	1	ko	iCAF	PVL	0	0	control	COLLAGEN	Col6a2	ITGA1_ITGB1					KEGG: mmu04512	ECM-Receptor	Col6a2 - (Itga1+Itgb1)
COL6A2_ITGA1_ITGB1	myCAF	myCAF	0	1	ko	myCAF	myCAF	0	0	control	COLLAGEN	Col6a2	ITGA1_ITGB1					KEGG: mmu04512	ECM-Receptor	Col6a2 - (Itga1+Itgb1)
COL6A3_ITGA1_ITGB1	iCAF	Endothelial	0	1	ko	iCAF	Endothelial	0.0123867	0	control	COLLAGEN	Col6a3	ITGA1_ITGB1					KEGG: mmu04512	ECM-Receptor	Col6a3 - (Itga1+Itgb1)
COL6A3_ITGA1_ITGB1	myCAF	myCAF	0	1	ko	myCAF	myCAF	0	0	control	COLLAGEN	Col6a3	ITGA1_ITGB1					KEGG: mmu04512	ECM-Receptor	Col6a3 - (Itga1+Itgb1)
COL6A3_ITGA1_ITGB1	iCAF	myCAF	0	1	ko	iCAF	myCAF	0	0	control	COLLAGEN	Col6a3	ITGA1_ITGB1					KEGG: mmu04512	ECM-Receptor	Col6a3 - (Itga1+Itgb1)
COL6A3_ITGA1_ITGB1	myCAF	PVL	0	1	ko	myCAF	PVL	0	0	control	COLLAGEN	Col6a3	ITGA1_ITGB1					KEGG: mmu04512	ECM-Receptor	Col6a3 - (Itga1+Itgb1)
COL6A3_ITGA1_ITGB1	PVL	Endothelial	0	1	ko	PVL	Endothelial	0	0	control	COLLAGEN	Col6a3	ITGA1_ITGB1					KEGG: mmu04512	ECM-Receptor	Col6a3 - (Itga1+Itgb1)
COL6A3_ITGA1_ITGB1	iCAF	PVL	0	1	ko	iCAF	PVL	0	0	control	COLLAGEN	Col6a3	ITGA1_ITGB1					KEGG: mmu04512	ECM-Receptor	Col6a3 - (Itga1+Itgb1)
COL6A3_ITGA1_ITGB1	PVL	PVL	0	1	ko	PVL	PVL	0	0	control	COLLAGEN	Col6a3	ITGA1_ITGB1					KEGG: mmu04512	ECM-Receptor	Col6a3 - (Itga1+Itgb1)
COL6A3_ITGA1_ITGB1	PVL	myCAF	0	1	ko	PVL	myCAF	0	0	control	COLLAGEN	Col6a3	ITGA1_ITGB1					KEGG: mmu04512	ECM-Receptor	Col6a3 - (Itga1+Itgb1)
COL6A3_ITGA1_ITGB1	myCAF	Endothelial	0	1	ko	myCAF	Endothelial	0	0	control	COLLAGEN	Col6a3	ITGA1_ITGB1					KEGG: mmu04512	ECM-Receptor	Col6a3 - (Itga1+Itgb1)
COL6A5_ITGA1_ITGB1	myCAF	PVL	0	1	ko	myCAF	PVL	0	0	control	COLLAGEN	Col6a5	ITGA1_ITGB1					KEGG: mmu04512	ECM-Receptor	Col6a5 - (Itga1+Itgb1)
COL6A5_ITGA1_ITGB1	myCAF	myCAF	0	1	ko	myCAF	myCAF	0	0	control	COLLAGEN	Col6a5	ITGA1_ITGB1					KEGG: mmu04512	ECM-Receptor	Col6a5 - (Itga1+Itgb1)
COL6A5_ITGA1_ITGB1	myCAF	Endothelial	0	1	ko	myCAF	Endothelial	0	0	control	COLLAGEN	Col6a5	ITGA1_ITGB1					KEGG: mmu04512	ECM-Receptor	Col6a5 - (Itga1+Itgb1)
COL6A6_ITGA1_ITGB1	myCAF	myCAF	0	1	ko	myCAF	myCAF	0	0	control	COLLAGEN	Col6a6	ITGA1_ITGB1					KEGG: mmu04512	ECM-Receptor	Col6a6 - (Itga1+Itgb1)
COL6A6_ITGA1_ITGB1	myCAF	PVL	0	1	ko	myCAF	PVL	0	0	control	COLLAGEN	Col6a6	ITGA1_ITGB1					KEGG: mmu04512	ECM-Receptor	Col6a6 - (Itga1+Itgb1)
COL6A6_ITGA1_ITGB1	myCAF	Endothelial	0	1	ko	myCAF	Endothelial	0	0	control	COLLAGEN	Col6a6	ITGA1_ITGB1					KEGG: mmu04512	ECM-Receptor	Col6a6 - (Itga1+Itgb1)
COL9A2_ITGA1_ITGB1	myCAF	PVL	0	1	ko	myCAF	PVL	0	0	control	COLLAGEN	Col9a2	ITGA1_ITGB1					KEGG: mmu04512	ECM-Receptor	Col9a2 - (Itga1+Itgb1)
COL9A2_ITGA1_ITGB1	KO Basal	Endothelial	0	1	ko	CTL Basal	Endothelial	0.0024201	0	control	COLLAGEN	Col9a2	ITGA1_ITGB1					KEGG: mmu04512	ECM-Receptor	Col9a2 - (Itga1+Itgb1)
COL9A2_ITGA1_ITGB1	myCAF	myCAF	0	1	ko	myCAF	myCAF	0	0.01	control	COLLAGEN	Col9a2	ITGA1_ITGB1					KEGG: mmu04512	ECM-Receptor	Col9a2 - (Itga1+Itgb1)
COL9A2_ITGA1_ITGB1	KO Basal	PVL	0	1	ko	CTL Basal	PVL	0	0	control	COLLAGEN	Col9a2	ITGA1_ITGB1					KEGG: mmu04512	ECM-Receptor	Col9a2 - (Itga1+Itgb1)
COL9A2_ITGA1_ITGB1	myCAF	Endothelial	0	1	ko	myCAF	Endothelial	0	0	control	COLLAGEN	Col9a2	ITGA1_ITGB1					KEGG: mmu04512	ECM-Receptor	Col9a2 - (Itga1+Itgb1)
COL9A2_ITGA1_ITGB1	KO Basal	myCAF	0	1	ko	CTL Basal	myCAF	0	0	control	COLLAGEN	Col9a2	ITGA1_ITGB1					KEGG: mmu04512	ECM-Receptor	Col9a2 - (Itga1+Itgb1)
FN1_ITGA3_ITGB1	Macrophage	KO Lum ER-	0.00795044	0	ko	Macrophage	CTL Lum ER-	0	1	control	FN1	Fn1	ITGA3_ITGB1					KEGG: mmu04512	ECM-Receptor	Fn1 - (Itga3+Itgb1)
FN1_ITGA3_ITGB1	Macrophage	YFP+ Epi	0.0165775	0	ko	NA	NA	NA	NA	NA	FN1	Fn1	ITGA3_ITGB1					KEGG: mmu04512	ECM-Receptor	Fn1 - (Itga3+Itgb1)
FN1_ITGA3_ITGB1	iCAF	YFP+ Epi	0.00720757	0	ko	NA	NA	NA	NA	NA	FN1	Fn1	ITGA3_ITGB1					KEGG: mmu04512	ECM-Receptor	Fn1 - (Itga3+Itgb1)
FN1_ITGA3_ITGB1	PVL	KO Basal	0.00610909	0	ko	PVL	CTL Basal	0	1	control	FN1	Fn1	ITGA3_ITGB1					KEGG: mmu04512	ECM-Receptor	Fn1 - (Itga3+Itgb1)
FN1_ITGA3_ITGB1	myCAF	KO Lum ER-	0.0405554	0	ko	myCAF	CTL Lum ER-	0	1	control	FN1	Fn1	ITGA3_ITGB1					KEGG: mmu04512	ECM-Receptor	Fn1 - (Itga3+Itgb1)
FN1_ITGA3_ITGB1	myCAF	KO Basal	0.0453406	0	ko	myCAF	CTL Basal	0	1	control	FN1	Fn1	ITGA3_ITGB1					KEGG: mmu04512	ECM-Receptor	Fn1 - (Itga3+Itgb1)
FN1_ITGA3_ITGB1	KO Basal	KO Basal	0.00386312	0	ko	CTL Basal	CTL Basal	0	1	control	FN1	Fn1	ITGA3_ITGB1					KEGG: mmu04512	ECM-Receptor	Fn1 - (Itga3+Itgb1)
FN1_ITGA3_ITGB1	Macrophage	KO Basal	0.0089243	0	ko	Macrophage	CTL Basal	0	1	control	FN1	Fn1	ITGA3_ITGB1					KEGG: mmu04512	ECM-Receptor	Fn1 - (Itga3+Itgb1)
FN1_ITGA3_ITGB1	iCAF	KO Basal	0.00386312	0	ko	iCAF	CTL Basal	0	1	control	FN1	Fn1	ITGA3_ITGB1					KEGG: mmu04512	ECM-Receptor	Fn1 - (Itga3+Itgb1)
FN1_ITGA3_ITGB1	YFP+ Epi	YFP+ Epi	0.0113758	0	ko	NA	NA	NA	NA	NA	FN1	Fn1	ITGA3_ITGB1					KEGG: mmu04512	ECM-Receptor	Fn1 - (Itga3+Itgb1)
FN1_ITGA3_ITGB1	myCAF	YFP+ Epi	0.0816506	0	ko	NA	NA	NA	NA	NA	FN1	Fn1	ITGA3_ITGB1					KEGG: mmu04512	ECM-Receptor	Fn1 - (Itga3+Itgb1)
FN1_ITGA3_ITGB1	YFP+ Epi	KO Lum ER-	0.00544075	0	ko	NA	NA	NA	NA	NA	FN1	Fn1	ITGA3_ITGB1					KEGG: mmu04512	ECM-Receptor	Fn1 - (Itga3+Itgb1)
FN1_ITGA3_ITGB1	YFP+ Epi	KO Basal	0.00610909	0	ko	NA	NA	NA	NA	NA	FN1	Fn1	ITGA3_ITGB1					KEGG: mmu04512	ECM-Receptor	Fn1 - (Itga3+Itgb1)
FN1_ITGA3_ITGB1	PVL	YFP+ Epi	0.0113758	0	ko	NA	NA	NA	NA	NA	FN1	Fn1	ITGA3_ITGB1					KEGG: mmu04512	ECM-Receptor	Fn1 - (Itga3+Itgb1)
FN1_ITGA3_ITGB1	KO Basal	YFP+ Epi	0.00720757	0	ko	NA	NA	NA	NA	NA	FN1	Fn1	ITGA3_ITGB1					KEGG: mmu04512	ECM-Receptor	Fn1 - (Itga3+Itgb1)
FN1_ITGA4_ITGB1	Macrophage	Macrophage	0	1	ko	Macrophage	Macrophage	0	0	control	FN1	Fn1	ITGA4_ITGB1					KEGG: mmu04512	ECM-Receptor	Fn1 - (Itga4+Itgb1)
FN1_ITGA4_ITGB1	myCAF	Macrophage	0	1	ko	myCAF	Macrophage	0	0	control	FN1	Fn1	ITGA4_ITGB1					KEGG: mmu04512	ECM-Receptor	Fn1 - (Itga4+Itgb1)
FN1_ITGA4_ITGB1	PVL	Macrophage	0	1	ko	PVL	Macrophage	0	0	control	FN1	Fn1	ITGA4_ITGB1					KEGG: mmu04512	ECM-Receptor	Fn1 - (Itga4+Itgb1)
FN1_ITGA4_ITGB1	iCAF	Macrophage	0	1	ko	iCAF	Macrophage	0	0	control	FN1	Fn1	ITGA4_ITGB1					KEGG: mmu04512	ECM-Receptor	Fn1 - (Itga4+Itgb1)
FN1_ITGA4_ITGB1	Endothelial	Macrophage	0	1	ko	Endothelial	Macrophage	0	0	control	FN1	Fn1	ITGA4_ITGB1					KEGG: mmu04512	ECM-Receptor	Fn1 - (Itga4+Itgb1)
FN1_ITGA4_ITGB1	Macrophage	PVL	0	1	ko	Macrophage	PVL	0	0	control	FN1	Fn1	ITGA4_ITGB1					KEGG: mmu04512	ECM-Receptor	Fn1 - (Itga4+Itgb1)
FN1_ITGA4_ITGB1	iCAF	PVL	0	1	ko	iCAF	PVL	0	0	control	FN1	Fn1	ITGA4_ITGB1					KEGG: mmu04512	ECM-Receptor	Fn1 - (Itga4+Itgb1)
FN1_ITGA4_ITGB1	KO Basal	Lymphocyte	0.00342675	0	ko	CTL Basal	Lymphocyte	0	1	control	FN1	Fn1	ITGA4_ITGB1					KEGG: mmu04512	ECM-Receptor	Fn1 - (Itga4+Itgb1)
FN1_ITGA4_ITGB1	myCAF	Lymphocyte	0.0404092	0	ko	myCAF	Lymphocyte	0	1	control	FN1	Fn1	ITGA4_ITGB1					KEGG: mmu04512	ECM-Receptor	Fn1 - (Itga4+Itgb1)
FN1_ITGA4_ITGB1	iCAF	Lymphocyte	0.00342675	0	ko	iCAF	Lymphocyte	0	1	control	FN1	Fn1	ITGA4_ITGB1					KEGG: mmu04512	ECM-Receptor	Fn1 - (Itga4+Itgb1)
FN1_ITGA4_ITGB1	PVL	PVL	0	1	ko	PVL	PVL	0	0	control	FN1	Fn1	ITGA4_ITGB1					KEGG: mmu04512	ECM-Receptor	Fn1 - (Itga4+Itgb1)
FN1_ITGA4_ITGB1	Endothelial	PVL	0	1	ko	Endothelial	PVL	0	0	control	FN1	Fn1	ITGA4_ITGB1					KEGG: mmu04512	ECM-Receptor	Fn1 - (Itga4+Itgb1)
FN1_ITGA4_ITGB1	Macrophage	Lymphocyte	0.00792079	0	ko	Macrophage	Lymphocyte	0	1	control	FN1	Fn1	ITGA4_ITGB1					KEGG: mmu04512	ECM-Receptor	Fn1 - (Itga4+Itgb1)
FN1_ITGA4_ITGB1	PVL	Lymphocyte	0.00542041	0	ko	PVL	Lymphocyte	0	1	control	FN1	Fn1	ITGA4_ITGB1					KEGG: mmu04512	ECM-Receptor	Fn1 - (Itga4+Itgb1)
FN1_ITGA4_ITGB1	myCAF	PVL	0	1	ko	myCAF	PVL	0	0	control	FN1	Fn1	ITGA4_ITGB1					KEGG: mmu04512	ECM-Receptor	Fn1 - (Itga4+Itgb1)
FN1_ITGA4_ITGB1	YFP+ Epi	Lymphocyte	0.00542041	0	ko	NA	NA	NA	NA	NA	FN1	Fn1	ITGA4_ITGB1					KEGG: mmu04512	ECM-Receptor	Fn1 - (Itga4+Itgb1)
FN1_ITGA5_ITGB1	PVL	myCAF	0.011495	0	ko	PVL	myCAF	0	0	control	FN1	Fn1	ITGA5_ITGB1					KEGG: mmu04512	ECM-Receptor	Fn1 - (Itga5+Itgb1)
FN1_ITGA5_ITGB1	myCAF	myCAF	0.082445	0	ko	myCAF	myCAF	0	0	control	FN1	Fn1	ITGA5_ITGB1					KEGG: mmu04512	ECM-Receptor	Fn1 - (Itga5+Itgb1)
FN1_ITGA5_ITGB1	Endothelial	Endothelial	0	1	ko	Endothelial	Endothelial	0.0024201	0	control	FN1	Fn1	ITGA5_ITGB1					KEGG: mmu04512	ECM-Receptor	Fn1 - (Itga5+Itgb1)
FN1_ITGA5_ITGB1	iCAF	myCAF	0.00728344	0	ko	iCAF	myCAF	0	0	control	FN1	Fn1	ITGA5_ITGB1					KEGG: mmu04512	ECM-Receptor	Fn1 - (Itga5+Itgb1)
FN1_ITGA5_ITGB1	YFP+ Epi	myCAF	0.011495	0	ko	NA	NA	NA	NA	NA	FN1	Fn1	ITGA5_ITGB1					KEGG: mmu04512	ECM-Receptor	Fn1 - (Itga5+Itgb1)
FN1_ITGA5_ITGB1	Macrophage	myCAF	0.0167504	0	ko	Macrophage	myCAF	0	0	control	FN1	Fn1	ITGA5_ITGB1					KEGG: mmu04512	ECM-Receptor	Fn1 - (Itga5+Itgb1)
FN1_ITGA5_ITGB1	PVL	Endothelial	0	1	ko	PVL	Endothelial	0	0	control	FN1	Fn1	ITGA5_ITGB1					KEGG: mmu04512	ECM-Receptor	Fn1 - (Itga5+Itgb1)
FN1_ITGA5_ITGB1	Endothelial	myCAF	0	1	ko	Endothelial	myCAF	0	0	control	FN1	Fn1	ITGA5_ITGB1					KEGG: mmu04512	ECM-Receptor	Fn1 - (Itga5+Itgb1)
FN1_ITGA5_ITGB1	myCAF	Endothelial	0	1	ko	myCAF	Endothelial	0	0	control	FN1	Fn1	ITGA5_ITGB1					KEGG: mmu04512	ECM-Receptor	Fn1 - (Itga5+Itgb1)
FN1_ITGA5_ITGB1	Macrophage	Endothelial	0	1	ko	Macrophage	Endothelial	0	0	control	FN1	Fn1	ITGA5_ITGB1					KEGG: mmu04512	ECM-Receptor	Fn1 - (Itga5+Itgb1)
FN1_ITGA5_ITGB1	iCAF	Endothelial	0	1	ko	iCAF	Endothelial	0.00191884	0	control	FN1	Fn1	ITGA5_ITGB1					KEGG: mmu04512	ECM-Receptor	Fn1 - (Itga5+Itgb1)
FN1_ITGA5_ITGB1	KO Basal	myCAF	0.00728344	0	ko	CTL Basal	myCAF	0	1	control	FN1	Fn1	ITGA5_ITGB1					KEGG: mmu04512	ECM-Receptor	Fn1 - (Itga5+Itgb1)
FN1_ITGA8_ITGB1	Macrophage	PVL	0	1	ko	Macrophage	PVL	0	0	control	FN1	Fn1	ITGA8_ITGB1					KEGG: mmu04512	ECM-Receptor	Fn1 - (Itga8+Itgb1)
FN1_ITGA8_ITGB1	PVL	PVL	0	1	ko	PVL	PVL	0	0	control	FN1	Fn1	ITGA8_ITGB1					KEGG: mmu04512	ECM-Receptor	Fn1 - (Itga8+Itgb1)
FN1_ITGA8_ITGB1	iCAF	PVL	0	1	ko	iCAF	PVL	0	0	control	FN1	Fn1	ITGA8_ITGB1					KEGG: mmu04512	ECM-Receptor	Fn1 - (Itga8+Itgb1)
FN1_ITGA8_ITGB1	Endothelial	PVL	0	1	ko	Endothelial	PVL	0	0	control	FN1	Fn1	ITGA8_ITGB1					KEGG: mmu04512	ECM-Receptor	Fn1 - (Itga8+Itgb1)
FN1_ITGA8_ITGB1	myCAF	PVL	0	1	ko	myCAF	PVL	0	0	control	FN1	Fn1	ITGA8_ITGB1					KEGG: mmu04512	ECM-Receptor	Fn1 - (Itga8+Itgb1)
LAMA2_ITGA1_ITGB1	iCAF	PVL	0	1	ko	iCAF	PVL	0	0	control	LAMININ	Lama2	ITGA1_ITGB1					KEGG: mmu04512	ECM-Receptor	Lama2 - (Itga1+Itgb1)
LAMA2_ITGA1_ITGB1	myCAF	myCAF	0	1	ko	myCAF	myCAF	0	0	control	LAMININ	Lama2	ITGA1_ITGB1					KEGG: mmu04512	ECM-Receptor	Lama2 - (Itga1+Itgb1)
LAMA2_ITGA1_ITGB1	myCAF	PVL	0	1	ko	myCAF	PVL	0	0	control	LAMININ	Lama2	ITGA1_ITGB1					KEGG: mmu04512	ECM-Receptor	Lama2 - (Itga1+Itgb1)
LAMA2_ITGA1_ITGB1	iCAF	Endothelial	0	1	ko	iCAF	Endothelial	0.00961061	0	control	LAMININ	Lama2	ITGA1_ITGB1					KEGG: mmu04512	ECM-Receptor	Lama2 - (Itga1+Itgb1)
LAMA2_ITGA1_ITGB1	myCAF	Endothelial	0	1	ko	myCAF	Endothelial	0	0	control	LAMININ	Lama2	ITGA1_ITGB1					KEGG: mmu04512	ECM-Receptor	Lama2 - (Itga1+Itgb1)
LAMA2_ITGA1_ITGB1	iCAF	myCAF	0	1	ko	iCAF	myCAF	0	0	control	LAMININ	Lama2	ITGA1_ITGB1					KEGG: mmu04512	ECM-Receptor	Lama2 - (Itga1+Itgb1)
LAMA3_ITGA1_ITGB1	KO Basal	PVL	0	1	ko	CTL Basal	PVL	0	0	control	LAMININ	Lama3	ITGA1_ITGB1					KEGG: mmu04512	ECM-Receptor	Lama3 - (Itga1+Itgb1)
LAMA3_ITGA1_ITGB1	KO Basal	myCAF	0	1	ko	CTL Basal	myCAF	0	0	control	LAMININ	Lama3	ITGA1_ITGB1					KEGG: mmu04512	ECM-Receptor	Lama3 - (Itga1+Itgb1)
LAMA3_ITGA1_ITGB1	KO Basal	Endothelial	0	1	ko	CTL Basal	Endothelial	0.0024201	0	control	LAMININ	Lama3	ITGA1_ITGB1					KEGG: mmu04512	ECM-Receptor	Lama3 - (Itga1+Itgb1)
LAMA4_ITGA1_ITGB1	myCAF	PVL	0	1	ko	myCAF	PVL	0	0	control	LAMININ	Lama4	ITGA1_ITGB1					KEGG: mmu04512	ECM-Receptor	Lama4 - (Itga1+Itgb1)
LAMA4_ITGA1_ITGB1	myCAF	Endothelial	0	1	ko	myCAF	Endothelial	0	0	control	LAMININ	Lama4	ITGA1_ITGB1					KEGG: mmu04512	ECM-Receptor	Lama4 - (Itga1+Itgb1)
LAMA4_ITGA1_ITGB1	iCAF	myCAF	0	1	ko	iCAF	myCAF	0	0	control	LAMININ	Lama4	ITGA1_ITGB1					KEGG: mmu04512	ECM-Receptor	Lama4 - (Itga1+Itgb1)
LAMA4_ITGA1_ITGB1	myCAF	myCAF	0	1	ko	myCAF	myCAF	0	0.01	control	LAMININ	Lama4	ITGA1_ITGB1					KEGG: mmu04512	ECM-Receptor	Lama4 - (Itga1+Itgb1)
LAMA4_ITGA1_ITGB1	iCAF	PVL	0	1	ko	iCAF	PVL	0	0	control	LAMININ	Lama4	ITGA1_ITGB1					KEGG: mmu04512	ECM-Receptor	Lama4 - (Itga1+Itgb1)
LAMA4_ITGA1_ITGB1	iCAF	Endothelial	0	1	ko	iCAF	Endothelial	0.0024201	0	control	LAMININ	Lama4	ITGA1_ITGB1					KEGG: mmu04512	ECM-Receptor	Lama4 - (Itga1+Itgb1)
LAMA5_ITGA1_ITGB1	PVL	PVL	0	1	ko	PVL	PVL	0	0	control	LAMININ	Lama5	ITGA1_ITGB1					KEGG: mmu04512	ECM-Receptor	Lama5 - (Itga1+Itgb1)
LAMA5_ITGA1_ITGB1	KO Lum ER+	Endothelial	0	1	ko	CTL Lum ER+	Endothelial	0.0024201	0	control	LAMININ	Lama5	ITGA1_ITGB1					KEGG: mmu04512	ECM-Receptor	Lama5 - (Itga1+Itgb1)
LAMA5_ITGA1_ITGB1	PVL	Endothelial	0	1	ko	PVL	Endothelial	0	0	control	LAMININ	Lama5	ITGA1_ITGB1					KEGG: mmu04512	ECM-Receptor	Lama5 - (Itga1+Itgb1)
LAMA5_ITGA1_ITGB1	KO Lum ER+	PVL	0	1	ko	CTL Lum ER+	PVL	0	0	control	LAMININ	Lama5	ITGA1_ITGB1					KEGG: mmu04512	ECM-Receptor	Lama5 - (Itga1+Itgb1)
LAMA5_ITGA1_ITGB1	PVL	myCAF	0	1	ko	PVL	myCAF	0	0	control	LAMININ	Lama5	ITGA1_ITGB1					KEGG: mmu04512	ECM-Receptor	Lama5 - (Itga1+Itgb1)
LAMA5_ITGA1_ITGB1	KO Lum ER+	myCAF	0	1	ko	CTL Lum ER+	myCAF	0	0	control	LAMININ	Lama5	ITGA1_ITGB1					KEGG: mmu04512	ECM-Receptor	Lama5 - (Itga1+Itgb1)
LAMB2_ITGA1_ITGB1	myCAF	PVL	0	1	ko	myCAF	PVL	0	0	control	LAMININ	Lamb2	ITGA1_ITGB1					KEGG: mmu04512	ECM-Receptor	Lamb2 - (Itga1+Itgb1)
LAMB2_ITGA1_ITGB1	myCAF	Endothelial	0	1	ko	myCAF	Endothelial	0	0	control	LAMININ	Lamb2	ITGA1_ITGB1					KEGG: mmu04512	ECM-Receptor	Lamb2 - (Itga1+Itgb1)
LAMB2_ITGA1_ITGB1	Endothelial	PVL	0	1	ko	Endothelial	PVL	0	0	control	LAMININ	Lamb2	ITGA1_ITGB1					KEGG: mmu04512	ECM-Receptor	Lamb2 - (Itga1+Itgb1)
LAMB2_ITGA1_ITGB1	Endothelial	Endothelial	0	1	ko	Endothelial	Endothelial	0.0024201	0	control	LAMININ	Lamb2	ITGA1_ITGB1					KEGG: mmu04512	ECM-Receptor	Lamb2 - (Itga1+Itgb1)
LAMB2_ITGA1_ITGB1	myCAF	myCAF	0	1	ko	myCAF	myCAF	0	0.01	control	LAMININ	Lamb2	ITGA1_ITGB1					KEGG: mmu04512	ECM-Receptor	Lamb2 - (Itga1+Itgb1)
LAMB2_ITGA1_ITGB1	PVL	myCAF	0	1	ko	PVL	myCAF	0	0	control	LAMININ	Lamb2	ITGA1_ITGB1					KEGG: mmu04512	ECM-Receptor	Lamb2 - (Itga1+Itgb1)
LAMB2_ITGA1_ITGB1	iCAF	PVL	0	1	ko	iCAF	PVL	0	0	control	LAMININ	Lamb2	ITGA1_ITGB1					KEGG: mmu04512	ECM-Receptor	Lamb2 - (Itga1+Itgb1)
LAMB2_ITGA1_ITGB1	PVL	PVL	0	1	ko	PVL	PVL	0	0	control	LAMININ	Lamb2	ITGA1_ITGB1					KEGG: mmu04512	ECM-Receptor	Lamb2 - (Itga1+Itgb1)
LAMB2_ITGA1_ITGB1	iCAF	Endothelial	0	1	ko	iCAF	Endothelial	0.00862201	0	control	LAMININ	Lamb2	ITGA1_ITGB1					KEGG: mmu04512	ECM-Receptor	Lamb2 - (Itga1+Itgb1)
LAMB2_ITGA1_ITGB1	iCAF	myCAF	0	1	ko	iCAF	myCAF	0	0	control	LAMININ	Lamb2	ITGA1_ITGB1					KEGG: mmu04512	ECM-Receptor	Lamb2 - (Itga1+Itgb1)
LAMB2_ITGA1_ITGB1	Endothelial	myCAF	0	1	ko	Endothelial	myCAF	0	0	control	LAMININ	Lamb2	ITGA1_ITGB1					KEGG: mmu04512	ECM-Receptor	Lamb2 - (Itga1+Itgb1)
LAMB2_ITGA1_ITGB1	PVL	Endothelial	0	1	ko	PVL	Endothelial	0	0	control	LAMININ	Lamb2	ITGA1_ITGB1					KEGG: mmu04512	ECM-Receptor	Lamb2 - (Itga1+Itgb1)
LAMB3_ITGA1_ITGB1	KO Basal	PVL	0	1	ko	CTL Basal	PVL	0	0	control	LAMININ	Lamb3	ITGA1_ITGB1					KEGG: mmu04512	ECM-Receptor	Lamb3 - (Itga1+Itgb1)
LAMB3_ITGA1_ITGB1	KO Basal	myCAF	0	1	ko	CTL Basal	myCAF	0	0	control	LAMININ	Lamb3	ITGA1_ITGB1					KEGG: mmu04512	ECM-Receptor	Lamb3 - (Itga1+Itgb1)
LAMB3_ITGA1_ITGB1	KO Basal	Endothelial	0	1	ko	CTL Basal	Endothelial	0.0024201	0	control	LAMININ	Lamb3	ITGA1_ITGB1					KEGG: mmu04512	ECM-Receptor	Lamb3 - (Itga1+Itgb1)
LAMC1_ITGA1_ITGB1	iCAF	myCAF	0	1	ko	iCAF	myCAF	0	0	control	LAMININ	Lamc1	ITGA1_ITGB1					KEGG: mmu04512	ECM-Receptor	Lamc1 - (Itga1+Itgb1)
LAMC1_ITGA1_ITGB1	myCAF	PVL	0	1	ko	myCAF	PVL	0	0	control	LAMININ	Lamc1	ITGA1_ITGB1					KEGG: mmu04512	ECM-Receptor	Lamc1 - (Itga1+Itgb1)
LAMC1_ITGA1_ITGB1	iCAF	PVL	0	1	ko	iCAF	PVL	0	0	control	LAMININ	Lamc1	ITGA1_ITGB1					KEGG: mmu04512	ECM-Receptor	Lamc1 - (Itga1+Itgb1)
LAMC1_ITGA1_ITGB1	myCAF	myCAF	0	1	ko	myCAF	myCAF	0	0	control	LAMININ	Lamc1	ITGA1_ITGB1					KEGG: mmu04512	ECM-Receptor	Lamc1 - (Itga1+Itgb1)
LAMC1_ITGA1_ITGB1	PVL	PVL	0	1	ko	PVL	PVL	0	0	control	LAMININ	Lamc1	ITGA1_ITGB1					KEGG: mmu04512	ECM-Receptor	Lamc1 - (Itga1+Itgb1)
LAMC1_ITGA1_ITGB1	myCAF	Endothelial	0	1	ko	myCAF	Endothelial	0	0	control	LAMININ	Lamc1	ITGA1_ITGB1					KEGG: mmu04512	ECM-Receptor	Lamc1 - (Itga1+Itgb1)
LAMC1_ITGA1_ITGB1	iCAF	Endothelial	0	1	ko	iCAF	Endothelial	0.0024201	0	control	LAMININ	Lamc1	ITGA1_ITGB1					KEGG: mmu04512	ECM-Receptor	Lamc1 - (Itga1+Itgb1)
LAMC1_ITGA1_ITGB1	PVL	Endothelial	0	1	ko	PVL	Endothelial	0	0	control	LAMININ	Lamc1	ITGA1_ITGB1					KEGG: mmu04512	ECM-Receptor	Lamc1 - (Itga1+Itgb1)
LAMC1_ITGA1_ITGB1	PVL	myCAF	0	1	ko	PVL	myCAF	0	0	control	LAMININ	Lamc1	ITGA1_ITGB1					KEGG: mmu04512	ECM-Receptor	Lamc1 - (Itga1+Itgb1)
LAMC2_ITGA1_ITGB1	KO Lum ER+	myCAF	0	1	ko	CTL Lum ER+	myCAF	0	0	control	LAMININ	Lamc2	ITGA1_ITGB1					KEGG: mmu04512	ECM-Receptor	Lamc2 - (Itga1+Itgb1)
LAMC2_ITGA1_ITGB1	KO Lum ER+	PVL	0	1	ko	CTL Lum ER+	PVL	0	0	control	LAMININ	Lamc2	ITGA1_ITGB1					KEGG: mmu04512	ECM-Receptor	Lamc2 - (Itga1+Itgb1)
LAMC2_ITGA1_ITGB1	KO Lum ER+	Endothelial	0	1	ko	CTL Lum ER+	Endothelial	0.0024201	0	control	LAMININ	Lamc2	ITGA1_ITGB1					KEGG: mmu04512	ECM-Receptor	Lamc2 - (Itga1+Itgb1)
LAMC3_ITGA1_ITGB1	myCAF	Endothelial	0	1	ko	myCAF	Endothelial	0	0	control	LAMININ	Lamc3	ITGA1_ITGB1					KEGG: mmu04512	ECM-Receptor	Lamc3 - (Itga1+Itgb1)
LAMC3_ITGA1_ITGB1	myCAF	myCAF	0	1	ko	myCAF	myCAF	0	0	control	LAMININ	Lamc3	ITGA1_ITGB1					KEGG: mmu04512	ECM-Receptor	Lamc3 - (Itga1+Itgb1)
LAMC3_ITGA1_ITGB1	myCAF	PVL	0	1	ko	myCAF	PVL	0	0	control	LAMININ	Lamc3	ITGA1_ITGB1					KEGG: mmu04512	ECM-Receptor	Lamc3 - (Itga1+Itgb1)
LAMA2_ITGA3_ITGB1	iCAF	KO Lum ER-	0.0122223	0	ko	iCAF	CTL Lum ER-	0	1	control	LAMININ	Lama2	ITGA3_ITGB1					KEGG: mmu04512	ECM-Receptor	Lama2 - (Itga3+Itgb1)
LAMA2_ITGA3_ITGB1	iCAF	YFP+ Epi	0.0253663	0	ko	NA	NA	NA	NA	NA	LAMININ	Lama2	ITGA3_ITGB1					KEGG: mmu04512	ECM-Receptor	Lama2 - (Itga3+Itgb1)
LAMA2_ITGA3_ITGB1	myCAF	YFP+ Epi	0.0450089	0	ko	NA	NA	NA	NA	NA	LAMININ	Lama2	ITGA3_ITGB1					KEGG: mmu04512	ECM-Receptor	Lama2 - (Itga3+Itgb1)
LAMA2_ITGA3_ITGB1	myCAF	KO Basal	0.0245578	0	ko	myCAF	CTL Basal	0	1	control	LAMININ	Lama2	ITGA3_ITGB1					KEGG: mmu04512	ECM-Receptor	Lama2 - (Itga3+Itgb1)
LAMA2_ITGA3_ITGB1	iCAF	KO Basal	0.0137122	0	ko	iCAF	CTL Basal	0	1	control	LAMININ	Lama2	ITGA3_ITGB1					KEGG: mmu04512	ECM-Receptor	Lama2 - (Itga3+Itgb1)
LAMA2_ITGA3_ITGB1	myCAF	KO Lum ER-	0.0219156	0	ko	myCAF	CTL Lum ER-	0	1	control	LAMININ	Lama2	ITGA3_ITGB1					KEGG: mmu04512	ECM-Receptor	Lama2 - (Itga3+Itgb1)
LAMA3_ITGA3_ITGB1	KO Basal	KO Basal	0.00610909	0	ko	CTL Basal	CTL Basal	0	1	control	LAMININ	Lama3	ITGA3_ITGB1					KEGG: mmu04512	ECM-Receptor	Lama3 - (Itga3+Itgb1)
LAMA3_ITGA3_ITGB1	KO Basal	KO Lum ER-	0.00544075	0	ko	CTL Basal	CTL Lum ER-	0	1	control	LAMININ	Lama3	ITGA3_ITGB1					KEGG: mmu04512	ECM-Receptor	Lama3 - (Itga3+Itgb1)
LAMA3_ITGA3_ITGB1	KO Basal	YFP+ Epi	0.0113758	0	ko	NA	NA	NA	NA	NA	LAMININ	Lama3	ITGA3_ITGB1					KEGG: mmu04512	ECM-Receptor	Lama3 - (Itga3+Itgb1)
LAMA4_ITGA3_ITGB1	iCAF	YFP+ Epi	0.00720757	0	ko	NA	NA	NA	NA	NA	LAMININ	Lama4	ITGA3_ITGB1					KEGG: mmu04512	ECM-Receptor	Lama4 - (Itga3+Itgb1)
LAMA4_ITGA3_ITGB1	myCAF	YFP+ Epi	0.0253663	0	ko	NA	NA	NA	NA	NA	LAMININ	Lama4	ITGA3_ITGB1					KEGG: mmu04512	ECM-Receptor	Lama4 - (Itga3+Itgb1)
LAMA4_ITGA3_ITGB1	myCAF	KO Lum ER-	0.0122223	0	ko	myCAF	CTL Lum ER-	0	1	control	LAMININ	Lama4	ITGA3_ITGB1					KEGG: mmu04512	ECM-Receptor	Lama4 - (Itga3+Itgb1)
LAMA4_ITGA3_ITGB1	myCAF	KO Basal	0.0137122	0	ko	myCAF	CTL Basal	0	1	control	LAMININ	Lama4	ITGA3_ITGB1					KEGG: mmu04512	ECM-Receptor	Lama4 - (Itga3+Itgb1)
LAMA4_ITGA3_ITGB1	iCAF	KO Basal	0.00386312	0	ko	iCAF	CTL Basal	0	1	control	LAMININ	Lama4	ITGA3_ITGB1					KEGG: mmu04512	ECM-Receptor	Lama4 - (Itga3+Itgb1)
LAMA4_ITGA3_ITGB1	iCAF	KO Lum ER-	0.00343964	0	ko	iCAF	CTL Lum ER-	0	1	control	LAMININ	Lama4	ITGA3_ITGB1					KEGG: mmu04512	ECM-Receptor	Lama4 - (Itga3+Itgb1)
LAMA5_ITGA3_ITGB1	KO Lum ER-	YFP+ Epi	0.00720757	0	ko	NA	NA	NA	NA	NA	LAMININ	Lama5	ITGA3_ITGB1					KEGG: mmu04512	ECM-Receptor	Lama5 - (Itga3+Itgb1)
LAMA5_ITGA3_ITGB1	KO Basal	KO Basal	0.00386312	0	ko	CTL Basal	CTL Basal	0	1	control	LAMININ	Lama5	ITGA3_ITGB1					KEGG: mmu04512	ECM-Receptor	Lama5 - (Itga3+Itgb1)
LAMA5_ITGA3_ITGB1	KO Lum ER+	YFP+ Epi	0.00720757	0	ko	NA	NA	NA	NA	NA	LAMININ	Lama5	ITGA3_ITGB1					KEGG: mmu04512	ECM-Receptor	Lama5 - (Itga3+Itgb1)
LAMA5_ITGA3_ITGB1	KO Basal	YFP+ Epi	0.00720757	0	ko	NA	NA	NA	NA	NA	LAMININ	Lama5	ITGA3_ITGB1					KEGG: mmu04512	ECM-Receptor	Lama5 - (Itga3+Itgb1)
LAMA5_ITGA3_ITGB1	YFP+ Epi	KO Basal	0.0115005	0	ko	NA	NA	NA	NA	NA	LAMININ	Lama5	ITGA3_ITGB1					KEGG: mmu04512	ECM-Receptor	Lama5 - (Itga3+Itgb1)
LAMA5_ITGA3_ITGB1	KO Lum ER-	KO Basal	0.00386312	0	ko	CTL Lum ER-	CTL Basal	0	1	control	LAMININ	Lama5	ITGA3_ITGB1					KEGG: mmu04512	ECM-Receptor	Lama5 - (Itga3+Itgb1)
LAMA5_ITGA3_ITGB1	PVL	KO Lum ER-	0.00544075	0	ko	PVL	CTL Lum ER-	0	1	control	LAMININ	Lama5	ITGA3_ITGB1					KEGG: mmu04512	ECM-Receptor	Lama5 - (Itga3+Itgb1)
LAMA5_ITGA3_ITGB1	Endothelial	KO Basal	0.00386312	0	ko	Endothelial	CTL Basal	0	1	control	LAMININ	Lama5	ITGA3_ITGB1					KEGG: mmu04512	ECM-Receptor	Lama5 - (Itga3+Itgb1)
LAMA5_ITGA3_ITGB1	Endothelial	YFP+ Epi	0.00720757	0	ko	NA	NA	NA	NA	NA	LAMININ	Lama5	ITGA3_ITGB1					KEGG: mmu04512	ECM-Receptor	Lama5 - (Itga3+Itgb1)
LAMA5_ITGA3_ITGB1	KO Lum ER+	KO Basal	0.00386312	0	ko	CTL Lum ER+	CTL Basal	0	1	control	LAMININ	Lama5	ITGA3_ITGB1					KEGG: mmu04512	ECM-Receptor	Lama5 - (Itga3+Itgb1)
LAMA5_ITGA3_ITGB1	YFP+ Epi	YFP+ Epi	0.0213155	0	ko	NA	NA	NA	NA	NA	LAMININ	Lama5	ITGA3_ITGB1					KEGG: mmu04512	ECM-Receptor	Lama5 - (Itga3+Itgb1)
LAMA5_ITGA3_ITGB1	PVL	KO Basal	0.00610909	0	ko	PVL	CTL Basal	0	1	control	LAMININ	Lama5	ITGA3_ITGB1					KEGG: mmu04512	ECM-Receptor	Lama5 - (Itga3+Itgb1)
LAMA5_ITGA3_ITGB1	PVL	YFP+ Epi	0.0113758	0	ko	NA	NA	NA	NA	NA	LAMININ	Lama5	ITGA3_ITGB1					KEGG: mmu04512	ECM-Receptor	Lama5 - (Itga3+Itgb1)
LAMA5_ITGA3_ITGB1	YFP+ Epi	KO Lum ER-	0.0102484	0	ko	NA	NA	NA	NA	NA	LAMININ	Lama5	ITGA3_ITGB1					KEGG: mmu04512	ECM-Receptor	Lama5 - (Itga3+Itgb1)
LAMB1_ITGA3_ITGB1	YFP+ Epi	YFP+ Epi	0.00720757	0	ko	NA	NA	NA	NA	NA	LAMININ	Lamb1	ITGA3_ITGB1					KEGG: mmu04512	ECM-Receptor	Lamb1 - (Itga3+Itgb1)
LAMB1_ITGA3_ITGB1	myCAF	YFP+ Epi	0.0361754	0	ko	NA	NA	NA	NA	NA	LAMININ	Lamb1	ITGA3_ITGB1					KEGG: mmu04512	ECM-Receptor	Lamb1 - (Itga3+Itgb1)
LAMB1_ITGA3_ITGB1	KO Basal	KO Basal	0.00386312	0	ko	CTL Basal	CTL Basal	0	1	control	LAMININ	Lamb1	ITGA3_ITGB1					KEGG: mmu04512	ECM-Receptor	Lamb1 - (Itga3+Itgb1)
LAMB1_ITGA3_ITGB1	myCAF	KO Lum ER-	0.0175312	0	ko	myCAF	CTL Lum ER-	0	1	control	LAMININ	Lamb1	ITGA3_ITGB1					KEGG: mmu04512	ECM-Receptor	Lamb1 - (Itga3+Itgb1)
LAMB1_ITGA3_ITGB1	iCAF	KO Basal	0.00610909	0	ko	iCAF	CTL Basal	0	1	control	LAMININ	Lamb1	ITGA3_ITGB1					KEGG: mmu04512	ECM-Receptor	Lamb1 - (Itga3+Itgb1)
LAMB1_ITGA3_ITGB1	iCAF	YFP+ Epi	0.0113758	0	ko	NA	NA	NA	NA	NA	LAMININ	Lamb1	ITGA3_ITGB1					KEGG: mmu04512	ECM-Receptor	Lamb1 - (Itga3+Itgb1)
LAMB1_ITGA3_ITGB1	myCAF	KO Basal	0.0196554	0	ko	myCAF	CTL Basal	0	1	control	LAMININ	Lamb1	ITGA3_ITGB1					KEGG: mmu04512	ECM-Receptor	Lamb1 - (Itga3+Itgb1)
LAMB1_ITGA3_ITGB1	iCAF	KO Lum ER-	0.00544075	0	ko	iCAF	CTL Lum ER-	0	1	control	LAMININ	Lamb1	ITGA3_ITGB1					KEGG: mmu04512	ECM-Receptor	Lamb1 - (Itga3+Itgb1)
LAMB1_ITGA3_ITGB1	KO Basal	YFP+ Epi	0.00720757	0	ko	NA	NA	NA	NA	NA	LAMININ	Lamb1	ITGA3_ITGB1					KEGG: mmu04512	ECM-Receptor	Lamb1 - (Itga3+Itgb1)
LAMB1_ITGA3_ITGB1	YFP+ Epi	KO Basal	0.00386312	0	ko	NA	NA	NA	NA	NA	LAMININ	Lamb1	ITGA3_ITGB1					KEGG: mmu04512	ECM-Receptor	Lamb1 - (Itga3+Itgb1)
LAMB2_ITGA3_ITGB1	myCAF	KO Lum ER-	0.0122223	0	ko	myCAF	CTL Lum ER-	0	1	control	LAMININ	Lamb2	ITGA3_ITGB1					KEGG: mmu04512	ECM-Receptor	Lamb2 - (Itga3+Itgb1)
LAMB2_ITGA3_ITGB1	iCAF	KO Lum ER-	0.00343964	0	ko	iCAF	CTL Lum ER-	0	1	control	LAMININ	Lamb2	ITGA3_ITGB1					KEGG: mmu04512	ECM-Receptor	Lamb2 - (Itga3+Itgb1)
LAMB2_ITGA3_ITGB1	Endothelial	KO Basal	0.00386312	0	ko	Endothelial	CTL Basal	0	1	control	LAMININ	Lamb2	ITGA3_ITGB1					KEGG: mmu04512	ECM-Receptor	Lamb2 - (Itga3+Itgb1)
LAMB2_ITGA3_ITGB1	myCAF	KO Basal	0.0137122	0	ko	myCAF	CTL Basal	0	1	control	LAMININ	Lamb2	ITGA3_ITGB1					KEGG: mmu04512	ECM-Receptor	Lamb2 - (Itga3+Itgb1)
LAMB2_ITGA3_ITGB1	myCAF	YFP+ Epi	0.0253663	0	ko	NA	NA	NA	NA	NA	LAMININ	Lamb2	ITGA3_ITGB1					KEGG: mmu04512	ECM-Receptor	Lamb2 - (Itga3+Itgb1)
LAMB2_ITGA3_ITGB1	Endothelial	YFP+ Epi	0.00720757	0	ko	NA	NA	NA	NA	NA	LAMININ	Lamb2	ITGA3_ITGB1					KEGG: mmu04512	ECM-Receptor	Lamb2 - (Itga3+Itgb1)
LAMB2_ITGA3_ITGB1	PVL	YFP+ Epi	0.0113758	0	ko	NA	NA	NA	NA	NA	LAMININ	Lamb2	ITGA3_ITGB1					KEGG: mmu04512	ECM-Receptor	Lamb2 - (Itga3+Itgb1)
LAMB2_ITGA3_ITGB1	Endothelial	KO Lum ER-	0.00343964	0	ko	Endothelial	CTL Lum ER-	0	1	control	LAMININ	Lamb2	ITGA3_ITGB1					KEGG: mmu04512	ECM-Receptor	Lamb2 - (Itga3+Itgb1)
LAMB2_ITGA3_ITGB1	PVL	KO Basal	0.00610909	0	ko	PVL	CTL Basal	0	1	control	LAMININ	Lamb2	ITGA3_ITGB1					KEGG: mmu04512	ECM-Receptor	Lamb2 - (Itga3+Itgb1)
LAMB2_ITGA3_ITGB1	iCAF	YFP+ Epi	0.00720757	0	ko	NA	NA	NA	NA	NA	LAMININ	Lamb2	ITGA3_ITGB1					KEGG: mmu04512	ECM-Receptor	Lamb2 - (Itga3+Itgb1)
LAMB2_ITGA3_ITGB1	PVL	KO Lum ER-	0.00544075	0	ko	PVL	CTL Lum ER-	0	1	control	LAMININ	Lamb2	ITGA3_ITGB1					KEGG: mmu04512	ECM-Receptor	Lamb2 - (Itga3+Itgb1)
LAMB2_ITGA3_ITGB1	iCAF	KO Basal	0.00386312	0	ko	iCAF	CTL Basal	0	1	control	LAMININ	Lamb2	ITGA3_ITGB1					KEGG: mmu04512	ECM-Receptor	Lamb2 - (Itga3+Itgb1)
LAMB3_ITGA3_ITGB1	KO Basal	KO Lum ER-	0.0122223	0	ko	CTL Basal	CTL Lum ER-	0	1	control	LAMININ	Lamb3	ITGA3_ITGB1					KEGG: mmu04512	ECM-Receptor	Lamb3 - (Itga3+Itgb1)
LAMB3_ITGA3_ITGB1	YFP+ Epi	KO Lum ER-	0.00343964	0	ko	NA	NA	NA	NA	NA	LAMININ	Lamb3	ITGA3_ITGB1					KEGG: mmu04512	ECM-Receptor	Lamb3 - (Itga3+Itgb1)
LAMB3_ITGA3_ITGB1	YFP+ Epi	KO Basal	0.00386312	0	ko	NA	NA	NA	NA	NA	LAMININ	Lamb3	ITGA3_ITGB1					KEGG: mmu04512	ECM-Receptor	Lamb3 - (Itga3+Itgb1)
LAMB3_ITGA3_ITGB1	YFP+ Epi	YFP+ Epi	0.00720757	0	ko	NA	NA	NA	NA	NA	LAMININ	Lamb3	ITGA3_ITGB1					KEGG: mmu04512	ECM-Receptor	Lamb3 - (Itga3+Itgb1)
LAMB3_ITGA3_ITGB1	KO Basal	YFP+ Epi	0.0253663	0	ko	NA	NA	NA	NA	NA	LAMININ	Lamb3	ITGA3_ITGB1					KEGG: mmu04512	ECM-Receptor	Lamb3 - (Itga3+Itgb1)
LAMB3_ITGA3_ITGB1	KO Basal	KO Basal	0.0137122	0	ko	CTL Basal	CTL Basal	0	1	control	LAMININ	Lamb3	ITGA3_ITGB1					KEGG: mmu04512	ECM-Receptor	Lamb3 - (Itga3+Itgb1)
LAMC1_ITGA3_ITGB1	KO Basal	KO Basal	0.00386312	0	ko	CTL Basal	CTL Basal	0	1	control	LAMININ	Lamc1	ITGA3_ITGB1					KEGG: mmu04512	ECM-Receptor	Lamc1 - (Itga3+Itgb1)
LAMC1_ITGA3_ITGB1	iCAF	KO Basal	0.0137122	0	ko	iCAF	CTL Basal	0	1	control	LAMININ	Lamc1	ITGA3_ITGB1					KEGG: mmu04512	ECM-Receptor	Lamc1 - (Itga3+Itgb1)
LAMC1_ITGA3_ITGB1	PVL	YFP+ Epi	0.00720757	0	ko	NA	NA	NA	NA	NA	LAMININ	Lamc1	ITGA3_ITGB1					KEGG: mmu04512	ECM-Receptor	Lamc1 - (Itga3+Itgb1)
LAMC1_ITGA3_ITGB1	Endothelial	KO Basal	0.00386312	0	ko	Endothelial	CTL Basal	0	1	control	LAMININ	Lamc1	ITGA3_ITGB1					KEGG: mmu04512	ECM-Receptor	Lamc1 - (Itga3+Itgb1)
LAMC1_ITGA3_ITGB1	PVL	KO Basal	0.00386312	0	ko	PVL	CTL Basal	0	1	control	LAMININ	Lamc1	ITGA3_ITGB1					KEGG: mmu04512	ECM-Receptor	Lamc1 - (Itga3+Itgb1)
LAMC1_ITGA3_ITGB1	myCAF	KO Lum ER-	0.0255117	0	ko	myCAF	CTL Lum ER-	0	1	control	LAMININ	Lamc1	ITGA3_ITGB1					KEGG: mmu04512	ECM-Receptor	Lamc1 - (Itga3+Itgb1)
LAMC1_ITGA3_ITGB1	myCAF	YFP+ Epi	0.0521921	0	ko	NA	NA	NA	NA	NA	LAMININ	Lamc1	ITGA3_ITGB1					KEGG: mmu04512	ECM-Receptor	Lamc1 - (Itga3+Itgb1)
LAMC1_ITGA3_ITGB1	KO Lum ER+	KO Basal	0.00386312	0	ko	CTL Lum ER+	CTL Basal	0	1	control	LAMININ	Lamc1	ITGA3_ITGB1					KEGG: mmu04512	ECM-Receptor	Lamc1 - (Itga3+Itgb1)
LAMC1_ITGA3_ITGB1	myCAF	KO Basal	0.0285747	0	ko	myCAF	CTL Basal	0	1	control	LAMININ	Lamc1	ITGA3_ITGB1					KEGG: mmu04512	ECM-Receptor	Lamc1 - (Itga3+Itgb1)
LAMC1_ITGA3_ITGB1	iCAF	KO Lum ER-	0.0122223	0	ko	iCAF	CTL Lum ER-	0	1	control	LAMININ	Lamc1	ITGA3_ITGB1					KEGG: mmu04512	ECM-Receptor	Lamc1 - (Itga3+Itgb1)
LAMC1_ITGA3_ITGB1	KO Lum ER+	YFP+ Epi	0.00720757	0	ko	NA	NA	NA	NA	NA	LAMININ	Lamc1	ITGA3_ITGB1					KEGG: mmu04512	ECM-Receptor	Lamc1 - (Itga3+Itgb1)
LAMC1_ITGA3_ITGB1	KO Basal	YFP+ Epi	0.00720757	0	ko	NA	NA	NA	NA	NA	LAMININ	Lamc1	ITGA3_ITGB1					KEGG: mmu04512	ECM-Receptor	Lamc1 - (Itga3+Itgb1)
LAMC1_ITGA3_ITGB1	iCAF	YFP+ Epi	0.0253663	0	ko	NA	NA	NA	NA	NA	LAMININ	Lamc1	ITGA3_ITGB1					KEGG: mmu04512	ECM-Receptor	Lamc1 - (Itga3+Itgb1)
LAMC1_ITGA3_ITGB1	Endothelial	YFP+ Epi	0.00720757	0	ko	NA	NA	NA	NA	NA	LAMININ	Lamc1	ITGA3_ITGB1					KEGG: mmu04512	ECM-Receptor	Lamc1 - (Itga3+Itgb1)
LAMC2_ITGA3_ITGB1	KO Lum ER+	YFP+ Epi	0.00720757	0	ko	NA	NA	NA	NA	NA	LAMININ	Lamc2	ITGA3_ITGB1					KEGG: mmu04512	ECM-Receptor	Lamc2 - (Itga3+Itgb1)
LAMC2_ITGA3_ITGB1	KO Lum ER-	KO Basal	0.00386312	0	ko	CTL Lum ER-	CTL Basal	0	1	control	LAMININ	Lamc2	ITGA3_ITGB1					KEGG: mmu04512	ECM-Receptor	Lamc2 - (Itga3+Itgb1)
LAMC2_ITGA3_ITGB1	KO Lum ER-	YFP+ Epi	0.00720757	0	ko	NA	NA	NA	NA	NA	LAMININ	Lamc2	ITGA3_ITGB1					KEGG: mmu04512	ECM-Receptor	Lamc2 - (Itga3+Itgb1)
LAMC2_ITGA3_ITGB1	YFP+ Epi	YFP+ Epi	0.0213155	0	ko	NA	NA	NA	NA	NA	LAMININ	Lamc2	ITGA3_ITGB1					KEGG: mmu04512	ECM-Receptor	Lamc2 - (Itga3+Itgb1)
LAMC2_ITGA3_ITGB1	KO Basal	KO Basal	0.0137122	0	ko	CTL Basal	CTL Basal	0	1	control	LAMININ	Lamc2	ITGA3_ITGB1					KEGG: mmu04512	ECM-Receptor	Lamc2 - (Itga3+Itgb1)
LAMC2_ITGA3_ITGB1	YFP+ Epi	KO Basal	0.0115005	0	ko	NA	NA	NA	NA	NA	LAMININ	Lamc2	ITGA3_ITGB1					KEGG: mmu04512	ECM-Receptor	Lamc2 - (Itga3+Itgb1)
LAMC2_ITGA3_ITGB1	KO Basal	YFP+ Epi	0.0253663	0	ko	NA	NA	NA	NA	NA	LAMININ	Lamc2	ITGA3_ITGB1					KEGG: mmu04512	ECM-Receptor	Lamc2 - (Itga3+Itgb1)
LAMC2_ITGA3_ITGB1	KO Lum ER+	KO Basal	0.00386312	0	ko	CTL Lum ER+	CTL Basal	0	1	control	LAMININ	Lamc2	ITGA3_ITGB1					KEGG: mmu04512	ECM-Receptor	Lamc2 - (Itga3+Itgb1)
LAMC2_ITGA3_ITGB1	KO Basal	KO Lum ER-	0.0122223	0	ko	CTL Basal	CTL Lum ER-	0	1	control	LAMININ	Lamc2	ITGA3_ITGB1					KEGG: mmu04512	ECM-Receptor	Lamc2 - (Itga3+Itgb1)
LAMC2_ITGA3_ITGB1	YFP+ Epi	KO Lum ER-	0.0102484	0	ko	NA	NA	NA	NA	NA	LAMININ	Lamc2	ITGA3_ITGB1					KEGG: mmu04512	ECM-Receptor	Lamc2 - (Itga3+Itgb1)
THBS1_ITGA3_ITGB1	KO Basal	YFP+ Epi	0.0282201	0	ko	NA	NA	NA	NA	NA	THBS	Thbs1	ITGA3_ITGB1					KEGG: mmu04512	ECM-Receptor	Thbs1 - (Itga3+Itgb1)
THBS1_ITGA3_ITGB1	Macrophage	YFP+ Epi	0.0482122	0	ko	NA	NA	NA	NA	NA	THBS	Thbs1	ITGA3_ITGB1					KEGG: mmu04512	ECM-Receptor	Thbs1 - (Itga3+Itgb1)
THBS1_ITGA3_ITGB1	YFP+ Epi	KO Lum ER-	0.02624	0	ko	NA	NA	NA	NA	NA	THBS	Thbs1	ITGA3_ITGB1					KEGG: mmu04512	ECM-Receptor	Thbs1 - (Itga3+Itgb1)
THBS1_ITGA3_ITGB1	PVL	YFP+ Epi	0.0253663	0	ko	NA	NA	NA	NA	NA	THBS	Thbs1	ITGA3_ITGB1					KEGG: mmu04512	ECM-Receptor	Thbs1 - (Itga3+Itgb1)
THBS1_ITGA3_ITGB1	Endothelial	YFP+ Epi	0.0253663	0	ko	NA	NA	NA	NA	NA	THBS	Thbs1	ITGA3_ITGB1					KEGG: mmu04512	ECM-Receptor	Thbs1 - (Itga3+Itgb1)
THBS1_ITGA3_ITGB1	YFP+ Epi	KO Basal	0.0293879	0	ko	NA	NA	NA	NA	NA	THBS	Thbs1	ITGA3_ITGB1					KEGG: mmu04512	ECM-Receptor	Thbs1 - (Itga3+Itgb1)
THBS1_ITGA3_ITGB1	Macrophage	KO Lum ER-	0.0235158	0	ko	Macrophage	CTL Lum ER-	0	1	control	THBS	Thbs1	ITGA3_ITGB1					KEGG: mmu04512	ECM-Receptor	Thbs1 - (Itga3+Itgb1)
THBS1_ITGA3_ITGB1	KO Lum ER-	KO Basal	0.0255274	0	ko	CTL Lum ER-	CTL Basal	0	1	control	THBS	Thbs1	ITGA3_ITGB1					KEGG: mmu04512	ECM-Receptor	Thbs1 - (Itga3+Itgb1)
THBS1_ITGA3_ITGB1	Macrophage	KO Basal	0.0263457	0	ko	Macrophage	CTL Basal	0	1	control	THBS	Thbs1	ITGA3_ITGB1					KEGG: mmu04512	ECM-Receptor	Thbs1 - (Itga3+Itgb1)
THBS1_ITGA3_ITGB1	YFP+ Epi	YFP+ Epi	0.0536403	0	ko	NA	NA	NA	NA	NA	THBS	Thbs1	ITGA3_ITGB1					KEGG: mmu04512	ECM-Receptor	Thbs1 - (Itga3+Itgb1)
THBS1_ITGA3_ITGB1	myCAF	YFP+ Epi	0.0282201	0	ko	NA	NA	NA	NA	NA	THBS	Thbs1	ITGA3_ITGB1					KEGG: mmu04512	ECM-Receptor	Thbs1 - (Itga3+Itgb1)
THBS1_ITGA3_ITGB1	KO Lum ER-	YFP+ Epi	0.0467473	0	ko	NA	NA	NA	NA	NA	THBS	Thbs1	ITGA3_ITGB1					KEGG: mmu04512	ECM-Receptor	Thbs1 - (Itga3+Itgb1)
THBS1_ITGA3_ITGB1	KO Lum ER-	KO Lum ER-	0.0227834	0	ko	CTL Lum ER-	CTL Lum ER-	0	1	control	THBS	Thbs1	ITGA3_ITGB1					KEGG: mmu04512	ECM-Receptor	Thbs1 - (Itga3+Itgb1)
THBS2_ITGA3_ITGB1	iCAF	KO Lum ER-	0.0194762	0	ko	iCAF	CTL Lum ER-	0	1	control	THBS	Thbs2	ITGA3_ITGB1					KEGG: mmu04512	ECM-Receptor	Thbs2 - (Itga3+Itgb1)
THBS2_ITGA3_ITGB1	myCAF	KO Lum ER-	0.0455083	0	ko	myCAF	CTL Lum ER-	0	1	control	THBS	Thbs2	ITGA3_ITGB1					KEGG: mmu04512	ECM-Receptor	Thbs2 - (Itga3+Itgb1)
THBS2_ITGA3_ITGB1	myCAF	YFP+ Epi	0.0911453	0	ko	NA	NA	NA	NA	NA	THBS	Thbs2	ITGA3_ITGB1					KEGG: mmu04512	ECM-Receptor	Thbs2 - (Itga3+Itgb1)
THBS2_ITGA3_ITGB1	iCAF	KO Basal	0.0218308	0	ko	iCAF	CTL Basal	0	1	control	THBS	Thbs2	ITGA3_ITGB1					KEGG: mmu04512	ECM-Receptor	Thbs2 - (Itga3+Itgb1)
THBS2_ITGA3_ITGB1	myCAF	KO Basal	0.0508469	0	ko	myCAF	CTL Basal	0	1	control	THBS	Thbs2	ITGA3_ITGB1					KEGG: mmu04512	ECM-Receptor	Thbs2 - (Itga3+Itgb1)
THBS2_ITGA3_ITGB1	iCAF	YFP+ Epi	0.0401044	0	ko	NA	NA	NA	NA	NA	THBS	Thbs2	ITGA3_ITGB1					KEGG: mmu04512	ECM-Receptor	Thbs2 - (Itga3+Itgb1)
THBS3_ITGA3_ITGB1	iCAF	KO Basal	0.00386312	0	ko	iCAF	CTL Basal	0	1	control	THBS	Thbs3	ITGA3_ITGB1					KEGG: mmu04512	ECM-Receptor	Thbs3 - (Itga3+Itgb1)
THBS3_ITGA3_ITGB1	iCAF	KO Lum ER-	0.00343964	0	ko	iCAF	CTL Lum ER-	0	1	control	THBS	Thbs3	ITGA3_ITGB1					KEGG: mmu04512	ECM-Receptor	Thbs3 - (Itga3+Itgb1)
THBS3_ITGA3_ITGB1	iCAF	YFP+ Epi	0.00720757	0	ko	NA	NA	NA	NA	NA	THBS	Thbs3	ITGA3_ITGB1					KEGG: mmu04512	ECM-Receptor	Thbs3 - (Itga3+Itgb1)
COL1A1_ITGA3_ITGB1	iCAF	KO Basal	0.0485836	0	ko	iCAF	CTL Basal	0	1	control	COLLAGEN	Col1a1	ITGA3_ITGB1					KEGG: mmu04512	ECM-Receptor	Col1a1 - (Itga3+Itgb1)
COL1A1_ITGA3_ITGB1	KO Basal	YFP+ Epi	0.00720757	0.03	ko	NA	NA	NA	NA	NA	COLLAGEN	Col1a1	ITGA3_ITGB1					KEGG: mmu04512	ECM-Receptor	Col1a1 - (Itga3+Itgb1)
COL1A1_ITGA3_ITGB1	YFP+ Epi	YFP+ Epi	0.00720757	0.02	ko	NA	NA	NA	NA	NA	COLLAGEN	Col1a1	ITGA3_ITGB1					KEGG: mmu04512	ECM-Receptor	Col1a1 - (Itga3+Itgb1)
COL1A1_ITGA3_ITGB1	myCAF	YFP+ Epi	0.172392	0	ko	NA	NA	NA	NA	NA	COLLAGEN	Col1a1	ITGA3_ITGB1					KEGG: mmu04512	ECM-Receptor	Col1a1 - (Itga3+Itgb1)
COL1A1_ITGA3_ITGB1	iCAF	YFP+ Epi	0.0872532	0	ko	NA	NA	NA	NA	NA	COLLAGEN	Col1a1	ITGA3_ITGB1					KEGG: mmu04512	ECM-Receptor	Col1a1 - (Itga3+Itgb1)
COL1A1_ITGA3_ITGB1	Macrophage	KO Basal	0.00610909	0.04	ko	Macrophage	CTL Basal	0	1	control	COLLAGEN	Col1a1	ITGA3_ITGB1					KEGG: mmu04512	ECM-Receptor	Col1a1 - (Itga3+Itgb1)
COL1A1_ITGA3_ITGB1	myCAF	KO Basal	0.100129	0	ko	myCAF	CTL Basal	0	1	control	COLLAGEN	Col1a1	ITGA3_ITGB1					KEGG: mmu04512	ECM-Receptor	Col1a1 - (Itga3+Itgb1)
COL1A1_ITGA3_ITGB1	Macrophage	YFP+ Epi	0.0113758	0.03	ko	NA	NA	NA	NA	NA	COLLAGEN	Col1a1	ITGA3_ITGB1					KEGG: mmu04512	ECM-Receptor	Col1a1 - (Itga3+Itgb1)
COL1A1_ITGA3_ITGB1	iCAF	KO Lum ER-	0.0434718	0	ko	iCAF	CTL Lum ER-	0	1	control	COLLAGEN	Col1a1	ITGA3_ITGB1					KEGG: mmu04512	ECM-Receptor	Col1a1 - (Itga3+Itgb1)
COL1A1_ITGA3_ITGB1	KO Lum ER-	YFP+ Epi	0.00720757	0	ko	NA	NA	NA	NA	NA	COLLAGEN	Col1a1	ITGA3_ITGB1					KEGG: mmu04512	ECM-Receptor	Col1a1 - (Itga3+Itgb1)
COL1A1_ITGA3_ITGB1	myCAF	KO Lum ER-	0.0901076	0	ko	myCAF	CTL Lum ER-	0	1	control	COLLAGEN	Col1a1	ITGA3_ITGB1					KEGG: mmu04512	ECM-Receptor	Col1a1 - (Itga3+Itgb1)
COL1A2_ITGA3_ITGB1	PVL	KO Basal	0.0196554	0	ko	PVL	CTL Basal	0	1	control	COLLAGEN	Col1a2	ITGA3_ITGB1					KEGG: mmu04512	ECM-Receptor	Col1a2 - (Itga3+Itgb1)
COL1A2_ITGA3_ITGB1	iCAF	KO Lum ER-	0.0473445	0	ko	iCAF	CTL Lum ER-	0	1	control	COLLAGEN	Col1a2	ITGA3_ITGB1					KEGG: mmu04512	ECM-Receptor	Col1a2 - (Itga3+Itgb1)
COL1A2_ITGA3_ITGB1	Lymphocyte	YFP+ Epi	0.014312	0	ko	NA	NA	NA	NA	NA	COLLAGEN	Col1a2	ITGA3_ITGB1					KEGG: mmu04512	ECM-Receptor	Col1a2 - (Itga3+Itgb1)
COL1A2_ITGA3_ITGB1	iCAF	YFP+ Epi	0.0946404	0	ko	NA	NA	NA	NA	NA	COLLAGEN	Col1a2	ITGA3_ITGB1					KEGG: mmu04512	ECM-Receptor	Col1a2 - (Itga3+Itgb1)
COL1A2_ITGA3_ITGB1	PVL	YFP+ Epi	0.0361754	0	ko	NA	NA	NA	NA	NA	COLLAGEN	Col1a2	ITGA3_ITGB1					KEGG: mmu04512	ECM-Receptor	Col1a2 - (Itga3+Itgb1)
COL1A2_ITGA3_ITGB1	KO Lum ER+	YFP+ Epi	0.00720757	0	ko	NA	NA	NA	NA	NA	COLLAGEN	Col1a2	ITGA3_ITGB1					KEGG: mmu04512	ECM-Receptor	Col1a2 - (Itga3+Itgb1)
COL1A2_ITGA3_ITGB1	Endothelial	KO Basal	0.00610909	0	ko	Endothelial	CTL Basal	0	1	control	COLLAGEN	Col1a2	ITGA3_ITGB1					KEGG: mmu04512	ECM-Receptor	Col1a2 - (Itga3+Itgb1)
COL1A2_ITGA3_ITGB1	myCAF	YFP+ Epi	0.159072	0	ko	NA	NA	NA	NA	NA	COLLAGEN	Col1a2	ITGA3_ITGB1					KEGG: mmu04512	ECM-Receptor	Col1a2 - (Itga3+Itgb1)
COL1A2_ITGA3_ITGB1	myCAF	KO Lum ER-	0.0825114	0	ko	myCAF	CTL Lum ER-	0	1	control	COLLAGEN	Col1a2	ITGA3_ITGB1					KEGG: mmu04512	ECM-Receptor	Col1a2 - (Itga3+Itgb1)
COL1A2_ITGA3_ITGB1	Lymphocyte	KO Basal	0.0076965	0.04	ko	Lymphocyte	CTL Basal	0	1	control	COLLAGEN	Col1a2	ITGA3_ITGB1					KEGG: mmu04512	ECM-Receptor	Col1a2 - (Itga3+Itgb1)
COL1A2_ITGA3_ITGB1	PVL	KO Lum ER-	0.0175312	0	ko	PVL	CTL Lum ER-	0	1	control	COLLAGEN	Col1a2	ITGA3_ITGB1					KEGG: mmu04512	ECM-Receptor	Col1a2 - (Itga3+Itgb1)
COL1A2_ITGA3_ITGB1	YFP+ Epi	YFP+ Epi	0.00720757	0	ko	NA	NA	NA	NA	NA	COLLAGEN	Col1a2	ITGA3_ITGB1					KEGG: mmu04512	ECM-Receptor	Col1a2 - (Itga3+Itgb1)
COL1A2_ITGA3_ITGB1	iCAF	KO Basal	0.0528866	0	ko	iCAF	CTL Basal	0	1	control	COLLAGEN	Col1a2	ITGA3_ITGB1					KEGG: mmu04512	ECM-Receptor	Col1a2 - (Itga3+Itgb1)
COL1A2_ITGA3_ITGB1	Endothelial	YFP+ Epi	0.0113758	0	ko	NA	NA	NA	NA	NA	COLLAGEN	Col1a2	ITGA3_ITGB1					KEGG: mmu04512	ECM-Receptor	Col1a2 - (Itga3+Itgb1)
COL1A2_ITGA3_ITGB1	KO Basal	YFP+ Epi	0.00720757	0	ko	NA	NA	NA	NA	NA	COLLAGEN	Col1a2	ITGA3_ITGB1					KEGG: mmu04512	ECM-Receptor	Col1a2 - (Itga3+Itgb1)
COL1A2_ITGA3_ITGB1	myCAF	KO Basal	0.0917735	0	ko	myCAF	CTL Basal	0	1	control	COLLAGEN	Col1a2	ITGA3_ITGB1					KEGG: mmu04512	ECM-Receptor	Col1a2 - (Itga3+Itgb1)
COL1A2_ITGA3_ITGB1	Macrophage	KO Basal	0.00610909	0	ko	Macrophage	CTL Basal	0	1	control	COLLAGEN	Col1a2	ITGA3_ITGB1					KEGG: mmu04512	ECM-Receptor	Col1a2 - (Itga3+Itgb1)
COL1A2_ITGA3_ITGB1	KO Lum ER-	YFP+ Epi	0.00720757	0	ko	NA	NA	NA	NA	NA	COLLAGEN	Col1a2	ITGA3_ITGB1					KEGG: mmu04512	ECM-Receptor	Col1a2 - (Itga3+Itgb1)
COL1A2_ITGA3_ITGB1	Macrophage	YFP+ Epi	0.0113758	0	ko	NA	NA	NA	NA	NA	COLLAGEN	Col1a2	ITGA3_ITGB1					KEGG: mmu04512	ECM-Receptor	Col1a2 - (Itga3+Itgb1)
COL4A1_ITGA3_ITGB1	iCAF	YFP+ Epi	0.0467473	0	ko	NA	NA	NA	NA	NA	COLLAGEN	Col4a1	ITGA3_ITGB1					KEGG: mmu04512	ECM-Receptor	Col4a1 - (Itga3+Itgb1)
COL4A1_ITGA3_ITGB1	PVL	KO Basal	0.0376092	0	ko	PVL	CTL Basal	0	1	control	COLLAGEN	Col4a1	ITGA3_ITGB1					KEGG: mmu04512	ECM-Receptor	Col4a1 - (Itga3+Itgb1)
COL4A1_ITGA3_ITGB1	iCAF	KO Basal	0.0255274	0	ko	iCAF	CTL Basal	0	1	control	COLLAGEN	Col4a1	ITGA3_ITGB1					KEGG: mmu04512	ECM-Receptor	Col4a1 - (Itga3+Itgb1)
COL4A1_ITGA3_ITGB1	myCAF	KO Basal	0.0471134	0	ko	myCAF	CTL Basal	0	1	control	COLLAGEN	Col4a1	ITGA3_ITGB1					KEGG: mmu04512	ECM-Receptor	Col4a1 - (Itga3+Itgb1)
COL4A1_ITGA3_ITGB1	KO Basal	KO Lum ER-	0.0122223	0	ko	CTL Basal	CTL Lum ER-	0	1	control	COLLAGEN	Col4a1	ITGA3_ITGB1					KEGG: mmu04512	ECM-Receptor	Col4a1 - (Itga3+Itgb1)
COL4A1_ITGA3_ITGB1	Endothelial	YFP+ Epi	0.0681696	0	ko	NA	NA	NA	NA	NA	COLLAGEN	Col4a1	ITGA3_ITGB1					KEGG: mmu04512	ECM-Receptor	Col4a1 - (Itga3+Itgb1)
COL4A1_ITGA3_ITGB1	iCAF	KO Lum ER-	0.0227834	0	ko	iCAF	CTL Lum ER-	0	1	control	COLLAGEN	Col4a1	ITGA3_ITGB1					KEGG: mmu04512	ECM-Receptor	Col4a1 - (Itga3+Itgb1)
COL4A1_ITGA3_ITGB1	Endothelial	KO Basal	0.0376092	0	ko	Endothelial	CTL Basal	0	1	control	COLLAGEN	Col4a1	ITGA3_ITGB1					KEGG: mmu04512	ECM-Receptor	Col4a1 - (Itga3+Itgb1)
COL4A1_ITGA3_ITGB1	myCAF	YFP+ Epi	0.084717	0	ko	NA	NA	NA	NA	NA	COLLAGEN	Col4a1	ITGA3_ITGB1					KEGG: mmu04512	ECM-Receptor	Col4a1 - (Itga3+Itgb1)
COL4A1_ITGA3_ITGB1	Endothelial	KO Lum ER-	0.0336112	0	ko	Endothelial	CTL Lum ER-	0	1	control	COLLAGEN	Col4a1	ITGA3_ITGB1					KEGG: mmu04512	ECM-Receptor	Col4a1 - (Itga3+Itgb1)
COL4A1_ITGA3_ITGB1	KO Basal	KO Basal	0.0137122	0	ko	CTL Basal	CTL Basal	0	1	control	COLLAGEN	Col4a1	ITGA3_ITGB1					KEGG: mmu04512	ECM-Receptor	Col4a1 - (Itga3+Itgb1)
COL4A1_ITGA3_ITGB1	KO Basal	YFP+ Epi	0.0253663	0	ko	NA	NA	NA	NA	NA	COLLAGEN	Col4a1	ITGA3_ITGB1					KEGG: mmu04512	ECM-Receptor	Col4a1 - (Itga3+Itgb1)
COL4A1_ITGA3_ITGB1	PVL	YFP+ Epi	0.0681696	0	ko	NA	NA	NA	NA	NA	COLLAGEN	Col4a1	ITGA3_ITGB1					KEGG: mmu04512	ECM-Receptor	Col4a1 - (Itga3+Itgb1)
COL4A1_ITGA3_ITGB1	PVL	KO Lum ER-	0.0336112	0	ko	PVL	CTL Lum ER-	0	1	control	COLLAGEN	Col4a1	ITGA3_ITGB1					KEGG: mmu04512	ECM-Receptor	Col4a1 - (Itga3+Itgb1)
COL4A1_ITGA3_ITGB1	myCAF	KO Lum ER-	0.0421494	0	ko	myCAF	CTL Lum ER-	0	1	control	COLLAGEN	Col4a1	ITGA3_ITGB1					KEGG: mmu04512	ECM-Receptor	Col4a1 - (Itga3+Itgb1)
COL4A2_ITGA3_ITGB1	iCAF	KO Lum ER-	0.013618	0	ko	iCAF	CTL Lum ER-	0	1	control	COLLAGEN	Col4a2	ITGA3_ITGB1					KEGG: mmu04512	ECM-Receptor	Col4a2 - (Itga3+Itgb1)
COL4A2_ITGA3_ITGB1	myCAF	KO Basal	0.0439768	0	ko	myCAF	CTL Basal	0	1	control	COLLAGEN	Col4a2	ITGA3_ITGB1					KEGG: mmu04512	ECM-Receptor	Col4a2 - (Itga3+Itgb1)
COL4A2_ITGA3_ITGB1	PVL	KO Lum ER-	0.022223	0	ko	PVL	CTL Lum ER-	0	1	control	COLLAGEN	Col4a2	ITGA3_ITGB1					KEGG: mmu04512	ECM-Receptor	Col4a2 - (Itga3+Itgb1)
COL4A2_ITGA3_ITGB1	PVL	YFP+ Epi	0.045625	0	ko	NA	NA	NA	NA	NA	COLLAGEN	Col4a2	ITGA3_ITGB1					KEGG: mmu04512	ECM-Receptor	Col4a2 - (Itga3+Itgb1)
COL4A2_ITGA3_ITGB1	KO Basal	KO Lum ER-	0.0122223	0	ko	CTL Basal	CTL Lum ER-	0	1	control	COLLAGEN	Col4a2	ITGA3_ITGB1					KEGG: mmu04512	ECM-Receptor	Col4a2 - (Itga3+Itgb1)
COL4A2_ITGA3_ITGB1	PVL	KO Basal	0.0249012	0	ko	PVL	CTL Basal	0	1	control	COLLAGEN	Col4a2	ITGA3_ITGB1					KEGG: mmu04512	ECM-Receptor	Col4a2 - (Itga3+Itgb1)
COL4A2_ITGA3_ITGB1	KO Basal	YFP+ Epi	0.0253663	0	ko	NA	NA	NA	NA	NA	COLLAGEN	Col4a2	ITGA3_ITGB1					KEGG: mmu04512	ECM-Receptor	Col4a2 - (Itga3+Itgb1)
COL4A2_ITGA3_ITGB1	myCAF	KO Lum ER-	0.0393296	0	ko	myCAF	CTL Lum ER-	0	1	control	COLLAGEN	Col4a2	ITGA3_ITGB1					KEGG: mmu04512	ECM-Receptor	Col4a2 - (Itga3+Itgb1)
COL4A2_ITGA3_ITGB1	iCAF	KO Basal	0.0152754	0	ko	iCAF	CTL Basal	0	1	control	COLLAGEN	Col4a2	ITGA3_ITGB1					KEGG: mmu04512	ECM-Receptor	Col4a2 - (Itga3+Itgb1)
COL4A2_ITGA3_ITGB1	Endothelial	KO Basal	0.0293879	0	ko	Endothelial	CTL Basal	0	1	control	COLLAGEN	Col4a2	ITGA3_ITGB1					KEGG: mmu04512	ECM-Receptor	Col4a2 - (Itga3+Itgb1)
COL4A2_ITGA3_ITGB1	iCAF	YFP+ Epi	0.0282201	0	ko	NA	NA	NA	NA	NA	COLLAGEN	Col4a2	ITGA3_ITGB1					KEGG: mmu04512	ECM-Receptor	Col4a2 - (Itga3+Itgb1)
COL4A2_ITGA3_ITGB1	Endothelial	YFP+ Epi	0.0536403	0	ko	NA	NA	NA	NA	NA	COLLAGEN	Col4a2	ITGA3_ITGB1					KEGG: mmu04512	ECM-Receptor	Col4a2 - (Itga3+Itgb1)
COL4A2_ITGA3_ITGB1	myCAF	YFP+ Epi	0.0792852	0	ko	NA	NA	NA	NA	NA	COLLAGEN	Col4a2	ITGA3_ITGB1					KEGG: mmu04512	ECM-Receptor	Col4a2 - (Itga3+Itgb1)
COL4A2_ITGA3_ITGB1	Endothelial	KO Lum ER-	0.02624	0	ko	Endothelial	CTL Lum ER-	0	1	control	COLLAGEN	Col4a2	ITGA3_ITGB1					KEGG: mmu04512	ECM-Receptor	Col4a2 - (Itga3+Itgb1)
COL4A2_ITGA3_ITGB1	KO Basal	KO Basal	0.0137122	0	ko	CTL Basal	CTL Basal	0	1	control	COLLAGEN	Col4a2	ITGA3_ITGB1					KEGG: mmu04512	ECM-Receptor	Col4a2 - (Itga3+Itgb1)
COL6A1_ITGA3_ITGB1	PVL	YFP+ Epi	0.0113758	0	ko	NA	NA	NA	NA	NA	COLLAGEN	Col6a1	ITGA3_ITGB1					KEGG: mmu04512	ECM-Receptor	Col6a1 - (Itga3+Itgb1)
COL6A1_ITGA3_ITGB1	iCAF	KO Lum ER-	0.0186026	0	ko	iCAF	CTL Lum ER-	0	1	control	COLLAGEN	Col6a1	ITGA3_ITGB1					KEGG: mmu04512	ECM-Receptor	Col6a1 - (Itga3+Itgb1)
COL6A1_ITGA3_ITGB1	iCAF	KO Basal	0.0208538	0	ko	iCAF	CTL Basal	0	1	control	COLLAGEN	Col6a1	ITGA3_ITGB1					KEGG: mmu04512	ECM-Receptor	Col6a1 - (Itga3+Itgb1)
COL6A1_ITGA3_ITGB1	myCAF	YFP+ Epi	0.109998	0	ko	NA	NA	NA	NA	NA	COLLAGEN	Col6a1	ITGA3_ITGB1					KEGG: mmu04512	ECM-Receptor	Col6a1 - (Itga3+Itgb1)
COL6A1_ITGA3_ITGB1	myCAF	KO Lum ER-	0.0554976	0	ko	myCAF	CTL Lum ER-	0	1	control	COLLAGEN	Col6a1	ITGA3_ITGB1					KEGG: mmu04512	ECM-Receptor	Col6a1 - (Itga3+Itgb1)
COL6A1_ITGA3_ITGB1	myCAF	KO Basal	0.0619321	0	ko	myCAF	CTL Basal	0	1	control	COLLAGEN	Col6a1	ITGA3_ITGB1					KEGG: mmu04512	ECM-Receptor	Col6a1 - (Itga3+Itgb1)
COL6A1_ITGA3_ITGB1	PVL	KO Lum ER-	0.00544075	0	ko	PVL	CTL Lum ER-	0	1	control	COLLAGEN	Col6a1	ITGA3_ITGB1					KEGG: mmu04512	ECM-Receptor	Col6a1 - (Itga3+Itgb1)
COL6A1_ITGA3_ITGB1	PVL	KO Basal	0.00610909	0	ko	PVL	CTL Basal	0	1	control	COLLAGEN	Col6a1	ITGA3_ITGB1					KEGG: mmu04512	ECM-Receptor	Col6a1 - (Itga3+Itgb1)
COL6A1_ITGA3_ITGB1	iCAF	YFP+ Epi	0.0383416	0	ko	NA	NA	NA	NA	NA	COLLAGEN	Col6a1	ITGA3_ITGB1					KEGG: mmu04512	ECM-Receptor	Col6a1 - (Itga3+Itgb1)
COL6A2_ITGA3_ITGB1	myCAF	KO Lum ER-	0.0490264	0	ko	myCAF	CTL Lum ER-	0	1	control	COLLAGEN	Col6a2	ITGA3_ITGB1					KEGG: mmu04512	ECM-Receptor	Col6a2 - (Itga3+Itgb1)
COL6A2_ITGA3_ITGB1	iCAF	KO Lum ER-	0.00544075	0	ko	iCAF	CTL Lum ER-	0	1	control	COLLAGEN	Col6a2	ITGA3_ITGB1					KEGG: mmu04512	ECM-Receptor	Col6a2 - (Itga3+Itgb1)
COL6A2_ITGA3_ITGB1	myCAF	KO Basal	0.0547541	0	ko	myCAF	CTL Basal	0	1	control	COLLAGEN	Col6a2	ITGA3_ITGB1					KEGG: mmu04512	ECM-Receptor	Col6a2 - (Itga3+Itgb1)
COL6A2_ITGA3_ITGB1	myCAF	YFP+ Epi	0.09783	0	ko	NA	NA	NA	NA	NA	COLLAGEN	Col6a2	ITGA3_ITGB1					KEGG: mmu04512	ECM-Receptor	Col6a2 - (Itga3+Itgb1)
COL6A2_ITGA3_ITGB1	iCAF	YFP+ Epi	0.0113758	0	ko	NA	NA	NA	NA	NA	COLLAGEN	Col6a2	ITGA3_ITGB1					KEGG: mmu04512	ECM-Receptor	Col6a2 - (Itga3+Itgb1)
COL6A2_ITGA3_ITGB1	iCAF	KO Basal	0.00610909	0	ko	iCAF	CTL Basal	0	1	control	COLLAGEN	Col6a2	ITGA3_ITGB1					KEGG: mmu04512	ECM-Receptor	Col6a2 - (Itga3+Itgb1)
COL6A3_ITGA3_ITGB1	myCAF	YFP+ Epi	0.104756	0	ko	NA	NA	NA	NA	NA	COLLAGEN	Col6a3	ITGA3_ITGB1					KEGG: mmu04512	ECM-Receptor	Col6a3 - (Itga3+Itgb1)
COL6A3_ITGA3_ITGB1	myCAF	KO Basal	0.0588294	0	ko	myCAF	CTL Basal	0	1	control	COLLAGEN	Col6a3	ITGA3_ITGB1					KEGG: mmu04512	ECM-Receptor	Col6a3 - (Itga3+Itgb1)
COL6A3_ITGA3_ITGB1	iCAF	KO Lum ER-	0.00343964	0	ko	iCAF	CTL Lum ER-	0	1	control	COLLAGEN	Col6a3	ITGA3_ITGB1					KEGG: mmu04512	ECM-Receptor	Col6a3 - (Itga3+Itgb1)
COL6A3_ITGA3_ITGB1	myCAF	KO Lum ER-	0.0526992	0	ko	myCAF	CTL Lum ER-	0	1	control	COLLAGEN	Col6a3	ITGA3_ITGB1					KEGG: mmu04512	ECM-Receptor	Col6a3 - (Itga3+Itgb1)
COL6A3_ITGA3_ITGB1	iCAF	KO Basal	0.00386312	0	ko	iCAF	CTL Basal	0	1	control	COLLAGEN	Col6a3	ITGA3_ITGB1					KEGG: mmu04512	ECM-Receptor	Col6a3 - (Itga3+Itgb1)
COL6A3_ITGA3_ITGB1	PVL	KO Basal	0.00386312	0	ko	PVL	CTL Basal	0	1	control	COLLAGEN	Col6a3	ITGA3_ITGB1					KEGG: mmu04512	ECM-Receptor	Col6a3 - (Itga3+Itgb1)
COL6A3_ITGA3_ITGB1	PVL	YFP+ Epi	0.00720757	0	ko	NA	NA	NA	NA	NA	COLLAGEN	Col6a3	ITGA3_ITGB1					KEGG: mmu04512	ECM-Receptor	Col6a3 - (Itga3+Itgb1)
COL6A3_ITGA3_ITGB1	iCAF	YFP+ Epi	0.00720757	0	ko	NA	NA	NA	NA	NA	COLLAGEN	Col6a3	ITGA3_ITGB1					KEGG: mmu04512	ECM-Receptor	Col6a3 - (Itga3+Itgb1)
COL6A3_ITGA3_ITGB1	PVL	KO Lum ER-	0.00343964	0	ko	PVL	CTL Lum ER-	0	1	control	COLLAGEN	Col6a3	ITGA3_ITGB1					KEGG: mmu04512	ECM-Receptor	Col6a3 - (Itga3+Itgb1)
COL9A2_ITGA3_ITGB1	KO Basal	YFP+ Epi	0.00720757	0	ko	NA	NA	NA	NA	NA	COLLAGEN	Col9a2	ITGA3_ITGB1					KEGG: mmu04512	ECM-Receptor	Col9a2 - (Itga3+Itgb1)
COL9A2_ITGA3_ITGB1	KO Basal	KO Basal	0.00386312	0	ko	CTL Basal	CTL Basal	0	1	control	COLLAGEN	Col9a2	ITGA3_ITGB1					KEGG: mmu04512	ECM-Receptor	Col9a2 - (Itga3+Itgb1)
COL9A2_ITGA3_ITGB1	KO Basal	KO Lum ER-	0.00343964	0	ko	CTL Basal	CTL Lum ER-	0	1	control	COLLAGEN	Col9a2	ITGA3_ITGB1					KEGG: mmu04512	ECM-Receptor	Col9a2 - (Itga3+Itgb1)
COL9A3_ITGA3_ITGB1	KO Basal	KO Basal	0.00386312	0	ko	CTL Basal	CTL Basal	0	1	control	COLLAGEN	Col9a3	ITGA3_ITGB1					KEGG: mmu04512	ECM-Receptor	Col9a3 - (Itga3+Itgb1)
COL9A3_ITGA3_ITGB1	KO Basal	KO Lum ER-	0.00343964	0	ko	CTL Basal	CTL Lum ER-	0	1	control	COLLAGEN	Col9a3	ITGA3_ITGB1					KEGG: mmu04512	ECM-Receptor	Col9a3 - (Itga3+Itgb1)
COL9A3_ITGA3_ITGB1	KO Basal	YFP+ Epi	0.00720757	0	ko	NA	NA	NA	NA	NA	COLLAGEN	Col9a3	ITGA3_ITGB1					KEGG: mmu04512	ECM-Receptor	Col9a3 - (Itga3+Itgb1)
LAMA2_ITGA6_ITGB1	iCAF	YFP+ Epi	0.0135595	0	ko	NA	NA	NA	NA	NA	LAMININ	Lama2	ITGA6_ITGB1					KEGG: mmu04512	ECM-Receptor	Lama2 - (Itga6+Itgb1)
LAMA2_ITGA6_ITGB1	iCAF	KO Basal	0.0270534	0	ko	iCAF	CTL Basal	0.0117698	0	control	LAMININ	Lama2	ITGA6_ITGB1					KEGG: mmu04512	ECM-Receptor	Lama2 - (Itga6+Itgb1)
LAMA2_ITGA6_ITGB1	iCAF	KO Lum ER-	0.0122223	0	ko	iCAF	CTL Lum ER-	0.00655338	0	control	LAMININ	Lama2	ITGA6_ITGB1					KEGG: mmu04512	ECM-Receptor	Lama2 - (Itga6+Itgb1)
LAMA2_ITGA6_ITGB1	iCAF	KO Lum ER+	0.0210534	0	ko	iCAF	CTL Lum ER+	0.0134696	0	control	LAMININ	Lama2	ITGA6_ITGB1					KEGG: mmu04512	ECM-Receptor	Lama2 - (Itga6+Itgb1)
LAMA2_ITGA6_ITGB1	myCAF	KO Lum ER-	0.0219156	0	ko	myCAF	CTL Lum ER-	0	0	control	LAMININ	Lama2	ITGA6_ITGB1					KEGG: mmu04512	ECM-Receptor	Lama2 - (Itga6+Itgb1)
LAMA2_ITGA6_ITGB1	myCAF	KO Basal	0.0479383	0	ko	myCAF	CTL Basal	0	0	control	LAMININ	Lama2	ITGA6_ITGB1					KEGG: mmu04512	ECM-Receptor	Lama2 - (Itga6+Itgb1)
LAMA2_ITGA6_ITGB1	myCAF	YFP+ Epi	0.0242873	0	ko	NA	NA	NA	NA	NA	LAMININ	Lama2	ITGA6_ITGB1					KEGG: mmu04512	ECM-Receptor	Lama2 - (Itga6+Itgb1)
LAMA2_ITGA6_ITGB1	myCAF	Endothelial	0.027435	0	ko	myCAF	Endothelial	0	0	control	LAMININ	Lama2	ITGA6_ITGB1					KEGG: mmu04512	ECM-Receptor	Lama2 - (Itga6+Itgb1)
LAMA2_ITGA6_ITGB1	iCAF	Endothelial	0.0153387	0	ko	iCAF	Endothelial	0.0120693	0	control	LAMININ	Lama2	ITGA6_ITGB1					KEGG: mmu04512	ECM-Receptor	Lama2 - (Itga6+Itgb1)
LAMA2_ITGA6_ITGB1	myCAF	KO Lum ER+	0.0374847	0	ko	myCAF	CTL Lum ER+	0	0	control	LAMININ	Lama2	ITGA6_ITGB1					KEGG: mmu04512	ECM-Receptor	Lama2 - (Itga6+Itgb1)
LAMA3_ITGA6_ITGB1	KO Basal	KO Lum ER+	0.00941862	0	ko	CTL Basal	CTL Lum ER+	0.00340177	0	control	LAMININ	Lama3	ITGA6_ITGB1					KEGG: mmu04512	ECM-Receptor	Lama3 - (Itga6+Itgb1)
LAMA3_ITGA6_ITGB1	KO Basal	Endothelial	0.00684001	0	ko	CTL Basal	Endothelial	0.00304488	0	control	LAMININ	Lama3	ITGA6_ITGB1					KEGG: mmu04512	ECM-Receptor	Lama3 - (Itga6+Itgb1)
LAMA3_ITGA6_ITGB1	KO Basal	KO Basal	0.012144	0	ko	CTL Basal	CTL Basal	0.00296865	0	control	LAMININ	Lama3	ITGA6_ITGB1					KEGG: mmu04512	ECM-Receptor	Lama3 - (Itga6+Itgb1)
LAMA3_ITGA6_ITGB1	KO Basal	KO Lum ER-	0.00544075	0	ko	CTL Basal	CTL Lum ER-	0.00164644	0	control	LAMININ	Lama3	ITGA6_ITGB1					KEGG: mmu04512	ECM-Receptor	Lama3 - (Itga6+Itgb1)
LAMA3_ITGA6_ITGB1	KO Basal	YFP+ Epi	0.00604054	0	ko	NA	NA	NA	NA	NA	LAMININ	Lama3	ITGA6_ITGB1					KEGG: mmu04512	ECM-Receptor	Lama3 - (Itga6+Itgb1)
LAMA4_ITGA6_ITGB1	myCAF	YFP+ Epi	0.0135595	0	ko	NA	NA	NA	NA	NA	LAMININ	Lama4	ITGA6_ITGB1					KEGG: mmu04512	ECM-Receptor	Lama4 - (Itga6+Itgb1)
LAMA4_ITGA6_ITGB1	myCAF	KO Basal	0.0270534	0	ko	myCAF	CTL Basal	0	0.01	control	LAMININ	Lama4	ITGA6_ITGB1					KEGG: mmu04512	ECM-Receptor	Lama4 - (Itga6+Itgb1)
LAMA4_ITGA6_ITGB1	myCAF	Endothelial	0.0153387	0	ko	myCAF	Endothelial	0	0.01	control	LAMININ	Lama4	ITGA6_ITGB1					KEGG: mmu04512	ECM-Receptor	Lama4 - (Itga6+Itgb1)
LAMA4_ITGA6_ITGB1	iCAF	KO Lum ER-	0.00343964	0	ko	iCAF	CTL Lum ER-	0.00164644	0	control	LAMININ	Lama4	ITGA6_ITGB1					KEGG: mmu04512	ECM-Receptor	Lama4 - (Itga6+Itgb1)
LAMA4_ITGA6_ITGB1	iCAF	Endothelial	0.00432649	0	ko	iCAF	Endothelial	0.00304488	0	control	LAMININ	Lama4	ITGA6_ITGB1					KEGG: mmu04512	ECM-Receptor	Lama4 - (Itga6+Itgb1)
LAMA4_ITGA6_ITGB1	iCAF	YFP+ Epi	0.00381967	0	ko	NA	NA	NA	NA	NA	LAMININ	Lama4	ITGA6_ITGB1					KEGG: mmu04512	ECM-Receptor	Lama4 - (Itga6+Itgb1)
LAMA4_ITGA6_ITGB1	iCAF	KO Basal	0.0076965	0	ko	iCAF	CTL Basal	0.00296865	0	control	LAMININ	Lama4	ITGA6_ITGB1					KEGG: mmu04512	ECM-Receptor	Lama4 - (Itga6+Itgb1)
LAMA4_ITGA6_ITGB1	myCAF	KO Lum ER-	0.0122223	0	ko	myCAF	CTL Lum ER-	0	0.04	control	LAMININ	Lama4	ITGA6_ITGB1					KEGG: mmu04512	ECM-Receptor	Lama4 - (Itga6+Itgb1)
LAMA4_ITGA6_ITGB1	myCAF	KO Lum ER+	0.0210534	0	ko	myCAF	CTL Lum ER+	0	0.01	control	LAMININ	Lama4	ITGA6_ITGB1					KEGG: mmu04512	ECM-Receptor	Lama4 - (Itga6+Itgb1)
LAMA4_ITGA6_ITGB1	iCAF	KO Lum ER+	0.00596322	0	ko	iCAF	CTL Lum ER+	0.00340177	0	control	LAMININ	Lama4	ITGA6_ITGB1					KEGG: mmu04512	ECM-Receptor	Lama4 - (Itga6+Itgb1)
LAMA5_ITGA6_ITGB1	KO Lum ER+	Endothelial	0.00432649	0	ko	CTL Lum ER+	Endothelial	0.00304488	0	control	LAMININ	Lama5	ITGA6_ITGB1					KEGG: mmu04512	ECM-Receptor	Lama5 - (Itga6+Itgb1)
LAMA5_ITGA6_ITGB1	PVL	KO Basal	0.012144	0	ko	PVL	CTL Basal	0	0	control	LAMININ	Lama5	ITGA6_ITGB1					KEGG: mmu04512	ECM-Receptor	Lama5 - (Itga6+Itgb1)
LAMA5_ITGA6_ITGB1	Endothelial	YFP+ Epi	0.00381967	0	ko	NA	NA	NA	NA	NA	LAMININ	Lama5	ITGA6_ITGB1					KEGG: mmu04512	ECM-Receptor	Lama5 - (Itga6+Itgb1)
LAMA5_ITGA6_ITGB1	KO Basal	KO Lum ER+	0.00596322	0	ko	CTL Basal	CTL Lum ER+	0	1	control	LAMININ	Lama5	ITGA6_ITGB1					KEGG: mmu04512	ECM-Receptor	Lama5 - (Itga6+Itgb1)
LAMA5_ITGA6_ITGB1	YFP+ Epi	YFP+ Epi	0.0113721	0	ko	NA	NA	NA	NA	NA	LAMININ	Lama5	ITGA6_ITGB1					KEGG: mmu04512	ECM-Receptor	Lama5 - (Itga6+Itgb1)
LAMA5_ITGA6_ITGB1	PVL	YFP+ Epi	0.00604054	0	ko	NA	NA	NA	NA	NA	LAMININ	Lama5	ITGA6_ITGB1					KEGG: mmu04512	ECM-Receptor	Lama5 - (Itga6+Itgb1)
LAMA5_ITGA6_ITGB1	KO Lum ER-	YFP+ Epi	0.00381967	0	ko	NA	NA	NA	NA	NA	LAMININ	Lama5	ITGA6_ITGB1					KEGG: mmu04512	ECM-Receptor	Lama5 - (Itga6+Itgb1)
LAMA5_ITGA6_ITGB1	Endothelial	KO Lum ER+	0.00596322	0	ko	Endothelial	CTL Lum ER+	0	1	control	LAMININ	Lama5	ITGA6_ITGB1					KEGG: mmu04512	ECM-Receptor	Lama5 - (Itga6+Itgb1)
LAMA5_ITGA6_ITGB1	Endothelial	Endothelial	0.00432649	0	ko	Endothelial	Endothelial	0	1	control	LAMININ	Lama5	ITGA6_ITGB1					KEGG: mmu04512	ECM-Receptor	Lama5 - (Itga6+Itgb1)
LAMA5_ITGA6_ITGB1	KO Lum ER+	KO Lum ER+	0.00596322	0	ko	CTL Lum ER+	CTL Lum ER+	0.00340177	0	control	LAMININ	Lama5	ITGA6_ITGB1					KEGG: mmu04512	ECM-Receptor	Lama5 - (Itga6+Itgb1)
LAMA5_ITGA6_ITGB1	PVL	KO Lum ER+	0.00941862	0	ko	PVL	CTL Lum ER+	0	0	control	LAMININ	Lama5	ITGA6_ITGB1					KEGG: mmu04512	ECM-Receptor	Lama5 - (Itga6+Itgb1)
LAMA5_ITGA6_ITGB1	YFP+ Epi	KO Lum ER-	0.0102484	0	ko	NA	NA	NA	NA	NA	LAMININ	Lama5	ITGA6_ITGB1					KEGG: mmu04512	ECM-Receptor	Lama5 - (Itga6+Itgb1)
LAMA5_ITGA6_ITGB1	YFP+ Epi	Endothelial	0.0128681	0	ko	NA	NA	NA	NA	NA	LAMININ	Lama5	ITGA6_ITGB1					KEGG: mmu04512	ECM-Receptor	Lama5 - (Itga6+Itgb1)
LAMA5_ITGA6_ITGB1	KO Lum ER+	YFP+ Epi	0.00381967	0	ko	NA	NA	NA	NA	NA	LAMININ	Lama5	ITGA6_ITGB1					KEGG: mmu04512	ECM-Receptor	Lama5 - (Itga6+Itgb1)
LAMA5_ITGA6_ITGB1	KO Lum ER+	KO Basal	0.0076965	0	ko	CTL Lum ER+	CTL Basal	0.00296865	0	control	LAMININ	Lama5	ITGA6_ITGB1					KEGG: mmu04512	ECM-Receptor	Lama5 - (Itga6+Itgb1)
LAMA5_ITGA6_ITGB1	KO Basal	KO Basal	0.0076965	0	ko	CTL Basal	CTL Basal	0	1	control	LAMININ	Lama5	ITGA6_ITGB1					KEGG: mmu04512	ECM-Receptor	Lama5 - (Itga6+Itgb1)
LAMA5_ITGA6_ITGB1	PVL	KO Lum ER-	0.00544075	0	ko	PVL	CTL Lum ER-	0	0	control	LAMININ	Lama5	ITGA6_ITGB1					KEGG: mmu04512	ECM-Receptor	Lama5 - (Itga6+Itgb1)
LAMA5_ITGA6_ITGB1	YFP+ Epi	KO Lum ER+	0.0176788	0	ko	NA	NA	NA	NA	NA	LAMININ	Lama5	ITGA6_ITGB1					KEGG: mmu04512	ECM-Receptor	Lama5 - (Itga6+Itgb1)
LAMA5_ITGA6_ITGB1	YFP+ Epi	KO Basal	0.0227395	0	ko	NA	NA	NA	NA	NA	LAMININ	Lama5	ITGA6_ITGB1					KEGG: mmu04512	ECM-Receptor	Lama5 - (Itga6+Itgb1)
LAMA5_ITGA6_ITGB1	Endothelial	KO Basal	0.0076965	0	ko	Endothelial	CTL Basal	0	1	control	LAMININ	Lama5	ITGA6_ITGB1					KEGG: mmu04512	ECM-Receptor	Lama5 - (Itga6+Itgb1)
LAMA5_ITGA6_ITGB1	KO Lum ER-	KO Lum ER+	0.00596322	0	ko	CTL Lum ER-	CTL Lum ER+	0	1	control	LAMININ	Lama5	ITGA6_ITGB1					KEGG: mmu04512	ECM-Receptor	Lama5 - (Itga6+Itgb1)
LAMA5_ITGA6_ITGB1	PVL	Endothelial	0.00684001	0	ko	PVL	Endothelial	0	0	control	LAMININ	Lama5	ITGA6_ITGB1					KEGG: mmu04512	ECM-Receptor	Lama5 - (Itga6+Itgb1)
LAMA5_ITGA6_ITGB1	KO Lum ER-	Endothelial	0.00432649	0	ko	CTL Lum ER-	Endothelial	0	1	control	LAMININ	Lama5	ITGA6_ITGB1					KEGG: mmu04512	ECM-Receptor	Lama5 - (Itga6+Itgb1)
LAMA5_ITGA6_ITGB1	KO Basal	Endothelial	0.00432649	0	ko	CTL Basal	Endothelial	0	1	control	LAMININ	Lama5	ITGA6_ITGB1					KEGG: mmu04512	ECM-Receptor	Lama5 - (Itga6+Itgb1)
LAMA5_ITGA6_ITGB1	KO Lum ER+	KO Lum ER-	0.00343964	0.99	ko	CTL Lum ER+	CTL Lum ER-	0.00164644	0	control	LAMININ	Lama5	ITGA6_ITGB1					KEGG: mmu04512	ECM-Receptor	Lama5 - (Itga6+Itgb1)
LAMA5_ITGA6_ITGB1	KO Lum ER-	KO Basal	0.0076965	0	ko	CTL Lum ER-	CTL Basal	0	1	control	LAMININ	Lama5	ITGA6_ITGB1					KEGG: mmu04512	ECM-Receptor	Lama5 - (Itga6+Itgb1)
LAMA5_ITGA6_ITGB1	KO Basal	YFP+ Epi	0.00381967	0	ko	NA	NA	NA	NA	NA	LAMININ	Lama5	ITGA6_ITGB1					KEGG: mmu04512	ECM-Receptor	Lama5 - (Itga6+Itgb1)
LAMB1_ITGA6_ITGB1	iCAF	YFP+ Epi	0.00604054	0	ko	NA	NA	NA	NA	NA	LAMININ	Lamb1	ITGA6_ITGB1					KEGG: mmu04512	ECM-Receptor	Lamb1 - (Itga6+Itgb1)
LAMB1_ITGA6_ITGB1	KO Basal	KO Basal	0.0076965	0	ko	CTL Basal	CTL Basal	0	1	control	LAMININ	Lamb1	ITGA6_ITGB1					KEGG: mmu04512	ECM-Receptor	Lamb1 - (Itga6+Itgb1)
LAMB1_ITGA6_ITGB1	myCAF	KO Lum ER-	0.0175312	0	ko	myCAF	CTL Lum ER-	0	1	control	LAMININ	Lamb1	ITGA6_ITGB1					KEGG: mmu04512	ECM-Receptor	Lamb1 - (Itga6+Itgb1)
LAMB1_ITGA6_ITGB1	iCAF	KO Lum ER+	0.00941862	0	ko	iCAF	CTL Lum ER+	0	1	control	LAMININ	Lamb1	ITGA6_ITGB1					KEGG: mmu04512	ECM-Receptor	Lamb1 - (Itga6+Itgb1)
LAMB1_ITGA6_ITGB1	iCAF	KO Basal	0.012144	0	ko	iCAF	CTL Basal	0	1	control	LAMININ	Lamb1	ITGA6_ITGB1					KEGG: mmu04512	ECM-Receptor	Lamb1 - (Itga6+Itgb1)
LAMB1_ITGA6_ITGB1	KO Basal	Endothelial	0.00432649	0	ko	CTL Basal	Endothelial	0	1	control	LAMININ	Lamb1	ITGA6_ITGB1					KEGG: mmu04512	ECM-Receptor	Lamb1 - (Itga6+Itgb1)
LAMB1_ITGA6_ITGB1	YFP+ Epi	YFP+ Epi	0.00381967	0	ko	NA	NA	NA	NA	NA	LAMININ	Lamb1	ITGA6_ITGB1					KEGG: mmu04512	ECM-Receptor	Lamb1 - (Itga6+Itgb1)
LAMB1_ITGA6_ITGB1	YFP+ Epi	KO Lum ER+	0.00596322	0	ko	NA	NA	NA	NA	NA	LAMININ	Lamb1	ITGA6_ITGB1					KEGG: mmu04512	ECM-Receptor	Lamb1 - (Itga6+Itgb1)
LAMB1_ITGA6_ITGB1	myCAF	Endothelial	0.0219712	0	ko	myCAF	Endothelial	0	1	control	LAMININ	Lamb1	ITGA6_ITGB1					KEGG: mmu04512	ECM-Receptor	Lamb1 - (Itga6+Itgb1)
LAMB1_ITGA6_ITGB1	YFP+ Epi	KO Basal	0.0076965	0	ko	NA	NA	NA	NA	NA	LAMININ	Lamb1	ITGA6_ITGB1					KEGG: mmu04512	ECM-Receptor	Lamb1 - (Itga6+Itgb1)
LAMB1_ITGA6_ITGB1	iCAF	KO Lum ER-	0.00544075	0	ko	iCAF	CTL Lum ER-	0	1	control	LAMININ	Lamb1	ITGA6_ITGB1					KEGG: mmu04512	ECM-Receptor	Lamb1 - (Itga6+Itgb1)
LAMB1_ITGA6_ITGB1	KO Basal	YFP+ Epi	0.00381967	0	ko	NA	NA	NA	NA	NA	LAMININ	Lamb1	ITGA6_ITGB1					KEGG: mmu04512	ECM-Receptor	Lamb1 - (Itga6+Itgb1)
LAMB1_ITGA6_ITGB1	myCAF	YFP+ Epi	0.0194378	0	ko	NA	NA	NA	NA	NA	LAMININ	Lamb1	ITGA6_ITGB1					KEGG: mmu04512	ECM-Receptor	Lamb1 - (Itga6+Itgb1)
LAMB1_ITGA6_ITGB1	myCAF	KO Basal	0.038553	0	ko	myCAF	CTL Basal	0	1	control	LAMININ	Lamb1	ITGA6_ITGB1					KEGG: mmu04512	ECM-Receptor	Lamb1 - (Itga6+Itgb1)
LAMB1_ITGA6_ITGB1	myCAF	KO Lum ER+	0.0300814	0	ko	myCAF	CTL Lum ER+	0	1	control	LAMININ	Lamb1	ITGA6_ITGB1					KEGG: mmu04512	ECM-Receptor	Lamb1 - (Itga6+Itgb1)
LAMB1_ITGA6_ITGB1	iCAF	Endothelial	0.00684001	0	ko	iCAF	Endothelial	0	1	control	LAMININ	Lamb1	ITGA6_ITGB1					KEGG: mmu04512	ECM-Receptor	Lamb1 - (Itga6+Itgb1)
LAMB1_ITGA6_ITGB1	KO Basal	KO Lum ER+	0.00596322	0	ko	CTL Basal	CTL Lum ER+	0	1	control	LAMININ	Lamb1	ITGA6_ITGB1					KEGG: mmu04512	ECM-Receptor	Lamb1 - (Itga6+Itgb1)
LAMB1_ITGA6_ITGB1	YFP+ Epi	Endothelial	0.00432649	0	ko	NA	NA	NA	NA	NA	LAMININ	Lamb1	ITGA6_ITGB1					KEGG: mmu04512	ECM-Receptor	Lamb1 - (Itga6+Itgb1)
LAMB2_ITGA6_ITGB1	iCAF	KO Basal	0.0076965	0	ko	iCAF	CTL Basal	0.0105614	0	control	LAMININ	Lamb2	ITGA6_ITGB1					KEGG: mmu04512	ECM-Receptor	Lamb2 - (Itga6+Itgb1)
LAMB2_ITGA6_ITGB1	iCAF	KO Lum ER-	0.00343964	0	ko	iCAF	CTL Lum ER-	0.0058774	0	control	LAMININ	Lamb2	ITGA6_ITGB1					KEGG: mmu04512	ECM-Receptor	Lamb2 - (Itga6+Itgb1)
LAMB2_ITGA6_ITGB1	Endothelial	YFP+ Epi	0.00381967	0	ko	NA	NA	NA	NA	NA	LAMININ	Lamb2	ITGA6_ITGB1					KEGG: mmu04512	ECM-Receptor	Lamb2 - (Itga6+Itgb1)
LAMB2_ITGA6_ITGB1	PVL	YFP+ Epi	0.00604054	0	ko	NA	NA	NA	NA	NA	LAMININ	Lamb2	ITGA6_ITGB1					KEGG: mmu04512	ECM-Receptor	Lamb2 - (Itga6+Itgb1)
LAMB2_ITGA6_ITGB1	Endothelial	KO Lum ER-	0.00343964	0	ko	Endothelial	CTL Lum ER-	0.00164644	0	control	LAMININ	Lamb2	ITGA6_ITGB1					KEGG: mmu04512	ECM-Receptor	Lamb2 - (Itga6+Itgb1)
LAMB2_ITGA6_ITGB1	PVL	KO Lum ER-	0.00544075	0	ko	PVL	CTL Lum ER-	0	0	control	LAMININ	Lamb2	ITGA6_ITGB1					KEGG: mmu04512	ECM-Receptor	Lamb2 - (Itga6+Itgb1)
LAMB2_ITGA6_ITGB1	PVL	KO Basal	0.012144	0	ko	PVL	CTL Basal	0	0	control	LAMININ	Lamb2	ITGA6_ITGB1					KEGG: mmu04512	ECM-Receptor	Lamb2 - (Itga6+Itgb1)
LAMB2_ITGA6_ITGB1	iCAF	Endothelial	0.00432649	0	ko	iCAF	Endothelial	0.0108305	0	control	LAMININ	Lamb2	ITGA6_ITGB1					KEGG: mmu04512	ECM-Receptor	Lamb2 - (Itga6+Itgb1)
LAMB2_ITGA6_ITGB1	PVL	KO Lum ER+	0.00941862	0	ko	PVL	CTL Lum ER+	0	0	control	LAMININ	Lamb2	ITGA6_ITGB1					KEGG: mmu04512	ECM-Receptor	Lamb2 - (Itga6+Itgb1)
LAMB2_ITGA6_ITGB1	myCAF	YFP+ Epi	0.0135595	0	ko	NA	NA	NA	NA	NA	LAMININ	Lamb2	ITGA6_ITGB1					KEGG: mmu04512	ECM-Receptor	Lamb2 - (Itga6+Itgb1)
LAMB2_ITGA6_ITGB1	myCAF	KO Basal	0.0270534	0	ko	myCAF	CTL Basal	0	0	control	LAMININ	Lamb2	ITGA6_ITGB1					KEGG: mmu04512	ECM-Receptor	Lamb2 - (Itga6+Itgb1)
LAMB2_ITGA6_ITGB1	myCAF	KO Lum ER-	0.0122223	0	ko	myCAF	CTL Lum ER-	0	0	control	LAMININ	Lamb2	ITGA6_ITGB1					KEGG: mmu04512	ECM-Receptor	Lamb2 - (Itga6+Itgb1)
LAMB2_ITGA6_ITGB1	Endothelial	KO Lum ER+	0.00596322	0	ko	Endothelial	CTL Lum ER+	0.00340177	0	control	LAMININ	Lamb2	ITGA6_ITGB1					KEGG: mmu04512	ECM-Receptor	Lamb2 - (Itga6+Itgb1)
LAMB2_ITGA6_ITGB1	iCAF	KO Lum ER+	0.00596322	0	ko	iCAF	CTL Lum ER+	0.0120889	0	control	LAMININ	Lamb2	ITGA6_ITGB1					KEGG: mmu04512	ECM-Receptor	Lamb2 - (Itga6+Itgb1)
LAMB2_ITGA6_ITGB1	myCAF	Endothelial	0.0153387	0	ko	myCAF	Endothelial	0	0	control	LAMININ	Lamb2	ITGA6_ITGB1					KEGG: mmu04512	ECM-Receptor	Lamb2 - (Itga6+Itgb1)
LAMB2_ITGA6_ITGB1	Endothelial	Endothelial	0.00432649	0	ko	Endothelial	Endothelial	0.00304488	0	control	LAMININ	Lamb2	ITGA6_ITGB1					KEGG: mmu04512	ECM-Receptor	Lamb2 - (Itga6+Itgb1)
LAMB2_ITGA6_ITGB1	myCAF	KO Lum ER+	0.0210534	0	ko	myCAF	CTL Lum ER+	0	0	control	LAMININ	Lamb2	ITGA6_ITGB1					KEGG: mmu04512	ECM-Receptor	Lamb2 - (Itga6+Itgb1)
LAMB2_ITGA6_ITGB1	iCAF	YFP+ Epi	0.00381967	0	ko	NA	NA	NA	NA	NA	LAMININ	Lamb2	ITGA6_ITGB1					KEGG: mmu04512	ECM-Receptor	Lamb2 - (Itga6+Itgb1)
LAMB2_ITGA6_ITGB1	Endothelial	KO Basal	0.0076965	0	ko	Endothelial	CTL Basal	0.00296865	0	control	LAMININ	Lamb2	ITGA6_ITGB1					KEGG: mmu04512	ECM-Receptor	Lamb2 - (Itga6+Itgb1)
LAMB2_ITGA6_ITGB1	PVL	Endothelial	0.00684001	0	ko	PVL	Endothelial	0	0	control	LAMININ	Lamb2	ITGA6_ITGB1					KEGG: mmu04512	ECM-Receptor	Lamb2 - (Itga6+Itgb1)
LAMB3_ITGA6_ITGB1	YFP+ Epi	KO Basal	0.0076965	0	ko	NA	NA	NA	NA	NA	LAMININ	Lamb3	ITGA6_ITGB1					KEGG: mmu04512	ECM-Receptor	Lamb3 - (Itga6+Itgb1)
LAMB3_ITGA6_ITGB1	KO Basal	YFP+ Epi	0.0135595	0	ko	NA	NA	NA	NA	NA	LAMININ	Lamb3	ITGA6_ITGB1					KEGG: mmu04512	ECM-Receptor	Lamb3 - (Itga6+Itgb1)
LAMB3_ITGA6_ITGB1	YFP+ Epi	YFP+ Epi	0.00381967	0	ko	NA	NA	NA	NA	NA	LAMININ	Lamb3	ITGA6_ITGB1					KEGG: mmu04512	ECM-Receptor	Lamb3 - (Itga6+Itgb1)
LAMB3_ITGA6_ITGB1	YFP+ Epi	KO Lum ER+	0.00596322	0	ko	NA	NA	NA	NA	NA	LAMININ	Lamb3	ITGA6_ITGB1					KEGG: mmu04512	ECM-Receptor	Lamb3 - (Itga6+Itgb1)
LAMB3_ITGA6_ITGB1	KO Basal	KO Lum ER+	0.0210534	0	ko	CTL Basal	CTL Lum ER+	0.00340177	0	control	LAMININ	Lamb3	ITGA6_ITGB1					KEGG: mmu04512	ECM-Receptor	Lamb3 - (Itga6+Itgb1)
LAMB3_ITGA6_ITGB1	KO Basal	KO Basal	0.0270534	0	ko	CTL Basal	CTL Basal	0.00296865	0	control	LAMININ	Lamb3	ITGA6_ITGB1					KEGG: mmu04512	ECM-Receptor	Lamb3 - (Itga6+Itgb1)
LAMB3_ITGA6_ITGB1	KO Basal	Endothelial	0.0153387	0	ko	CTL Basal	Endothelial	0.00304488	0	control	LAMININ	Lamb3	ITGA6_ITGB1					KEGG: mmu04512	ECM-Receptor	Lamb3 - (Itga6+Itgb1)
LAMB3_ITGA6_ITGB1	YFP+ Epi	KO Lum ER-	0.00343964	0	ko	NA	NA	NA	NA	NA	LAMININ	Lamb3	ITGA6_ITGB1					KEGG: mmu04512	ECM-Receptor	Lamb3 - (Itga6+Itgb1)
LAMB3_ITGA6_ITGB1	KO Basal	KO Lum ER-	0.0122223	0	ko	CTL Basal	CTL Lum ER-	0.00164644	0	control	LAMININ	Lamb3	ITGA6_ITGB1					KEGG: mmu04512	ECM-Receptor	Lamb3 - (Itga6+Itgb1)
LAMB3_ITGA6_ITGB1	YFP+ Epi	Endothelial	0.00432649	0	ko	NA	NA	NA	NA	NA	LAMININ	Lamb3	ITGA6_ITGB1					KEGG: mmu04512	ECM-Receptor	Lamb3 - (Itga6+Itgb1)
LAMC1_ITGA6_ITGB1	KO Lum ER+	Endothelial	0.00432649	0	ko	CTL Lum ER+	Endothelial	0	1	control	LAMININ	Lamc1	ITGA6_ITGB1					KEGG: mmu04512	ECM-Receptor	Lamc1 - (Itga6+Itgb1)
LAMC1_ITGA6_ITGB1	iCAF	YFP+ Epi	0.0135595	0	ko	NA	NA	NA	NA	NA	LAMININ	Lamc1	ITGA6_ITGB1					KEGG: mmu04512	ECM-Receptor	Lamc1 - (Itga6+Itgb1)
LAMC1_ITGA6_ITGB1	iCAF	KO Lum ER-	0.0122223	0	ko	iCAF	CTL Lum ER-	0.00164644	0	control	LAMININ	Lamc1	ITGA6_ITGB1					KEGG: mmu04512	ECM-Receptor	Lamc1 - (Itga6+Itgb1)
LAMC1_ITGA6_ITGB1	iCAF	KO Basal	0.0270534	0	ko	iCAF	CTL Basal	0.00296865	0	control	LAMININ	Lamc1	ITGA6_ITGB1					KEGG: mmu04512	ECM-Receptor	Lamc1 - (Itga6+Itgb1)
LAMC1_ITGA6_ITGB1	KO Lum ER+	KO Basal	0.0076965	0	ko	CTL Lum ER+	CTL Basal	0	1	control	LAMININ	Lamc1	ITGA6_ITGB1					KEGG: mmu04512	ECM-Receptor	Lamc1 - (Itga6+Itgb1)
LAMC1_ITGA6_ITGB1	myCAF	KO Lum ER-	0.0255117	0	ko	myCAF	CTL Lum ER-	0	0.02	control	LAMININ	Lamc1	ITGA6_ITGB1					KEGG: mmu04512	ECM-Receptor	Lamc1 - (Itga6+Itgb1)
LAMC1_ITGA6_ITGB1	myCAF	KO Lum ER+	0.0435218	0	ko	myCAF	CTL Lum ER+	0	0	control	LAMININ	Lamc1	ITGA6_ITGB1					KEGG: mmu04512	ECM-Receptor	Lamc1 - (Itga6+Itgb1)
LAMC1_ITGA6_ITGB1	PVL	KO Lum ER+	0.00596322	0	ko	PVL	CTL Lum ER+	0	0	control	LAMININ	Lamc1	ITGA6_ITGB1					KEGG: mmu04512	ECM-Receptor	Lamc1 - (Itga6+Itgb1)
LAMC1_ITGA6_ITGB1	KO Basal	Endothelial	0.00432649	0	ko	CTL Basal	Endothelial	0	1	control	LAMININ	Lamc1	ITGA6_ITGB1					KEGG: mmu04512	ECM-Receptor	Lamc1 - (Itga6+Itgb1)
LAMC1_ITGA6_ITGB1	Endothelial	KO Lum ER+	0.00596322	0	ko	Endothelial	CTL Lum ER+	0	1	control	LAMININ	Lamc1	ITGA6_ITGB1					KEGG: mmu04512	ECM-Receptor	Lamc1 - (Itga6+Itgb1)
LAMC1_ITGA6_ITGB1	myCAF	KO Basal	0.0555617	0	ko	myCAF	CTL Basal	0	0	control	LAMININ	Lamc1	ITGA6_ITGB1					KEGG: mmu04512	ECM-Receptor	Lamc1 - (Itga6+Itgb1)
LAMC1_ITGA6_ITGB1	KO Basal	YFP+ Epi	0.00381967	0	ko	NA	NA	NA	NA	NA	LAMININ	Lamc1	ITGA6_ITGB1					KEGG: mmu04512	ECM-Receptor	Lamc1 - (Itga6+Itgb1)
LAMC1_ITGA6_ITGB1	PVL	Endothelial	0.00432649	0	ko	PVL	Endothelial	0	0	control	LAMININ	Lamc1	ITGA6_ITGB1					KEGG: mmu04512	ECM-Receptor	Lamc1 - (Itga6+Itgb1)
LAMC1_ITGA6_ITGB1	Endothelial	Endothelial	0.00432649	0	ko	Endothelial	Endothelial	0	1	control	LAMININ	Lamc1	ITGA6_ITGB1					KEGG: mmu04512	ECM-Receptor	Lamc1 - (Itga6+Itgb1)
LAMC1_ITGA6_ITGB1	KO Basal	KO Basal	0.0076965	0	ko	CTL Basal	CTL Basal	0	1	control	LAMININ	Lamc1	ITGA6_ITGB1					KEGG: mmu04512	ECM-Receptor	Lamc1 - (Itga6+Itgb1)
LAMC1_ITGA6_ITGB1	KO Lum ER+	YFP+ Epi	0.00381967	0	ko	NA	NA	NA	NA	NA	LAMININ	Lamc1	ITGA6_ITGB1					KEGG: mmu04512	ECM-Receptor	Lamc1 - (Itga6+Itgb1)
LAMC1_ITGA6_ITGB1	PVL	YFP+ Epi	0.00381967	0	ko	NA	NA	NA	NA	NA	LAMININ	Lamc1	ITGA6_ITGB1					KEGG: mmu04512	ECM-Receptor	Lamc1 - (Itga6+Itgb1)
LAMC1_ITGA6_ITGB1	myCAF	Endothelial	0.0319072	0	ko	myCAF	Endothelial	0	0	control	LAMININ	Lamc1	ITGA6_ITGB1					KEGG: mmu04512	ECM-Receptor	Lamc1 - (Itga6+Itgb1)
LAMC1_ITGA6_ITGB1	PVL	KO Basal	0.0076965	0	ko	PVL	CTL Basal	0	0	control	LAMININ	Lamc1	ITGA6_ITGB1					KEGG: mmu04512	ECM-Receptor	Lamc1 - (Itga6+Itgb1)
LAMC1_ITGA6_ITGB1	KO Lum ER+	KO Lum ER+	0.00596322	0	ko	CTL Lum ER+	CTL Lum ER+	0	1	control	LAMININ	Lamc1	ITGA6_ITGB1					KEGG: mmu04512	ECM-Receptor	Lamc1 - (Itga6+Itgb1)
LAMC1_ITGA6_ITGB1	KO Basal	KO Lum ER+	0.00596322	0	ko	CTL Basal	CTL Lum ER+	0	1	control	LAMININ	Lamc1	ITGA6_ITGB1					KEGG: mmu04512	ECM-Receptor	Lamc1 - (Itga6+Itgb1)
LAMC1_ITGA6_ITGB1	PVL	KO Lum ER-	0.00343964	0.54	ko	PVL	CTL Lum ER-	0	0	control	LAMININ	Lamc1	ITGA6_ITGB1					KEGG: mmu04512	ECM-Receptor	Lamc1 - (Itga6+Itgb1)
LAMC1_ITGA6_ITGB1	myCAF	YFP+ Epi	0.0282612	0	ko	NA	NA	NA	NA	NA	LAMININ	Lamc1	ITGA6_ITGB1					KEGG: mmu04512	ECM-Receptor	Lamc1 - (Itga6+Itgb1)
LAMC1_ITGA6_ITGB1	iCAF	Endothelial	0.0153387	0	ko	iCAF	Endothelial	0.00304488	0	control	LAMININ	Lamc1	ITGA6_ITGB1					KEGG: mmu04512	ECM-Receptor	Lamc1 - (Itga6+Itgb1)
LAMC1_ITGA6_ITGB1	Endothelial	KO Basal	0.0076965	0	ko	Endothelial	CTL Basal	0	1	control	LAMININ	Lamc1	ITGA6_ITGB1					KEGG: mmu04512	ECM-Receptor	Lamc1 - (Itga6+Itgb1)
LAMC1_ITGA6_ITGB1	iCAF	KO Lum ER+	0.0210534	0	ko	iCAF	CTL Lum ER+	0.00340177	0	control	LAMININ	Lamc1	ITGA6_ITGB1					KEGG: mmu04512	ECM-Receptor	Lamc1 - (Itga6+Itgb1)
LAMC1_ITGA6_ITGB1	Endothelial	YFP+ Epi	0.00381967	0	ko	NA	NA	NA	NA	NA	LAMININ	Lamc1	ITGA6_ITGB1					KEGG: mmu04512	ECM-Receptor	Lamc1 - (Itga6+Itgb1)
LAMC2_ITGA6_ITGB1	KO Basal	KO Basal	0.0270534	0	ko	CTL Basal	CTL Basal	0	1	control	LAMININ	Lamc2	ITGA6_ITGB1					KEGG: mmu04512	ECM-Receptor	Lamc2 - (Itga6+Itgb1)
LAMC2_ITGA6_ITGB1	YFP+ Epi	KO Lum ER-	0.0102484	0	ko	NA	NA	NA	NA	NA	LAMININ	Lamc2	ITGA6_ITGB1					KEGG: mmu04512	ECM-Receptor	Lamc2 - (Itga6+Itgb1)
LAMC2_ITGA6_ITGB1	KO Basal	YFP+ Epi	0.0135595	0	ko	NA	NA	NA	NA	NA	LAMININ	Lamc2	ITGA6_ITGB1					KEGG: mmu04512	ECM-Receptor	Lamc2 - (Itga6+Itgb1)
LAMC2_ITGA6_ITGB1	KO Basal	KO Lum ER+	0.0210534	0	ko	CTL Basal	CTL Lum ER+	0	1	control	LAMININ	Lamc2	ITGA6_ITGB1					KEGG: mmu04512	ECM-Receptor	Lamc2 - (Itga6+Itgb1)
LAMC2_ITGA6_ITGB1	YFP+ Epi	KO Lum ER+	0.0176788	0	ko	NA	NA	NA	NA	NA	LAMININ	Lamc2	ITGA6_ITGB1					KEGG: mmu04512	ECM-Receptor	Lamc2 - (Itga6+Itgb1)
LAMC2_ITGA6_ITGB1	YFP+ Epi	KO Basal	0.0227395	0	ko	NA	NA	NA	NA	NA	LAMININ	Lamc2	ITGA6_ITGB1					KEGG: mmu04512	ECM-Receptor	Lamc2 - (Itga6+Itgb1)
LAMC2_ITGA6_ITGB1	KO Lum ER+	KO Lum ER-	0.00343964	0.99	ko	CTL Lum ER+	CTL Lum ER-	0.00164644	0	control	LAMININ	Lamc2	ITGA6_ITGB1					KEGG: mmu04512	ECM-Receptor	Lamc2 - (Itga6+Itgb1)
LAMC2_ITGA6_ITGB1	KO Lum ER+	Endothelial	0.00432649	0	ko	CTL Lum ER+	Endothelial	0.00304488	0	control	LAMININ	Lamc2	ITGA6_ITGB1					KEGG: mmu04512	ECM-Receptor	Lamc2 - (Itga6+Itgb1)
LAMC2_ITGA6_ITGB1	KO Lum ER-	KO Basal	0.0076965	0	ko	CTL Lum ER-	CTL Basal	0	1	control	LAMININ	Lamc2	ITGA6_ITGB1					KEGG: mmu04512	ECM-Receptor	Lamc2 - (Itga6+Itgb1)
LAMC2_ITGA6_ITGB1	YFP+ Epi	Endothelial	0.0128681	0	ko	NA	NA	NA	NA	NA	LAMININ	Lamc2	ITGA6_ITGB1					KEGG: mmu04512	ECM-Receptor	Lamc2 - (Itga6+Itgb1)
LAMC2_ITGA6_ITGB1	YFP+ Epi	YFP+ Epi	0.0113721	0	ko	NA	NA	NA	NA	NA	LAMININ	Lamc2	ITGA6_ITGB1					KEGG: mmu04512	ECM-Receptor	Lamc2 - (Itga6+Itgb1)
LAMC2_ITGA6_ITGB1	KO Lum ER+	KO Lum ER+	0.00596322	0	ko	CTL Lum ER+	CTL Lum ER+	0.00340177	0	control	LAMININ	Lamc2	ITGA6_ITGB1					KEGG: mmu04512	ECM-Receptor	Lamc2 - (Itga6+Itgb1)
LAMC2_ITGA6_ITGB1	KO Lum ER-	KO Lum ER+	0.00596322	0	ko	CTL Lum ER-	CTL Lum ER+	0	1	control	LAMININ	Lamc2	ITGA6_ITGB1					KEGG: mmu04512	ECM-Receptor	Lamc2 - (Itga6+Itgb1)
LAMC2_ITGA6_ITGB1	KO Lum ER+	YFP+ Epi	0.00381967	0	ko	NA	NA	NA	NA	NA	LAMININ	Lamc2	ITGA6_ITGB1					KEGG: mmu04512	ECM-Receptor	Lamc2 - (Itga6+Itgb1)
LAMC2_ITGA6_ITGB1	KO Lum ER+	KO Basal	0.0076965	0	ko	CTL Lum ER+	CTL Basal	0.00296865	0	control	LAMININ	Lamc2	ITGA6_ITGB1					KEGG: mmu04512	ECM-Receptor	Lamc2 - (Itga6+Itgb1)
LAMC2_ITGA6_ITGB1	KO Basal	KO Lum ER-	0.0122223	0	ko	CTL Basal	CTL Lum ER-	0	1	control	LAMININ	Lamc2	ITGA6_ITGB1					KEGG: mmu04512	ECM-Receptor	Lamc2 - (Itga6+Itgb1)
LAMC2_ITGA6_ITGB1	KO Lum ER-	YFP+ Epi	0.00381967	0	ko	NA	NA	NA	NA	NA	LAMININ	Lamc2	ITGA6_ITGB1					KEGG: mmu04512	ECM-Receptor	Lamc2 - (Itga6+Itgb1)
LAMC2_ITGA6_ITGB1	KO Lum ER-	Endothelial	0.00432649	0	ko	CTL Lum ER-	Endothelial	0	1	control	LAMININ	Lamc2	ITGA6_ITGB1					KEGG: mmu04512	ECM-Receptor	Lamc2 - (Itga6+Itgb1)
LAMC2_ITGA6_ITGB1	KO Basal	Endothelial	0.0153387	0	ko	CTL Basal	Endothelial	0	1	control	LAMININ	Lamc2	ITGA6_ITGB1					KEGG: mmu04512	ECM-Receptor	Lamc2 - (Itga6+Itgb1)
LAMC3_ITGA6_ITGB1	myCAF	Endothelial	0	1	ko	myCAF	Endothelial	0	0	control	LAMININ	Lamc3	ITGA6_ITGB1					KEGG: mmu04512	ECM-Receptor	Lamc3 - (Itga6+Itgb1)
LAMC3_ITGA6_ITGB1	myCAF	KO Basal	0	1	ko	myCAF	CTL Basal	0	0	control	LAMININ	Lamc3	ITGA6_ITGB1					KEGG: mmu04512	ECM-Receptor	Lamc3 - (Itga6+Itgb1)
LAMC3_ITGA6_ITGB1	myCAF	KO Lum ER-	0	1	ko	myCAF	CTL Lum ER-	0	0	control	LAMININ	Lamc3	ITGA6_ITGB1					KEGG: mmu04512	ECM-Receptor	Lamc3 - (Itga6+Itgb1)
LAMC3_ITGA6_ITGB1	myCAF	KO Lum ER+	0	1	ko	myCAF	CTL Lum ER+	0	0	control	LAMININ	Lamc3	ITGA6_ITGB1					KEGG: mmu04512	ECM-Receptor	Lamc3 - (Itga6+Itgb1)
LAMA2_ITGA7_ITGB1	iCAF	PVL	0	1	ko	iCAF	PVL	0	0	control	LAMININ	Lama2	ITGA7_ITGB1					KEGG: mmu04512	ECM-Receptor	Lama2 - (Itga7+Itgb1)
LAMA2_ITGA7_ITGB1	myCAF	PVL	0	1	ko	myCAF	PVL	0	0	control	LAMININ	Lama2	ITGA7_ITGB1					KEGG: mmu04512	ECM-Receptor	Lama2 - (Itga7+Itgb1)
LAMA3_ITGA7_ITGB1	KO Basal	PVL	0	1	ko	CTL Basal	PVL	0	0	control	LAMININ	Lama3	ITGA7_ITGB1					KEGG: mmu04512	ECM-Receptor	Lama3 - (Itga7+Itgb1)
LAMA4_ITGA7_ITGB1	myCAF	PVL	0	1	ko	myCAF	PVL	0	0	control	LAMININ	Lama4	ITGA7_ITGB1					KEGG: mmu04512	ECM-Receptor	Lama4 - (Itga7+Itgb1)
LAMA4_ITGA7_ITGB1	iCAF	PVL	0	1	ko	iCAF	PVL	0	0	control	LAMININ	Lama4	ITGA7_ITGB1					KEGG: mmu04512	ECM-Receptor	Lama4 - (Itga7+Itgb1)
LAMA5_ITGA7_ITGB1	PVL	PVL	0	1	ko	PVL	PVL	0	0	control	LAMININ	Lama5	ITGA7_ITGB1					KEGG: mmu04512	ECM-Receptor	Lama5 - (Itga7+Itgb1)
LAMA5_ITGA7_ITGB1	KO Lum ER+	PVL	0	1	ko	CTL Lum ER+	PVL	0	0	control	LAMININ	Lama5	ITGA7_ITGB1					KEGG: mmu04512	ECM-Receptor	Lama5 - (Itga7+Itgb1)
LAMB2_ITGA7_ITGB1	PVL	PVL	0	1	ko	PVL	PVL	0	0	control	LAMININ	Lamb2	ITGA7_ITGB1					KEGG: mmu04512	ECM-Receptor	Lamb2 - (Itga7+Itgb1)
LAMB2_ITGA7_ITGB1	Endothelial	PVL	0	1	ko	Endothelial	PVL	0	0	control	LAMININ	Lamb2	ITGA7_ITGB1					KEGG: mmu04512	ECM-Receptor	Lamb2 - (Itga7+Itgb1)
LAMB2_ITGA7_ITGB1	myCAF	PVL	0	1	ko	myCAF	PVL	0	0	control	LAMININ	Lamb2	ITGA7_ITGB1					KEGG: mmu04512	ECM-Receptor	Lamb2 - (Itga7+Itgb1)
LAMB2_ITGA7_ITGB1	iCAF	PVL	0	1	ko	iCAF	PVL	0	0	control	LAMININ	Lamb2	ITGA7_ITGB1					KEGG: mmu04512	ECM-Receptor	Lamb2 - (Itga7+Itgb1)
LAMB3_ITGA7_ITGB1	KO Basal	PVL	0	1	ko	CTL Basal	PVL	0	0	control	LAMININ	Lamb3	ITGA7_ITGB1					KEGG: mmu04512	ECM-Receptor	Lamb3 - (Itga7+Itgb1)
LAMC1_ITGA7_ITGB1	PVL	PVL	0	1	ko	PVL	PVL	0	0	control	LAMININ	Lamc1	ITGA7_ITGB1					KEGG: mmu04512	ECM-Receptor	Lamc1 - (Itga7+Itgb1)
LAMC1_ITGA7_ITGB1	myCAF	PVL	0	1	ko	myCAF	PVL	0	0	control	LAMININ	Lamc1	ITGA7_ITGB1					KEGG: mmu04512	ECM-Receptor	Lamc1 - (Itga7+Itgb1)
LAMC1_ITGA7_ITGB1	iCAF	PVL	0	1	ko	iCAF	PVL	0	0	control	LAMININ	Lamc1	ITGA7_ITGB1					KEGG: mmu04512	ECM-Receptor	Lamc1 - (Itga7+Itgb1)
LAMC2_ITGA7_ITGB1	KO Lum ER+	PVL	0	1	ko	CTL Lum ER+	PVL	0	0	control	LAMININ	Lamc2	ITGA7_ITGB1					KEGG: mmu04512	ECM-Receptor	Lamc2 - (Itga7+Itgb1)
LAMC3_ITGA7_ITGB1	myCAF	PVL	0	1	ko	myCAF	PVL	0	0	control	LAMININ	Lamc3	ITGA7_ITGB1					KEGG: mmu04512	ECM-Receptor	Lamc3 - (Itga7+Itgb1)
TNC_ITGA8_ITGB1	myCAF	PVL	0	1	ko	myCAF	PVL	0	0	control	TENASCIN	Tnc	ITGA8_ITGB1					KEGG: mmu04512	ECM-Receptor	Tnc - (Itga8+Itgb1)
TNXB_ITGA8_ITGB1	iCAF	PVL	0	1	ko	iCAF	PVL	0	0	control	TENASCIN	Tnxb	ITGA8_ITGB1					KEGG: mmu04512	ECM-Receptor	Tnxb - (Itga8+Itgb1)
TNXB_ITGA8_ITGB1	KO Lum ER+	PVL	0	1	ko	CTL Lum ER+	PVL	0	0	control	TENASCIN	Tnxb	ITGA8_ITGB1					KEGG: mmu04512	ECM-Receptor	Tnxb - (Itga8+Itgb1)
TNXB_ITGA8_ITGB1	myCAF	PVL	0	1	ko	myCAF	PVL	0	0	control	TENASCIN	Tnxb	ITGA8_ITGB1					KEGG: mmu04512	ECM-Receptor	Tnxb - (Itga8+Itgb1)
FN1_ITGAV_ITGB1	myCAF	PVL	0	1	ko	myCAF	PVL	0	0	control	FN1	Fn1	ITGAV_ITGB1					KEGG: mmu04512	ECM-Receptor	Fn1 - (Itgav+Itgb1)
FN1_ITGAV_ITGB1	YFP+ Epi	KO Basal	0.00610909	0	ko	NA	NA	NA	NA	NA	FN1	Fn1	ITGAV_ITGB1					KEGG: mmu04512	ECM-Receptor	Fn1 - (Itgav+Itgb1)
FN1_ITGAV_ITGB1	iCAF	KO Lum ER+	0.00545783	0	ko	iCAF	CTL Lum ER+	0.0028492	0	control	FN1	Fn1	ITGAV_ITGB1					KEGG: mmu04512	ECM-Receptor	Fn1 - (Itgav+Itgb1)
FN1_ITGAV_ITGB1	Endothelial	PVL	0	1	ko	Endothelial	PVL	0	0	control	FN1	Fn1	ITGAV_ITGB1					KEGG: mmu04512	ECM-Receptor	Fn1 - (Itgav+Itgb1)
FN1_ITGAV_ITGB1	Macrophage	KO Lum ER-	0.00795044	0	ko	Macrophage	CTL Lum ER-	0	0	control	FN1	Fn1	ITGAV_ITGB1					KEGG: mmu04512	ECM-Receptor	Fn1 - (Itgav+Itgb1)
FN1_ITGAV_ITGB1	YFP+ Epi	KO Lum ER-	0.00544075	0	ko	NA	NA	NA	NA	NA	FN1	Fn1	ITGAV_ITGB1					KEGG: mmu04512	ECM-Receptor	Fn1 - (Itgav+Itgb1)
FN1_ITGAV_ITGB1	iCAF	myCAF	0.00485473	0	ko	iCAF	myCAF	0	0	control	FN1	Fn1	ITGAV_ITGB1					KEGG: mmu04512	ECM-Receptor	Fn1 - (Itgav+Itgb1)
FN1_ITGAV_ITGB1	iCAF	KO Lum ER-	0.00343964	0.99	ko	iCAF	CTL Lum ER-	0.00260703	0	control	FN1	Fn1	ITGAV_ITGB1					KEGG: mmu04512	ECM-Receptor	Fn1 - (Itgav+Itgb1)
FN1_ITGAV_ITGB1	Macrophage	myCAF	0.0112005	0	ko	Macrophage	myCAF	0	0	control	FN1	Fn1	ITGAV_ITGB1					KEGG: mmu04512	ECM-Receptor	Fn1 - (Itgav+Itgb1)
FN1_ITGAV_ITGB1	myCAF	YFP+ Epi	0.0448518	0	ko	NA	NA	NA	NA	NA	FN1	Fn1	ITGAV_ITGB1					KEGG: mmu04512	ECM-Receptor	Fn1 - (Itgav+Itgb1)
FN1_ITGAV_ITGB1	myCAF	KO Lum ER-	0.0405554	0	ko	myCAF	CTL Lum ER-	0	0	control	FN1	Fn1	ITGAV_ITGB1					KEGG: mmu04512	ECM-Receptor	Fn1 - (Itgav+Itgb1)
FN1_ITGAV_ITGB1	iCAF	YFP+ Epi	0.00381967	0	ko	NA	NA	NA	NA	NA	FN1	Fn1	ITGAV_ITGB1					KEGG: mmu04512	ECM-Receptor	Fn1 - (Itgav+Itgb1)
FN1_ITGAV_ITGB1	Macrophage	PVL	0	1	ko	Macrophage	PVL	0	0	control	FN1	Fn1	ITGAV_ITGB1					KEGG: mmu04512	ECM-Receptor	Fn1 - (Itgav+Itgb1)
FN1_ITGAV_ITGB1	myCAF	KO Lum ER+	0.062975	0	ko	myCAF	CTL Lum ER+	0	0	control	FN1	Fn1	ITGAV_ITGB1					KEGG: mmu04512	ECM-Receptor	Fn1 - (Itgav+Itgb1)
FN1_ITGAV_ITGB1	Endothelial	KO Lum ER+	0	1	ko	Endothelial	CTL Lum ER+	0.00359261	0	control	FN1	Fn1	ITGAV_ITGB1					KEGG: mmu04512	ECM-Receptor	Fn1 - (Itgav+Itgb1)
FN1_ITGAV_ITGB1	Endothelial	KO Lum ER-	0	1	ko	Endothelial	CTL Lum ER-	0.00328746	0	control	FN1	Fn1	ITGAV_ITGB1					KEGG: mmu04512	ECM-Receptor	Fn1 - (Itgav+Itgb1)
FN1_ITGAV_ITGB1	KO Basal	KO Lum ER+	0.00545783	0	ko	CTL Basal	CTL Lum ER+	0	1	control	FN1	Fn1	ITGAV_ITGB1					KEGG: mmu04512	ECM-Receptor	Fn1 - (Itgav+Itgb1)
FN1_ITGAV_ITGB1	iCAF	KO Basal	0.00386312	0	ko	iCAF	CTL Basal	0.00373452	0	control	FN1	Fn1	ITGAV_ITGB1					KEGG: mmu04512	ECM-Receptor	Fn1 - (Itgav+Itgb1)
FN1_ITGAV_ITGB1	YFP+ Epi	YFP+ Epi	0.00604054	0	ko	NA	NA	NA	NA	NA	FN1	Fn1	ITGAV_ITGB1					KEGG: mmu04512	ECM-Receptor	Fn1 - (Itgav+Itgb1)
FN1_ITGAV_ITGB1	myCAF	myCAF	0.0563765	0	ko	myCAF	myCAF	0	0	control	FN1	Fn1	ITGAV_ITGB1					KEGG: mmu04512	ECM-Receptor	Fn1 - (Itgav+Itgb1)
FN1_ITGAV_ITGB1	Endothelial	KO Basal	0	1	ko	Endothelial	CTL Basal	0.00470783	0	control	FN1	Fn1	ITGAV_ITGB1					KEGG: mmu04512	ECM-Receptor	Fn1 - (Itgav+Itgb1)
FN1_ITGAV_ITGB1	Macrophage	KO Basal	0.0089243	0	ko	Macrophage	CTL Basal	0	0	control	FN1	Fn1	ITGAV_ITGB1					KEGG: mmu04512	ECM-Receptor	Fn1 - (Itgav+Itgb1)
FN1_ITGAV_ITGB1	PVL	KO Lum ER-	0.00544075	0.16	ko	PVL	CTL Lum ER-	0	0	control	FN1	Fn1	ITGAV_ITGB1					KEGG: mmu04512	ECM-Receptor	Fn1 - (Itgav+Itgb1)
FN1_ITGAV_ITGB1	KO Basal	myCAF	0.00485473	0	ko	CTL Basal	myCAF	0	1	control	FN1	Fn1	ITGAV_ITGB1					KEGG: mmu04512	ECM-Receptor	Fn1 - (Itgav+Itgb1)
FN1_ITGAV_ITGB1	KO Basal	KO Basal	0.00386312	0	ko	CTL Basal	CTL Basal	0	1	control	FN1	Fn1	ITGAV_ITGB1					KEGG: mmu04512	ECM-Receptor	Fn1 - (Itgav+Itgb1)
FN1_ITGAV_ITGB1	Macrophage	KO Lum ER+	0.0125819	0	ko	Macrophage	CTL Lum ER+	0	0	control	FN1	Fn1	ITGAV_ITGB1					KEGG: mmu04512	ECM-Receptor	Fn1 - (Itgav+Itgb1)
FN1_ITGAV_ITGB1	Endothelial	myCAF	0	1	ko	Endothelial	myCAF	0	0	control	FN1	Fn1	ITGAV_ITGB1					KEGG: mmu04512	ECM-Receptor	Fn1 - (Itgav+Itgb1)
FN1_ITGAV_ITGB1	YFP+ Epi	KO Lum ER+	0.00862292	0	ko	NA	NA	NA	NA	NA	FN1	Fn1	ITGAV_ITGB1					KEGG: mmu04512	ECM-Receptor	Fn1 - (Itgav+Itgb1)
FN1_ITGAV_ITGB1	PVL	PVL	0	1	ko	PVL	PVL	0	0	control	FN1	Fn1	ITGAV_ITGB1					KEGG: mmu04512	ECM-Receptor	Fn1 - (Itgav+Itgb1)
FN1_ITGAV_ITGB1	PVL	myCAF	0.00767278	0	ko	PVL	myCAF	0	0	control	FN1	Fn1	ITGAV_ITGB1					KEGG: mmu04512	ECM-Receptor	Fn1 - (Itgav+Itgb1)
FN1_ITGAV_ITGB1	Macrophage	YFP+ Epi	0.00882445	0	ko	NA	NA	NA	NA	NA	FN1	Fn1	ITGAV_ITGB1					KEGG: mmu04512	ECM-Receptor	Fn1 - (Itgav+Itgb1)
FN1_ITGAV_ITGB1	KO Basal	YFP+ Epi	0.00381967	0	ko	NA	NA	NA	NA	NA	FN1	Fn1	ITGAV_ITGB1					KEGG: mmu04512	ECM-Receptor	Fn1 - (Itgav+Itgb1)
FN1_ITGAV_ITGB1	iCAF	PVL	0	1	ko	iCAF	PVL	0	0	control	FN1	Fn1	ITGAV_ITGB1					KEGG: mmu04512	ECM-Receptor	Fn1 - (Itgav+Itgb1)
FN1_ITGAV_ITGB1	YFP+ Epi	myCAF	0.00767278	0	ko	NA	NA	NA	NA	NA	FN1	Fn1	ITGAV_ITGB1					KEGG: mmu04512	ECM-Receptor	Fn1 - (Itgav+Itgb1)
FN1_ITGAV_ITGB1	PVL	KO Basal	0.00610909	0	ko	PVL	CTL Basal	0	0	control	FN1	Fn1	ITGAV_ITGB1					KEGG: mmu04512	ECM-Receptor	Fn1 - (Itgav+Itgb1)
FN1_ITGAV_ITGB1	PVL	KO Lum ER+	0.00862292	0	ko	PVL	CTL Lum ER+	0	0	control	FN1	Fn1	ITGAV_ITGB1					KEGG: mmu04512	ECM-Receptor	Fn1 - (Itgav+Itgb1)
FN1_ITGAV_ITGB1	myCAF	KO Basal	0.0453406	0	ko	myCAF	CTL Basal	0	0	control	FN1	Fn1	ITGAV_ITGB1					KEGG: mmu04512	ECM-Receptor	Fn1 - (Itgav+Itgb1)
FN1_ITGAV_ITGB1	PVL	YFP+ Epi	0.00604054	0	ko	NA	NA	NA	NA	NA	FN1	Fn1	ITGAV_ITGB1					KEGG: mmu04512	ECM-Receptor	Fn1 - (Itgav+Itgb1)
FN1_ITGA4_ITGB7	Endothelial	Macrophage	0	1	ko	Endothelial	Macrophage	0	0	control	FN1	Fn1	ITGA4_ITGB7					KEGG: mmu04512	ECM-Receptor	Fn1 - (Itga4+Itgb7)
FN1_ITGA4_ITGB7	PVL	Macrophage	0	1	ko	PVL	Macrophage	0	0	control	FN1	Fn1	ITGA4_ITGB7					KEGG: mmu04512	ECM-Receptor	Fn1 - (Itga4+Itgb7)
FN1_ITGA4_ITGB7	myCAF	Macrophage	0	1	ko	myCAF	Macrophage	0	0	control	FN1	Fn1	ITGA4_ITGB7					KEGG: mmu04512	ECM-Receptor	Fn1 - (Itga4+Itgb7)
FN1_ITGA4_ITGB7	Macrophage	Macrophage	0	1	ko	Macrophage	Macrophage	0	0	control	FN1	Fn1	ITGA4_ITGB7					KEGG: mmu04512	ECM-Receptor	Fn1 - (Itga4+Itgb7)
FN1_ITGA4_ITGB7	iCAF	Macrophage	0	1	ko	iCAF	Macrophage	0	0	control	FN1	Fn1	ITGA4_ITGB7					KEGG: mmu04512	ECM-Receptor	Fn1 - (Itga4+Itgb7)
FN1_ITGAV_ITGB3	iCAF	myCAF	0	1	ko	iCAF	myCAF	0	0	control	FN1	Fn1	ITGAV_ITGB3					KEGG: mmu04512	ECM-Receptor	Fn1 - (Itgav+Itgb3)
FN1_ITGAV_ITGB3	Endothelial	myCAF	0	1	ko	Endothelial	myCAF	0	0	control	FN1	Fn1	ITGAV_ITGB3					KEGG: mmu04512	ECM-Receptor	Fn1 - (Itgav+Itgb3)
FN1_ITGAV_ITGB3	Macrophage	myCAF	0	1	ko	Macrophage	myCAF	0	0	control	FN1	Fn1	ITGAV_ITGB3					KEGG: mmu04512	ECM-Receptor	Fn1 - (Itgav+Itgb3)
FN1_ITGAV_ITGB3	myCAF	myCAF	0	1	ko	myCAF	myCAF	0	0	control	FN1	Fn1	ITGAV_ITGB3					KEGG: mmu04512	ECM-Receptor	Fn1 - (Itgav+Itgb3)
FN1_ITGAV_ITGB3	PVL	myCAF	0	1	ko	PVL	myCAF	0	0	control	FN1	Fn1	ITGAV_ITGB3					KEGG: mmu04512	ECM-Receptor	Fn1 - (Itgav+Itgb3)
VWF_ITGAV_ITGB3	Endothelial	myCAF	0	1	ko	Endothelial	myCAF	0	0	control	VWF	Vwf	ITGAV_ITGB3					KEGG: mmu04512	ECM-Receptor	Vwf - (Itgav+Itgb3)
TNC_ITGAV_ITGB3	myCAF	myCAF	0	1	ko	myCAF	myCAF	0	0	control	TENASCIN	Tnc	ITGAV_ITGB3					KEGG: mmu04512	ECM-Receptor	Tnc - (Itgav+Itgb3)
TNXB_ITGAV_ITGB3	KO Lum ER+	myCAF	0	1	ko	CTL Lum ER+	myCAF	0	0	control	TENASCIN	Tnxb	ITGAV_ITGB3					KEGG: mmu04512	ECM-Receptor	Tnxb - (Itgav+Itgb3)
TNXB_ITGAV_ITGB3	iCAF	myCAF	0	1	ko	iCAF	myCAF	0	0	control	TENASCIN	Tnxb	ITGAV_ITGB3					KEGG: mmu04512	ECM-Receptor	Tnxb - (Itgav+Itgb3)
TNXB_ITGAV_ITGB3	myCAF	myCAF	0	1	ko	myCAF	myCAF	0	0	control	TENASCIN	Tnxb	ITGAV_ITGB3					KEGG: mmu04512	ECM-Receptor	Tnxb - (Itgav+Itgb3)
THBS1_ITGAV_ITGB3	Lymphocyte	myCAF	0	1	ko	Lymphocyte	myCAF	0	0.01	control	THBS	Thbs1	ITGAV_ITGB3					KEGG: mmu04512	ECM-Receptor	Thbs1 - (Itgav+Itgb3)
THBS1_ITGAV_ITGB3	KO Lum ER-	myCAF	0	1	ko	CTL Lum ER-	myCAF	0	0	control	THBS	Thbs1	ITGAV_ITGB3					KEGG: mmu04512	ECM-Receptor	Thbs1 - (Itgav+Itgb3)
THBS1_ITGAV_ITGB3	KO Basal	myCAF	0	1	ko	CTL Basal	myCAF	0	0	control	THBS	Thbs1	ITGAV_ITGB3					KEGG: mmu04512	ECM-Receptor	Thbs1 - (Itgav+Itgb3)
THBS1_ITGAV_ITGB3	iCAF	myCAF	0	1	ko	iCAF	myCAF	0	0.01	control	THBS	Thbs1	ITGAV_ITGB3					KEGG: mmu04512	ECM-Receptor	Thbs1 - (Itgav+Itgb3)
THBS1_ITGAV_ITGB3	Endothelial	myCAF	0	1	ko	Endothelial	myCAF	0	0.01	control	THBS	Thbs1	ITGAV_ITGB3					KEGG: mmu04512	ECM-Receptor	Thbs1 - (Itgav+Itgb3)
THBS1_ITGAV_ITGB3	PVL	myCAF	0	1	ko	PVL	myCAF	0	0.01	control	THBS	Thbs1	ITGAV_ITGB3					KEGG: mmu04512	ECM-Receptor	Thbs1 - (Itgav+Itgb3)
THBS1_ITGAV_ITGB3	Macrophage	myCAF	0	1	ko	Macrophage	myCAF	0	0	control	THBS	Thbs1	ITGAV_ITGB3					KEGG: mmu04512	ECM-Receptor	Thbs1 - (Itgav+Itgb3)
THBS2_ITGAV_ITGB3	myCAF	myCAF	0	1	ko	myCAF	myCAF	0	0	control	THBS	Thbs2	ITGAV_ITGB3					KEGG: mmu04512	ECM-Receptor	Thbs2 - (Itgav+Itgb3)
THBS3_ITGAV_ITGB3	myCAF	myCAF	0	1	ko	myCAF	myCAF	0	0	control	THBS	Thbs3	ITGAV_ITGB3					KEGG: mmu04512	ECM-Receptor	Thbs3 - (Itgav+Itgb3)
THBS4_ITGAV_ITGB3	myCAF	myCAF	0	1	ko	myCAF	myCAF	0	0	control	THBS	Thbs4	ITGAV_ITGB3					KEGG: mmu04512	ECM-Receptor	Thbs4 - (Itgav+Itgb3)
FN1_ITGA2B_ITGB3	Macrophage	myCAF	0	1	ko	Macrophage	myCAF	0	0	control	FN1	Fn1	ITGA2B_ITGB3					KEGG: mmu04512	ECM-Receptor	Fn1 - (Itga2b+Itgb3)
FN1_ITGA2B_ITGB3	Endothelial	myCAF	0	1	ko	Endothelial	myCAF	0	0	control	FN1	Fn1	ITGA2B_ITGB3					KEGG: mmu04512	ECM-Receptor	Fn1 - (Itga2b+Itgb3)
FN1_ITGA2B_ITGB3	iCAF	myCAF	0	1	ko	iCAF	myCAF	0	0	control	FN1	Fn1	ITGA2B_ITGB3					KEGG: mmu04512	ECM-Receptor	Fn1 - (Itga2b+Itgb3)
FN1_ITGA2B_ITGB3	PVL	myCAF	0	1	ko	PVL	myCAF	0	0	control	FN1	Fn1	ITGA2B_ITGB3					KEGG: mmu04512	ECM-Receptor	Fn1 - (Itga2b+Itgb3)
FN1_ITGA2B_ITGB3	myCAF	myCAF	0	1	ko	myCAF	myCAF	0	0	control	FN1	Fn1	ITGA2B_ITGB3					KEGG: mmu04512	ECM-Receptor	Fn1 - (Itga2b+Itgb3)
VWF_ITGA2B_ITGB3	Endothelial	myCAF	0	1	ko	Endothelial	myCAF	0	0	control	VWF	Vwf	ITGA2B_ITGB3					KEGG: mmu04512	ECM-Receptor	Vwf - (Itga2b+Itgb3)
TNC_ITGA2B_ITGB3	myCAF	myCAF	0	1	ko	myCAF	myCAF	0	0	control	TENASCIN	Tnc	ITGA2B_ITGB3					KEGG: mmu04512	ECM-Receptor	Tnc - (Itga2b+Itgb3)
TNXB_ITGA2B_ITGB3	iCAF	myCAF	0	1	ko	iCAF	myCAF	0	0	control	TENASCIN	Tnxb	ITGA2B_ITGB3					KEGG: mmu04512	ECM-Receptor	Tnxb - (Itga2b+Itgb3)
TNXB_ITGA2B_ITGB3	myCAF	myCAF	0	1	ko	myCAF	myCAF	0	0	control	TENASCIN	Tnxb	ITGA2B_ITGB3					KEGG: mmu04512	ECM-Receptor	Tnxb - (Itga2b+Itgb3)
TNXB_ITGA2B_ITGB3	KO Lum ER+	myCAF	0	1	ko	CTL Lum ER+	myCAF	0	0	control	TENASCIN	Tnxb	ITGA2B_ITGB3					KEGG: mmu04512	ECM-Receptor	Tnxb - (Itga2b+Itgb3)
TNC_ITGAV_ITGB6	KO Basal	YFP+ Epi	0.00127392	0	ko	NA	NA	NA	NA	NA	TENASCIN	Tnc	ITGAV_ITGB6					KEGG: mmu04512	ECM-Receptor	Tnc - (Itgav+Itgb6)
TNC_ITGAV_ITGB6	KO Basal	KO Lum ER+	0.00220444	0	ko	CTL Basal	CTL Lum ER+	0	1	control	TENASCIN	Tnc	ITGAV_ITGB6					KEGG: mmu04512	ECM-Receptor	Tnc - (Itgav+Itgb6)
TNC_ITGAV_ITGB6	myCAF	KO Lum ER+	0.0197155	0	ko	myCAF	CTL Lum ER+	0	1	control	TENASCIN	Tnc	ITGAV_ITGB6					KEGG: mmu04512	ECM-Receptor	Tnc - (Itgav+Itgb6)
TNC_ITGAV_ITGB6	YFP+ Epi	KO Lum ER+	0.00220444	0	ko	NA	NA	NA	NA	NA	TENASCIN	Tnc	ITGAV_ITGB6					KEGG: mmu04512	ECM-Receptor	Tnc - (Itgav+Itgb6)
TNC_ITGAV_ITGB6	YFP+ Epi	YFP+ Epi	0.00127392	0	ko	NA	NA	NA	NA	NA	TENASCIN	Tnc	ITGAV_ITGB6					KEGG: mmu04512	ECM-Receptor	Tnc - (Itgav+Itgb6)
TNC_ITGAV_ITGB6	myCAF	YFP+ Epi	0.0114784	0	ko	NA	NA	NA	NA	NA	TENASCIN	Tnc	ITGAV_ITGB6					KEGG: mmu04512	ECM-Receptor	Tnc - (Itgav+Itgb6)
TNXB_ITGAV_ITGB6	KO Lum ER+	YFP+ Epi	0.00127392	0	ko	NA	NA	NA	NA	NA	TENASCIN	Tnxb	ITGAV_ITGB6					KEGG: mmu04512	ECM-Receptor	Tnxb - (Itgav+Itgb6)
TNXB_ITGAV_ITGB6	iCAF	YFP+ Epi	0.00455197	0	ko	NA	NA	NA	NA	NA	TENASCIN	Tnxb	ITGAV_ITGB6					KEGG: mmu04512	ECM-Receptor	Tnxb - (Itgav+Itgb6)
TNXB_ITGAV_ITGB6	iCAF	KO Lum ER+	0.00785806	0	ko	iCAF	CTL Lum ER+	0	1	control	TENASCIN	Tnxb	ITGAV_ITGB6					KEGG: mmu04512	ECM-Receptor	Tnxb - (Itgav+Itgb6)
TNXB_ITGAV_ITGB6	KO Lum ER+	KO Lum ER+	0.00220444	0	ko	CTL Lum ER+	CTL Lum ER+	0	1	control	TENASCIN	Tnxb	ITGAV_ITGB6					KEGG: mmu04512	ECM-Receptor	Tnxb - (Itgav+Itgb6)
FN1_ITGAV_ITGB6	myCAF	KO Lum ER+	0.0263441	0	ko	myCAF	CTL Lum ER+	0	1	control	FN1	Fn1	ITGAV_ITGB6					KEGG: mmu04512	ECM-Receptor	Fn1 - (Itgav+Itgb6)
FN1_ITGAV_ITGB6	YFP+ Epi	YFP+ Epi	0.00201761	0	ko	NA	NA	NA	NA	NA	FN1	Fn1	ITGAV_ITGB6					KEGG: mmu04512	ECM-Receptor	Fn1 - (Itgav+Itgb6)
FN1_ITGAV_ITGB6	Macrophage	KO Lum ER+	0.00510368	0	ko	Macrophage	CTL Lum ER+	0	1	control	FN1	Fn1	ITGAV_ITGB6					KEGG: mmu04512	ECM-Receptor	Fn1 - (Itgav+Itgb6)
FN1_ITGAV_ITGB6	KO Basal	YFP+ Epi	0.00127392	0	ko	NA	NA	NA	NA	NA	FN1	Fn1	ITGAV_ITGB6					KEGG: mmu04512	ECM-Receptor	Fn1 - (Itgav+Itgb6)
FN1_ITGAV_ITGB6	myCAF	YFP+ Epi	0.015381	0	ko	NA	NA	NA	NA	NA	FN1	Fn1	ITGAV_ITGB6					KEGG: mmu04512	ECM-Receptor	Fn1 - (Itgav+Itgb6)
FN1_ITGAV_ITGB6	KO Basal	KO Lum ER+	0.00220444	0	ko	CTL Basal	CTL Lum ER+	0	1	control	FN1	Fn1	ITGAV_ITGB6					KEGG: mmu04512	ECM-Receptor	Fn1 - (Itgav+Itgb6)
FN1_ITGAV_ITGB6	Macrophage	YFP+ Epi	0.00295298	0	ko	NA	NA	NA	NA	NA	FN1	Fn1	ITGAV_ITGB6					KEGG: mmu04512	ECM-Receptor	Fn1 - (Itgav+Itgb6)
FN1_ITGAV_ITGB6	iCAF	YFP+ Epi	0.00127392	0	ko	NA	NA	NA	NA	NA	FN1	Fn1	ITGAV_ITGB6					KEGG: mmu04512	ECM-Receptor	Fn1 - (Itgav+Itgb6)
FN1_ITGAV_ITGB6	iCAF	KO Lum ER+	0.00220444	0	ko	iCAF	CTL Lum ER+	0	1	control	FN1	Fn1	ITGAV_ITGB6					KEGG: mmu04512	ECM-Receptor	Fn1 - (Itgav+Itgb6)
FN1_ITGAV_ITGB6	PVL	KO Lum ER+	0.00348945	0	ko	PVL	CTL Lum ER+	0	1	control	FN1	Fn1	ITGAV_ITGB6					KEGG: mmu04512	ECM-Receptor	Fn1 - (Itgav+Itgb6)
FN1_ITGAV_ITGB6	PVL	YFP+ Epi	0.00201761	0	ko	NA	NA	NA	NA	NA	FN1	Fn1	ITGAV_ITGB6					KEGG: mmu04512	ECM-Receptor	Fn1 - (Itgav+Itgb6)
FN1_ITGAV_ITGB6	YFP+ Epi	KO Lum ER+	0.00348945	0	ko	NA	NA	NA	NA	NA	FN1	Fn1	ITGAV_ITGB6					KEGG: mmu04512	ECM-Receptor	Fn1 - (Itgav+Itgb6)
FN1_ITGAV_ITGB8	Endothelial	KO Lum ER-	0	1	ko	Endothelial	CTL Lum ER-	0.00190066	0	control	FN1	Fn1	ITGAV_ITGB8					KEGG: mmu04512	ECM-Receptor	Fn1 - (Itgav+Itgb8)
FN1_ITGAV_ITGB8	PVL	KO Lum ER-	0.00201761	0	ko	PVL	CTL Lum ER-	0	0	control	FN1	Fn1	ITGAV_ITGB8					KEGG: mmu04512	ECM-Receptor	Fn1 - (Itgav+Itgb8)
FN1_ITGAV_ITGB8	iCAF	KO Lum ER-	0.00127392	0	ko	iCAF	CTL Lum ER-	0.00150683	0	control	FN1	Fn1	ITGAV_ITGB8					KEGG: mmu04512	ECM-Receptor	Fn1 - (Itgav+Itgb8)
FN1_ITGAV_ITGB8	YFP+ Epi	KO Lum ER-	0.00201761	0	ko	NA	NA	NA	NA	NA	FN1	Fn1	ITGAV_ITGB8					KEGG: mmu04512	ECM-Receptor	Fn1 - (Itgav+Itgb8)
FN1_ITGAV_ITGB8	KO Basal	KO Lum ER-	0.00127392	0	ko	CTL Basal	CTL Lum ER-	0	1	control	FN1	Fn1	ITGAV_ITGB8					KEGG: mmu04512	ECM-Receptor	Fn1 - (Itgav+Itgb8)
FN1_ITGAV_ITGB8	myCAF	KO Lum ER-	0.015381	0	ko	myCAF	CTL Lum ER-	0	0	control	FN1	Fn1	ITGAV_ITGB8					KEGG: mmu04512	ECM-Receptor	Fn1 - (Itgav+Itgb8)
FN1_ITGAV_ITGB8	Macrophage	KO Lum ER-	0.00295298	0	ko	Macrophage	CTL Lum ER-	0	0	control	FN1	Fn1	ITGAV_ITGB8					KEGG: mmu04512	ECM-Receptor	Fn1 - (Itgav+Itgb8)
LAMA2_ITGAV_ITGB8	iCAF	KO Lum ER-	0.00455197	0	ko	iCAF	CTL Lum ER-	0.00379411	0	control	LAMININ	Lama2	ITGAV_ITGB8					KEGG: mmu04512	ECM-Receptor	Lama2 - (Itgav+Itgb8)
LAMA2_ITGAV_ITGB8	myCAF	KO Lum ER-	0.00821265	0	ko	myCAF	CTL Lum ER-	0	0	control	LAMININ	Lama2	ITGAV_ITGB8					KEGG: mmu04512	ECM-Receptor	Lama2 - (Itgav+Itgb8)
LAMA3_ITGAV_ITGB8	KO Basal	KO Lum ER-	0.00201761	0	ko	CTL Basal	CTL Lum ER-	0.000951233	0	control	LAMININ	Lama3	ITGAV_ITGB8					KEGG: mmu04512	ECM-Receptor	Lama3 - (Itgav+Itgb8)
LAMA4_ITGAV_ITGB8	iCAF	KO Lum ER-	0.00127392	0	ko	iCAF	CTL Lum ER-	0.000951233	0	control	LAMININ	Lama4	ITGAV_ITGB8					KEGG: mmu04512	ECM-Receptor	Lama4 - (Itgav+Itgb8)
LAMA4_ITGAV_ITGB8	myCAF	KO Lum ER-	0.00455197	0	ko	myCAF	CTL Lum ER-	0	0	control	LAMININ	Lama4	ITGAV_ITGB8					KEGG: mmu04512	ECM-Receptor	Lama4 - (Itgav+Itgb8)
LAMA5_ITGAV_ITGB8	KO Basal	KO Lum ER-	0.00127392	0	ko	CTL Basal	CTL Lum ER-	0	1	control	LAMININ	Lama5	ITGAV_ITGB8					KEGG: mmu04512	ECM-Receptor	Lama5 - (Itgav+Itgb8)
LAMA5_ITGAV_ITGB8	KO Lum ER-	KO Lum ER-	0.00127392	0	ko	CTL Lum ER-	CTL Lum ER-	0	1	control	LAMININ	Lama5	ITGAV_ITGB8					KEGG: mmu04512	ECM-Receptor	Lama5 - (Itgav+Itgb8)
LAMA5_ITGAV_ITGB8	Endothelial	KO Lum ER-	0.00127392	0	ko	Endothelial	CTL Lum ER-	0	1	control	LAMININ	Lama5	ITGAV_ITGB8					KEGG: mmu04512	ECM-Receptor	Lama5 - (Itgav+Itgb8)
LAMA5_ITGAV_ITGB8	YFP+ Epi	KO Lum ER-	0.00381205	0	ko	NA	NA	NA	NA	NA	LAMININ	Lama5	ITGAV_ITGB8					KEGG: mmu04512	ECM-Receptor	Lama5 - (Itgav+Itgb8)
LAMA5_ITGAV_ITGB8	PVL	KO Lum ER-	0.00201761	0	ko	PVL	CTL Lum ER-	0	0	control	LAMININ	Lama5	ITGAV_ITGB8					KEGG: mmu04512	ECM-Receptor	Lama5 - (Itgav+Itgb8)
LAMA5_ITGAV_ITGB8	KO Lum ER+	KO Lum ER-	0.00127392	0	ko	CTL Lum ER+	CTL Lum ER-	0.000951233	0	control	LAMININ	Lama5	ITGAV_ITGB8					KEGG: mmu04512	ECM-Receptor	Lama5 - (Itgav+Itgb8)
LAMB1_ITGAV_ITGB8	KO Basal	KO Lum ER-	0.00127392	0	ko	CTL Basal	CTL Lum ER-	0	1	control	LAMININ	Lamb1	ITGAV_ITGB8					KEGG: mmu04512	ECM-Receptor	Lamb1 - (Itgav+Itgb8)
LAMB1_ITGAV_ITGB8	iCAF	KO Lum ER-	0.00201761	0	ko	iCAF	CTL Lum ER-	0	1	control	LAMININ	Lamb1	ITGAV_ITGB8					KEGG: mmu04512	ECM-Receptor	Lamb1 - (Itgav+Itgb8)
LAMB1_ITGAV_ITGB8	myCAF	KO Lum ER-	0.00655127	0	ko	myCAF	CTL Lum ER-	0	1	control	LAMININ	Lamb1	ITGAV_ITGB8					KEGG: mmu04512	ECM-Receptor	Lamb1 - (Itgav+Itgb8)
LAMB1_ITGAV_ITGB8	YFP+ Epi	KO Lum ER-	0.00127392	0	ko	NA	NA	NA	NA	NA	LAMININ	Lamb1	ITGAV_ITGB8					KEGG: mmu04512	ECM-Receptor	Lamb1 - (Itgav+Itgb8)
LAMB2_ITGAV_ITGB8	Endothelial	KO Lum ER-	0.00127392	0	ko	Endothelial	CTL Lum ER-	0.000951233	0	control	LAMININ	Lamb2	ITGAV_ITGB8					KEGG: mmu04512	ECM-Receptor	Lamb2 - (Itgav+Itgb8)
LAMB2_ITGAV_ITGB8	PVL	KO Lum ER-	0.00201761	0	ko	PVL	CTL Lum ER-	0	0	control	LAMININ	Lamb2	ITGAV_ITGB8					KEGG: mmu04512	ECM-Receptor	Lamb2 - (Itgav+Itgb8)
LAMB2_ITGAV_ITGB8	myCAF	KO Lum ER-	0.00455197	0	ko	myCAF	CTL Lum ER-	0	0	control	LAMININ	Lamb2	ITGAV_ITGB8					KEGG: mmu04512	ECM-Receptor	Lamb2 - (Itgav+Itgb8)
LAMB2_ITGAV_ITGB8	iCAF	KO Lum ER-	0.00127392	0	ko	iCAF	CTL Lum ER-	0.00340177	0	control	LAMININ	Lamb2	ITGAV_ITGB8					KEGG: mmu04512	ECM-Receptor	Lamb2 - (Itgav+Itgb8)
LAMB3_ITGAV_ITGB8	KO Basal	KO Lum ER-	0.00455197	0	ko	CTL Basal	CTL Lum ER-	0.000951233	0	control	LAMININ	Lamb3	ITGAV_ITGB8					KEGG: mmu04512	ECM-Receptor	Lamb3 - (Itgav+Itgb8)
LAMB3_ITGAV_ITGB8	YFP+ Epi	KO Lum ER-	0.00127392	0	ko	NA	NA	NA	NA	NA	LAMININ	Lamb3	ITGAV_ITGB8					KEGG: mmu04512	ECM-Receptor	Lamb3 - (Itgav+Itgb8)
LAMC1_ITGAV_ITGB8	Endothelial	KO Lum ER-	0.00127392	0	ko	Endothelial	CTL Lum ER-	0	1	control	LAMININ	Lamc1	ITGAV_ITGB8					KEGG: mmu04512	ECM-Receptor	Lamc1 - (Itgav+Itgb8)
LAMC1_ITGAV_ITGB8	iCAF	KO Lum ER-	0.00455197	0	ko	iCAF	CTL Lum ER-	0.000951233	0	control	LAMININ	Lamc1	ITGAV_ITGB8					KEGG: mmu04512	ECM-Receptor	Lamc1 - (Itgav+Itgb8)
LAMC1_ITGAV_ITGB8	myCAF	KO Lum ER-	0.00958226	0	ko	myCAF	CTL Lum ER-	0	0	control	LAMININ	Lamc1	ITGAV_ITGB8					KEGG: mmu04512	ECM-Receptor	Lamc1 - (Itgav+Itgb8)
LAMC1_ITGAV_ITGB8	KO Basal	KO Lum ER-	0.00127392	0	ko	CTL Basal	CTL Lum ER-	0	1	control	LAMININ	Lamc1	ITGAV_ITGB8					KEGG: mmu04512	ECM-Receptor	Lamc1 - (Itgav+Itgb8)
LAMC1_ITGAV_ITGB8	KO Lum ER+	KO Lum ER-	0.00127392	0	ko	CTL Lum ER+	CTL Lum ER-	0	1	control	LAMININ	Lamc1	ITGAV_ITGB8					KEGG: mmu04512	ECM-Receptor	Lamc1 - (Itgav+Itgb8)
LAMC1_ITGAV_ITGB8	PVL	KO Lum ER-	0.00127392	0	ko	PVL	CTL Lum ER-	0	0	control	LAMININ	Lamc1	ITGAV_ITGB8					KEGG: mmu04512	ECM-Receptor	Lamc1 - (Itgav+Itgb8)
LAMC2_ITGAV_ITGB8	YFP+ Epi	KO Lum ER-	0.00381205	0	ko	NA	NA	NA	NA	NA	LAMININ	Lamc2	ITGAV_ITGB8					KEGG: mmu04512	ECM-Receptor	Lamc2 - (Itgav+Itgb8)
LAMC2_ITGAV_ITGB8	KO Basal	KO Lum ER-	0.00455197	0	ko	CTL Basal	CTL Lum ER-	0	1	control	LAMININ	Lamc2	ITGAV_ITGB8					KEGG: mmu04512	ECM-Receptor	Lamc2 - (Itgav+Itgb8)
LAMC2_ITGAV_ITGB8	KO Lum ER+	KO Lum ER-	0.00127392	0	ko	CTL Lum ER+	CTL Lum ER-	0.000951233	0	control	LAMININ	Lamc2	ITGAV_ITGB8					KEGG: mmu04512	ECM-Receptor	Lamc2 - (Itgav+Itgb8)
LAMC2_ITGAV_ITGB8	KO Lum ER-	KO Lum ER-	0.00127392	0	ko	CTL Lum ER-	CTL Lum ER-	0	1	control	LAMININ	Lamc2	ITGAV_ITGB8					KEGG: mmu04512	ECM-Receptor	Lamc2 - (Itgav+Itgb8)
LAMC3_ITGAV_ITGB8	myCAF	KO Lum ER-	0	1	ko	myCAF	CTL Lum ER-	0	0	control	LAMININ	Lamc3	ITGAV_ITGB8					KEGG: mmu04512	ECM-Receptor	Lamc3 - (Itgav+Itgb8)
COL1A1_ITGAV_ITGB8	myCAF	KO Lum ER-	0.035306	0	ko	myCAF	CTL Lum ER-	0	0	control	COLLAGEN	Col1a1	ITGAV_ITGB8					KEGG: mmu04512	ECM-Receptor	Col1a1 - (Itgav+Itgb8)
COL1A1_ITGAV_ITGB8	YFP+ Epi	KO Lum ER-	0.00127392	0	ko	NA	NA	NA	NA	NA	COLLAGEN	Col1a1	ITGAV_ITGB8					KEGG: mmu04512	ECM-Receptor	Col1a1 - (Itgav+Itgb8)
COL1A1_ITGAV_ITGB8	iCAF	KO Lum ER-	0.0165182	0	ko	iCAF	CTL Lum ER-	0.0139658	0	control	COLLAGEN	Col1a1	ITGAV_ITGB8					KEGG: mmu04512	ECM-Receptor	Col1a1 - (Itgav+Itgb8)
COL1A1_ITGAV_ITGB8	KO Lum ER+	KO Lum ER-	0.00127392	0	ko	CTL Lum ER+	CTL Lum ER-	0	1	control	COLLAGEN	Col1a1	ITGAV_ITGB8					KEGG: mmu04512	ECM-Receptor	Col1a1 - (Itgav+Itgb8)
COL1A1_ITGAV_ITGB8	KO Lum ER-	KO Lum ER-	0.00127392	0	ko	CTL Lum ER-	CTL Lum ER-	0	1	control	COLLAGEN	Col1a1	ITGAV_ITGB8					KEGG: mmu04512	ECM-Receptor	Col1a1 - (Itgav+Itgb8)
COL1A1_ITGAV_ITGB8	Lymphocyte	KO Lum ER-	0.00201761	0	ko	Lymphocyte	CTL Lum ER-	0	1	control	COLLAGEN	Col1a1	ITGAV_ITGB8					KEGG: mmu04512	ECM-Receptor	Col1a1 - (Itgav+Itgb8)
COL1A1_ITGAV_ITGB8	Macrophage	KO Lum ER-	0.00201761	0	ko	Macrophage	CTL Lum ER-	0	1	control	COLLAGEN	Col1a1	ITGAV_ITGB8					KEGG: mmu04512	ECM-Receptor	Col1a1 - (Itgav+Itgb8)
COL1A1_ITGAV_ITGB8	PVL	KO Lum ER-	0.00201761	0	ko	PVL	CTL Lum ER-	0	0	control	COLLAGEN	Col1a1	ITGAV_ITGB8					KEGG: mmu04512	ECM-Receptor	Col1a1 - (Itgav+Itgb8)
COL1A1_ITGAV_ITGB8	KO Basal	KO Lum ER-	0.00127392	0	ko	CTL Basal	CTL Lum ER-	0	1	control	COLLAGEN	Col1a1	ITGAV_ITGB8					KEGG: mmu04512	ECM-Receptor	Col1a1 - (Itgav+Itgb8)
COL1A1_ITGAV_ITGB8	Endothelial	KO Lum ER-	0.00201761	0	ko	Endothelial	CTL Lum ER-	0	1	control	COLLAGEN	Col1a1	ITGAV_ITGB8					KEGG: mmu04512	ECM-Receptor	Col1a1 - (Itgav+Itgb8)
COL1A2_ITGAV_ITGB8	PVL	KO Lum ER-	0.00655127	0	ko	PVL	CTL Lum ER-	0	0	control	COLLAGEN	Col1a2	ITGAV_ITGB8					KEGG: mmu04512	ECM-Receptor	Col1a2 - (Itgav+Itgb8)
COL1A2_ITGAV_ITGB8	Macrophage	KO Lum ER-	0.00201761	0	ko	Macrophage	CTL Lum ER-	0	1	control	COLLAGEN	Col1a2	ITGAV_ITGB8					KEGG: mmu04512	ECM-Receptor	Col1a2 - (Itgav+Itgb8)
COL1A2_ITGAV_ITGB8	KO Lum ER-	KO Lum ER-	0.00127392	0	ko	CTL Lum ER-	CTL Lum ER-	0	1	control	COLLAGEN	Col1a2	ITGAV_ITGB8					KEGG: mmu04512	ECM-Receptor	Col1a2 - (Itgav+Itgb8)
COL1A2_ITGAV_ITGB8	iCAF	KO Lum ER-	0.018035	0	ko	iCAF	CTL Lum ER-	0.0155633	0	control	COLLAGEN	Col1a2	ITGAV_ITGB8					KEGG: mmu04512	ECM-Receptor	Col1a2 - (Itgav+Itgb8)
COL1A2_ITGAV_ITGB8	Lymphocyte	KO Lum ER-	0.0025446	0	ko	Lymphocyte	CTL Lum ER-	0	1	control	COLLAGEN	Col1a2	ITGAV_ITGB8					KEGG: mmu04512	ECM-Receptor	Col1a2 - (Itgav+Itgb8)
COL1A2_ITGAV_ITGB8	YFP+ Epi	KO Lum ER-	0.00127392	0	ko	NA	NA	NA	NA	NA	COLLAGEN	Col1a2	ITGAV_ITGB8					KEGG: mmu04512	ECM-Receptor	Col1a2 - (Itgav+Itgb8)
COL1A2_ITGAV_ITGB8	myCAF	KO Lum ER-	0.0321663	0	ko	myCAF	CTL Lum ER-	0	0	control	COLLAGEN	Col1a2	ITGAV_ITGB8					KEGG: mmu04512	ECM-Receptor	Col1a2 - (Itgav+Itgb8)
COL1A2_ITGAV_ITGB8	KO Lum ER+	KO Lum ER-	0.00127392	0	ko	CTL Lum ER+	CTL Lum ER-	0	1	control	COLLAGEN	Col1a2	ITGAV_ITGB8					KEGG: mmu04512	ECM-Receptor	Col1a2 - (Itgav+Itgb8)
COL1A2_ITGAV_ITGB8	KO Basal	KO Lum ER-	0.00127392	0	ko	CTL Basal	CTL Lum ER-	0	1	control	COLLAGEN	Col1a2	ITGAV_ITGB8					KEGG: mmu04512	ECM-Receptor	Col1a2 - (Itgav+Itgb8)
COL1A2_ITGAV_ITGB8	Endothelial	KO Lum ER-	0.00201761	0	ko	Endothelial	CTL Lum ER-	0	1	control	COLLAGEN	Col1a2	ITGAV_ITGB8					KEGG: mmu04512	ECM-Receptor	Col1a2 - (Itgav+Itgb8)
COL4A1_ITGAV_ITGB8	Endothelial	KO Lum ER-	0.0126903	0	ko	Endothelial	CTL Lum ER-	0.0024552	0	control	COLLAGEN	Col4a1	ITGAV_ITGB8					KEGG: mmu04512	ECM-Receptor	Col4a1 - (Itgav+Itgb8)
COL4A1_ITGAV_ITGB8	myCAF	KO Lum ER-	0.016002	0	ko	myCAF	CTL Lum ER-	0	0	control	COLLAGEN	Col4a1	ITGAV_ITGB8					KEGG: mmu04512	ECM-Receptor	Col4a1 - (Itgav+Itgb8)
COL4A1_ITGAV_ITGB8	KO Basal	KO Lum ER-	0.00455197	0	ko	CTL Basal	CTL Lum ER-	0.000951233	0	control	COLLAGEN	Col4a1	ITGAV_ITGB8					KEGG: mmu04512	ECM-Receptor	Col4a1 - (Itgav+Itgb8)
COL4A1_ITGAV_ITGB8	PVL	KO Lum ER-	0.0126903	0	ko	PVL	CTL Lum ER-	0	0	control	COLLAGEN	Col4a1	ITGAV_ITGB8					KEGG: mmu04512	ECM-Receptor	Col4a1 - (Itgav+Itgb8)
COL4A1_ITGAV_ITGB8	iCAF	KO Lum ER-	0.00854256	0	ko	iCAF	CTL Lum ER-	0.00489838	0	control	COLLAGEN	Col4a1	ITGAV_ITGB8					KEGG: mmu04512	ECM-Receptor	Col4a1 - (Itgav+Itgb8)
COL4A2_ITGAV_ITGB8	KO Basal	KO Lum ER-	0.00455197	0	ko	CTL Basal	CTL Lum ER-	0.000951233	0	control	COLLAGEN	Col4a2	ITGAV_ITGB8					KEGG: mmu04512	ECM-Receptor	Col4a2 - (Itgav+Itgb8)
COL4A2_ITGAV_ITGB8	PVL	KO Lum ER-	0.00832946	0	ko	PVL	CTL Lum ER-	0	0	control	COLLAGEN	Col4a2	ITGAV_ITGB8					KEGG: mmu04512	ECM-Receptor	Col4a2 - (Itgav+Itgb8)
COL4A2_ITGAV_ITGB8	Endothelial	KO Lum ER-	0.00986044	0	ko	Endothelial	CTL Lum ER-	0.000951233	0	control	COLLAGEN	Col4a2	ITGAV_ITGB8					KEGG: mmu04512	ECM-Receptor	Col4a2 - (Itgav+Itgb8)
COL4A2_ITGAV_ITGB8	myCAF	KO Lum ER-	0.0149043	0	ko	myCAF	CTL Lum ER-	0	0	control	COLLAGEN	Col4a2	ITGAV_ITGB8					KEGG: mmu04512	ECM-Receptor	Col4a2 - (Itgav+Itgb8)
COL4A2_ITGAV_ITGB8	iCAF	KO Lum ER-	0.00507628	0	ko	iCAF	CTL Lum ER-	0.000951233	0	control	COLLAGEN	Col4a2	ITGAV_ITGB8					KEGG: mmu04512	ECM-Receptor	Col4a2 - (Itgav+Itgb8)
COL4A5_ITGAV_ITGB8	KO Lum ER-	KO Lum ER-	0	1	ko	CTL Lum ER-	CTL Lum ER-	0.000951233	0	control	COLLAGEN	Col4a5	ITGAV_ITGB8					KEGG: mmu04512	ECM-Receptor	Col4a5 - (Itgav+Itgb8)
COL4A6_ITGAV_ITGB8	KO Basal	KO Lum ER-	0	1	ko	CTL Basal	CTL Lum ER-	0.000951233	0	control	COLLAGEN	Col4a6	ITGAV_ITGB8					KEGG: mmu04512	ECM-Receptor	Col4a6 - (Itgav+Itgb8)
COL6A1_ITGAV_ITGB8	myCAF	KO Lum ER-	0.0212534	0	ko	myCAF	CTL Lum ER-	0	0	control	COLLAGEN	Col6a1	ITGAV_ITGB8					KEGG: mmu04512	ECM-Receptor	Col6a1 - (Itgav+Itgb8)
COL6A1_ITGAV_ITGB8	iCAF	KO Lum ER-	0.00695638	0	ko	iCAF	CTL Lum ER-	0.00737884	0	control	COLLAGEN	Col6a1	ITGAV_ITGB8					KEGG: mmu04512	ECM-Receptor	Col6a1 - (Itgav+Itgb8)
COL6A1_ITGAV_ITGB8	PVL	KO Lum ER-	0.00201761	0	ko	PVL	CTL Lum ER-	0	0	control	COLLAGEN	Col6a1	ITGAV_ITGB8					KEGG: mmu04512	ECM-Receptor	Col6a1 - (Itgav+Itgb8)
COL6A2_ITGAV_ITGB8	iCAF	KO Lum ER-	0.00201761	0	ko	iCAF	CTL Lum ER-	0.00379411	0	control	COLLAGEN	Col6a2	ITGAV_ITGB8					KEGG: mmu04512	ECM-Receptor	Col6a2 - (Itgav+Itgb8)
COL6A2_ITGAV_ITGB8	myCAF	KO Lum ER-	0.0186962	0	ko	myCAF	CTL Lum ER-	0	0	control	COLLAGEN	Col6a2	ITGAV_ITGB8					KEGG: mmu04512	ECM-Receptor	Col6a2 - (Itgav+Itgb8)
COL6A3_ITGAV_ITGB8	PVL	KO Lum ER-	0.00127392	0	ko	PVL	CTL Lum ER-	0	0	control	COLLAGEN	Col6a3	ITGAV_ITGB8					KEGG: mmu04512	ECM-Receptor	Col6a3 - (Itgav+Itgb8)
COL6A3_ITGAV_ITGB8	iCAF	KO Lum ER-	0.00127392	0	ko	iCAF	CTL Lum ER-	0.00489838	0	control	COLLAGEN	Col6a3	ITGAV_ITGB8					KEGG: mmu04512	ECM-Receptor	Col6a3 - (Itgav+Itgb8)
COL6A3_ITGAV_ITGB8	myCAF	KO Lum ER-	0.0201449	0	ko	myCAF	CTL Lum ER-	0	0	control	COLLAGEN	Col6a3	ITGAV_ITGB8					KEGG: mmu04512	ECM-Receptor	Col6a3 - (Itgav+Itgb8)
COL6A5_ITGAV_ITGB8	myCAF	KO Lum ER-	0	1	ko	myCAF	CTL Lum ER-	0	0	control	COLLAGEN	Col6a5	ITGAV_ITGB8					KEGG: mmu04512	ECM-Receptor	Col6a5 - (Itgav+Itgb8)
COL6A6_ITGAV_ITGB8	myCAF	KO Lum ER-	0	1	ko	myCAF	CTL Lum ER-	0	0	control	COLLAGEN	Col6a6	ITGAV_ITGB8					KEGG: mmu04512	ECM-Receptor	Col6a6 - (Itgav+Itgb8)
COL9A2_ITGAV_ITGB8	myCAF	KO Lum ER-	0	1	ko	myCAF	CTL Lum ER-	0	0	control	COLLAGEN	Col9a2	ITGAV_ITGB8					KEGG: mmu04512	ECM-Receptor	Col9a2 - (Itgav+Itgb8)
COL9A2_ITGAV_ITGB8	KO Basal	KO Lum ER-	0.00127392	0	ko	CTL Basal	CTL Lum ER-	0.000951233	0	control	COLLAGEN	Col9a2	ITGAV_ITGB8					KEGG: mmu04512	ECM-Receptor	Col9a2 - (Itgav+Itgb8)
COL9A3_ITGAV_ITGB8	KO Basal	KO Lum ER-	0.00127392	0	ko	CTL Basal	CTL Lum ER-	0	1	control	COLLAGEN	Col9a3	ITGAV_ITGB8					KEGG: mmu04512	ECM-Receptor	Col9a3 - (Itgav+Itgb8)
LAMA2_ITGA6_ITGB4	myCAF	KO Lum ER-	0.00821265	0	ko	myCAF	CTL Lum ER-	0	1	control	LAMININ	Lama2	ITGA6_ITGB4					KEGG: mmu04512	ECM-Receptor	Lama2 - (Itga6+Itgb4)
LAMA2_ITGA6_ITGB4	iCAF	KO Lum ER+	0.00858379	0	ko	iCAF	CTL Lum ER+	0	1	control	LAMININ	Lama2	ITGA6_ITGB4					KEGG: mmu04512	ECM-Receptor	Lama2 - (Itga6+Itgb4)
LAMA2_ITGA6_ITGB4	iCAF	YFP+ Epi	0.00785806	0	ko	NA	NA	NA	NA	NA	LAMININ	Lama2	ITGA6_ITGB4					KEGG: mmu04512	ECM-Receptor	Lama2 - (Itga6+Itgb4)
LAMA2_ITGA6_ITGB4	myCAF	YFP+ Epi	0.0141397	0	ko	NA	NA	NA	NA	NA	LAMININ	Lama2	ITGA6_ITGB4					KEGG: mmu04512	ECM-Receptor	Lama2 - (Itga6+Itgb4)
LAMA2_ITGA6_ITGB4	myCAF	KO Lum ER+	0.0154366	0	ko	myCAF	CTL Lum ER+	0	1	control	LAMININ	Lama2	ITGA6_ITGB4					KEGG: mmu04512	ECM-Receptor	Lama2 - (Itga6+Itgb4)
LAMA2_ITGA6_ITGB4	iCAF	KO Basal	0.0170215	0	ko	iCAF	CTL Basal	0	1	control	LAMININ	Lama2	ITGA6_ITGB4					KEGG: mmu04512	ECM-Receptor	Lama2 - (Itga6+Itgb4)
LAMA2_ITGA6_ITGB4	myCAF	Endothelial	0	1	ko	myCAF	Endothelial	0	0	control	LAMININ	Lama2	ITGA6_ITGB4					KEGG: mmu04512	ECM-Receptor	Lama2 - (Itga6+Itgb4)
LAMA2_ITGA6_ITGB4	iCAF	Endothelial	0	1	ko	iCAF	Endothelial	0.00477191	0	control	LAMININ	Lama2	ITGA6_ITGB4					KEGG: mmu04512	ECM-Receptor	Lama2 - (Itga6+Itgb4)
LAMA2_ITGA6_ITGB4	iCAF	KO Lum ER-	0.00455197	0	ko	iCAF	CTL Lum ER-	0	1	control	LAMININ	Lama2	ITGA6_ITGB4					KEGG: mmu04512	ECM-Receptor	Lama2 - (Itga6+Itgb4)
LAMA2_ITGA6_ITGB4	myCAF	KO Basal	0.0304038	0	ko	myCAF	CTL Basal	0	1	control	LAMININ	Lama2	ITGA6_ITGB4					KEGG: mmu04512	ECM-Receptor	Lama2 - (Itga6+Itgb4)
LAMA3_ITGA6_ITGB4	KO Basal	KO Lum ER-	0.00201761	0	ko	CTL Basal	CTL Lum ER-	0	1	control	LAMININ	Lama3	ITGA6_ITGB4					KEGG: mmu04512	ECM-Receptor	Lama3 - (Itga6+Itgb4)
LAMA3_ITGA6_ITGB4	KO Basal	KO Basal	0.00759758	0	ko	CTL Basal	CTL Basal	0	1	control	LAMININ	Lama3	ITGA6_ITGB4					KEGG: mmu04512	ECM-Receptor	Lama3 - (Itga6+Itgb4)
LAMA3_ITGA6_ITGB4	KO Basal	Endothelial	0	1	ko	CTL Basal	Endothelial	0.00119726	0	control	LAMININ	Lama3	ITGA6_ITGB4					KEGG: mmu04512	ECM-Receptor	Lama3 - (Itga6+Itgb4)
LAMA3_ITGA6_ITGB4	KO Basal	YFP+ Epi	0.00348945	0	ko	NA	NA	NA	NA	NA	LAMININ	Lama3	ITGA6_ITGB4					KEGG: mmu04512	ECM-Receptor	Lama3 - (Itga6+Itgb4)
LAMA3_ITGA6_ITGB4	KO Basal	KO Lum ER+	0.00381327	0	ko	CTL Basal	CTL Lum ER+	0	1	control	LAMININ	Lama3	ITGA6_ITGB4					KEGG: mmu04512	ECM-Receptor	Lama3 - (Itga6+Itgb4)
LAMA4_ITGA6_ITGB4	iCAF	KO Lum ER+	0.0024093	0	ko	iCAF	CTL Lum ER+	0	1	control	LAMININ	Lama4	ITGA6_ITGB4					KEGG: mmu04512	ECM-Receptor	Lama4 - (Itga6+Itgb4)
LAMA4_ITGA6_ITGB4	myCAF	Endothelial	0	1	ko	myCAF	Endothelial	0	0	control	LAMININ	Lama4	ITGA6_ITGB4					KEGG: mmu04512	ECM-Receptor	Lama4 - (Itga6+Itgb4)
LAMA4_ITGA6_ITGB4	iCAF	KO Lum ER-	0.00127392	0	ko	iCAF	CTL Lum ER-	0	1	control	LAMININ	Lama4	ITGA6_ITGB4					KEGG: mmu04512	ECM-Receptor	Lama4 - (Itga6+Itgb4)
LAMA4_ITGA6_ITGB4	myCAF	KO Basal	0.0170215	0	ko	myCAF	CTL Basal	0	1	control	LAMININ	Lama4	ITGA6_ITGB4					KEGG: mmu04512	ECM-Receptor	Lama4 - (Itga6+Itgb4)
LAMA4_ITGA6_ITGB4	iCAF	KO Basal	0.00480702	0	ko	iCAF	CTL Basal	0	1	control	LAMININ	Lama4	ITGA6_ITGB4					KEGG: mmu04512	ECM-Receptor	Lama4 - (Itga6+Itgb4)
LAMA4_ITGA6_ITGB4	iCAF	YFP+ Epi	0.00220444	0	ko	NA	NA	NA	NA	NA	LAMININ	Lama4	ITGA6_ITGB4					KEGG: mmu04512	ECM-Receptor	Lama4 - (Itga6+Itgb4)
LAMA4_ITGA6_ITGB4	myCAF	YFP+ Epi	0.00785806	0	ko	NA	NA	NA	NA	NA	LAMININ	Lama4	ITGA6_ITGB4					KEGG: mmu04512	ECM-Receptor	Lama4 - (Itga6+Itgb4)
LAMA4_ITGA6_ITGB4	myCAF	KO Lum ER+	0.00858379	0	ko	myCAF	CTL Lum ER+	0	1	control	LAMININ	Lama4	ITGA6_ITGB4					KEGG: mmu04512	ECM-Receptor	Lama4 - (Itga6+Itgb4)
LAMA4_ITGA6_ITGB4	myCAF	KO Lum ER-	0.00455197	0	ko	myCAF	CTL Lum ER-	0	1	control	LAMININ	Lama4	ITGA6_ITGB4					KEGG: mmu04512	ECM-Receptor	Lama4 - (Itga6+Itgb4)
LAMA4_ITGA6_ITGB4	iCAF	Endothelial	0	1	ko	iCAF	Endothelial	0.00119726	0	control	LAMININ	Lama4	ITGA6_ITGB4					KEGG: mmu04512	ECM-Receptor	Lama4 - (Itga6+Itgb4)
LAMA5_ITGA6_ITGB4	KO Lum ER+	KO Basal	0.00480702	0	ko	CTL Lum ER+	CTL Basal	0	1	control	LAMININ	Lama5	ITGA6_ITGB4					KEGG: mmu04512	ECM-Receptor	Lama5 - (Itga6+Itgb4)
LAMA5_ITGA6_ITGB4	PVL	KO Lum ER+	0.00381327	0	ko	PVL	CTL Lum ER+	0	1	control	LAMININ	Lama5	ITGA6_ITGB4					KEGG: mmu04512	ECM-Receptor	Lama5 - (Itga6+Itgb4)
LAMA5_ITGA6_ITGB4	YFP+ Epi	YFP+ Epi	0.00658429	0	ko	NA	NA	NA	NA	NA	LAMININ	Lama5	ITGA6_ITGB4					KEGG: mmu04512	ECM-Receptor	Lama5 - (Itga6+Itgb4)
LAMA5_ITGA6_ITGB4	PVL	KO Basal	0.00759758	0	ko	PVL	CTL Basal	0	1	control	LAMININ	Lama5	ITGA6_ITGB4					KEGG: mmu04512	ECM-Receptor	Lama5 - (Itga6+Itgb4)
LAMA5_ITGA6_ITGB4	YFP+ Epi	KO Lum ER+	0.00719324	0	ko	NA	NA	NA	NA	NA	LAMININ	Lama5	ITGA6_ITGB4					KEGG: mmu04512	ECM-Receptor	Lama5 - (Itga6+Itgb4)
LAMA5_ITGA6_ITGB4	Endothelial	YFP+ Epi	0.00220444	0	ko	NA	NA	NA	NA	NA	LAMININ	Lama5	ITGA6_ITGB4					KEGG: mmu04512	ECM-Receptor	Lama5 - (Itga6+Itgb4)
LAMA5_ITGA6_ITGB4	KO Basal	YFP+ Epi	0.00220444	0	ko	NA	NA	NA	NA	NA	LAMININ	Lama5	ITGA6_ITGB4					KEGG: mmu04512	ECM-Receptor	Lama5 - (Itga6+Itgb4)
LAMA5_ITGA6_ITGB4	Endothelial	KO Basal	0.00480702	0	ko	Endothelial	CTL Basal	0	1	control	LAMININ	Lama5	ITGA6_ITGB4					KEGG: mmu04512	ECM-Receptor	Lama5 - (Itga6+Itgb4)
LAMA5_ITGA6_ITGB4	YFP+ Epi	KO Lum ER-	0.00381205	0	ko	NA	NA	NA	NA	NA	LAMININ	Lama5	ITGA6_ITGB4					KEGG: mmu04512	ECM-Receptor	Lama5 - (Itga6+Itgb4)
LAMA5_ITGA6_ITGB4	KO Lum ER-	YFP+ Epi	0.00220444	0	ko	NA	NA	NA	NA	NA	LAMININ	Lama5	ITGA6_ITGB4					KEGG: mmu04512	ECM-Receptor	Lama5 - (Itga6+Itgb4)
LAMA5_ITGA6_ITGB4	KO Basal	KO Basal	0.00480702	0	ko	CTL Basal	CTL Basal	0	1	control	LAMININ	Lama5	ITGA6_ITGB4					KEGG: mmu04512	ECM-Receptor	Lama5 - (Itga6+Itgb4)
LAMA5_ITGA6_ITGB4	PVL	Endothelial	0	1	ko	PVL	Endothelial	0	0	control	LAMININ	Lama5	ITGA6_ITGB4					KEGG: mmu04512	ECM-Receptor	Lama5 - (Itga6+Itgb4)
LAMA5_ITGA6_ITGB4	PVL	YFP+ Epi	0.00348945	0	ko	NA	NA	NA	NA	NA	LAMININ	Lama5	ITGA6_ITGB4					KEGG: mmu04512	ECM-Receptor	Lama5 - (Itga6+Itgb4)
LAMA5_ITGA6_ITGB4	KO Lum ER+	KO Lum ER+	0.0024093	0	ko	CTL Lum ER+	CTL Lum ER+	0	1	control	LAMININ	Lama5	ITGA6_ITGB4					KEGG: mmu04512	ECM-Receptor	Lama5 - (Itga6+Itgb4)
LAMA5_ITGA6_ITGB4	Endothelial	KO Lum ER+	0.0024093	0	ko	Endothelial	CTL Lum ER+	0	1	control	LAMININ	Lama5	ITGA6_ITGB4					KEGG: mmu04512	ECM-Receptor	Lama5 - (Itga6+Itgb4)
LAMA5_ITGA6_ITGB4	KO Lum ER+	Endothelial	0	1	ko	CTL Lum ER+	Endothelial	0.00119726	0	control	LAMININ	Lama5	ITGA6_ITGB4					KEGG: mmu04512	ECM-Receptor	Lama5 - (Itga6+Itgb4)
LAMA5_ITGA6_ITGB4	KO Lum ER-	KO Basal	0.00480702	0	ko	CTL Lum ER-	CTL Basal	0	1	control	LAMININ	Lama5	ITGA6_ITGB4					KEGG: mmu04512	ECM-Receptor	Lama5 - (Itga6+Itgb4)
LAMA5_ITGA6_ITGB4	KO Basal	KO Lum ER+	0.0024093	0	ko	CTL Basal	CTL Lum ER+	0	1	control	LAMININ	Lama5	ITGA6_ITGB4					KEGG: mmu04512	ECM-Receptor	Lama5 - (Itga6+Itgb4)
LAMA5_ITGA6_ITGB4	KO Lum ER+	YFP+ Epi	0.00220444	0	ko	NA	NA	NA	NA	NA	LAMININ	Lama5	ITGA6_ITGB4					KEGG: mmu04512	ECM-Receptor	Lama5 - (Itga6+Itgb4)
LAMA5_ITGA6_ITGB4	PVL	KO Lum ER-	0.00201761	0	ko	PVL	CTL Lum ER-	0	1	control	LAMININ	Lama5	ITGA6_ITGB4					KEGG: mmu04512	ECM-Receptor	Lama5 - (Itga6+Itgb4)
LAMA5_ITGA6_ITGB4	KO Lum ER-	KO Lum ER+	0.0024093	0	ko	CTL Lum ER-	CTL Lum ER+	0	1	control	LAMININ	Lama5	ITGA6_ITGB4					KEGG: mmu04512	ECM-Receptor	Lama5 - (Itga6+Itgb4)
LAMA5_ITGA6_ITGB4	YFP+ Epi	KO Basal	0.0142837	0	ko	NA	NA	NA	NA	NA	LAMININ	Lama5	ITGA6_ITGB4					KEGG: mmu04512	ECM-Receptor	Lama5 - (Itga6+Itgb4)
LAMB1_ITGA6_ITGB4	iCAF	KO Lum ER-	0.00201761	0	ko	iCAF	CTL Lum ER-	0	1	control	LAMININ	Lamb1	ITGA6_ITGB4					KEGG: mmu04512	ECM-Receptor	Lamb1 - (Itga6+Itgb4)
LAMB1_ITGA6_ITGB4	YFP+ Epi	YFP+ Epi	0.00220444	0	ko	NA	NA	NA	NA	NA	LAMININ	Lamb1	ITGA6_ITGB4					KEGG: mmu04512	ECM-Receptor	Lamb1 - (Itga6+Itgb4)
LAMB1_ITGA6_ITGB4	KO Basal	KO Lum ER+	0.0024093	0	ko	CTL Basal	CTL Lum ER+	0	1	control	LAMININ	Lamb1	ITGA6_ITGB4					KEGG: mmu04512	ECM-Receptor	Lamb1 - (Itga6+Itgb4)
LAMB1_ITGA6_ITGB4	YFP+ Epi	KO Lum ER+	0.0024093	0	ko	NA	NA	NA	NA	NA	LAMININ	Lamb1	ITGA6_ITGB4					KEGG: mmu04512	ECM-Receptor	Lamb1 - (Itga6+Itgb4)
LAMB1_ITGA6_ITGB4	iCAF	YFP+ Epi	0.00348945	0	ko	NA	NA	NA	NA	NA	LAMININ	Lamb1	ITGA6_ITGB4					KEGG: mmu04512	ECM-Receptor	Lamb1 - (Itga6+Itgb4)
LAMB1_ITGA6_ITGB4	KO Basal	KO Basal	0.00480702	0	ko	CTL Basal	CTL Basal	0	1	control	LAMININ	Lamb1	ITGA6_ITGB4					KEGG: mmu04512	ECM-Receptor	Lamb1 - (Itga6+Itgb4)
LAMB1_ITGA6_ITGB4	myCAF	KO Basal	0.0243636	0	ko	myCAF	CTL Basal	0	1	control	LAMININ	Lamb1	ITGA6_ITGB4					KEGG: mmu04512	ECM-Receptor	Lamb1 - (Itga6+Itgb4)
LAMB1_ITGA6_ITGB4	myCAF	YFP+ Epi	0.011293	0	ko	NA	NA	NA	NA	NA	LAMININ	Lamb1	ITGA6_ITGB4					KEGG: mmu04512	ECM-Receptor	Lamb1 - (Itga6+Itgb4)
LAMB1_ITGA6_ITGB4	myCAF	KO Lum ER+	0.012332	0	ko	myCAF	CTL Lum ER+	0	1	control	LAMININ	Lamb1	ITGA6_ITGB4					KEGG: mmu04512	ECM-Receptor	Lamb1 - (Itga6+Itgb4)
LAMB1_ITGA6_ITGB4	myCAF	KO Lum ER-	0.00655127	0	ko	myCAF	CTL Lum ER-	0	1	control	LAMININ	Lamb1	ITGA6_ITGB4					KEGG: mmu04512	ECM-Receptor	Lamb1 - (Itga6+Itgb4)
LAMB1_ITGA6_ITGB4	YFP+ Epi	KO Basal	0.00480702	0	ko	NA	NA	NA	NA	NA	LAMININ	Lamb1	ITGA6_ITGB4					KEGG: mmu04512	ECM-Receptor	Lamb1 - (Itga6+Itgb4)
LAMB1_ITGA6_ITGB4	KO Basal	YFP+ Epi	0.00220444	0	ko	NA	NA	NA	NA	NA	LAMININ	Lamb1	ITGA6_ITGB4					KEGG: mmu04512	ECM-Receptor	Lamb1 - (Itga6+Itgb4)
LAMB1_ITGA6_ITGB4	iCAF	KO Lum ER+	0.00381327	0	ko	iCAF	CTL Lum ER+	0	1	control	LAMININ	Lamb1	ITGA6_ITGB4					KEGG: mmu04512	ECM-Receptor	Lamb1 - (Itga6+Itgb4)
LAMB1_ITGA6_ITGB4	iCAF	KO Basal	0.00759758	0	ko	iCAF	CTL Basal	0	1	control	LAMININ	Lamb1	ITGA6_ITGB4					KEGG: mmu04512	ECM-Receptor	Lamb1 - (Itga6+Itgb4)
LAMB2_ITGA6_ITGB4	Endothelial	KO Lum ER-	0.00127392	0	ko	Endothelial	CTL Lum ER-	0	1	control	LAMININ	Lamb2	ITGA6_ITGB4					KEGG: mmu04512	ECM-Receptor	Lamb2 - (Itga6+Itgb4)
LAMB2_ITGA6_ITGB4	myCAF	KO Lum ER-	0.00455197	0	ko	myCAF	CTL Lum ER-	0	1	control	LAMININ	Lamb2	ITGA6_ITGB4					KEGG: mmu04512	ECM-Receptor	Lamb2 - (Itga6+Itgb4)
LAMB2_ITGA6_ITGB4	iCAF	KO Lum ER-	0.00127392	0	ko	iCAF	CTL Lum ER-	0	1	control	LAMININ	Lamb2	ITGA6_ITGB4					KEGG: mmu04512	ECM-Receptor	Lamb2 - (Itga6+Itgb4)
LAMB2_ITGA6_ITGB4	iCAF	KO Basal	0.00480702	0	ko	iCAF	CTL Basal	0	1	control	LAMININ	Lamb2	ITGA6_ITGB4					KEGG: mmu04512	ECM-Receptor	Lamb2 - (Itga6+Itgb4)
LAMB2_ITGA6_ITGB4	iCAF	KO Lum ER+	0.0024093	0	ko	iCAF	CTL Lum ER+	0	1	control	LAMININ	Lamb2	ITGA6_ITGB4					KEGG: mmu04512	ECM-Receptor	Lamb2 - (Itga6+Itgb4)
LAMB2_ITGA6_ITGB4	iCAF	YFP+ Epi	0.00220444	0	ko	NA	NA	NA	NA	NA	LAMININ	Lamb2	ITGA6_ITGB4					KEGG: mmu04512	ECM-Receptor	Lamb2 - (Itga6+Itgb4)
LAMB2_ITGA6_ITGB4	Endothelial	YFP+ Epi	0.00220444	0	ko	NA	NA	NA	NA	NA	LAMININ	Lamb2	ITGA6_ITGB4					KEGG: mmu04512	ECM-Receptor	Lamb2 - (Itga6+Itgb4)
LAMB2_ITGA6_ITGB4	Endothelial	KO Basal	0.00480702	0	ko	Endothelial	CTL Basal	0	1	control	LAMININ	Lamb2	ITGA6_ITGB4					KEGG: mmu04512	ECM-Receptor	Lamb2 - (Itga6+Itgb4)
LAMB2_ITGA6_ITGB4	myCAF	Endothelial	0	1	ko	myCAF	Endothelial	0	0	control	LAMININ	Lamb2	ITGA6_ITGB4					KEGG: mmu04512	ECM-Receptor	Lamb2 - (Itga6+Itgb4)
LAMB2_ITGA6_ITGB4	Endothelial	Endothelial	0	1	ko	Endothelial	Endothelial	0.00119726	0	control	LAMININ	Lamb2	ITGA6_ITGB4					KEGG: mmu04512	ECM-Receptor	Lamb2 - (Itga6+Itgb4)
LAMB2_ITGA6_ITGB4	PVL	KO Lum ER+	0.00381327	0	ko	PVL	CTL Lum ER+	0	1	control	LAMININ	Lamb2	ITGA6_ITGB4					KEGG: mmu04512	ECM-Receptor	Lamb2 - (Itga6+Itgb4)
LAMB2_ITGA6_ITGB4	iCAF	Endothelial	0	1	ko	iCAF	Endothelial	0.0042789	0	control	LAMININ	Lamb2	ITGA6_ITGB4					KEGG: mmu04512	ECM-Receptor	Lamb2 - (Itga6+Itgb4)
LAMB2_ITGA6_ITGB4	Endothelial	KO Lum ER+	0.0024093	0	ko	Endothelial	CTL Lum ER+	0	1	control	LAMININ	Lamb2	ITGA6_ITGB4					KEGG: mmu04512	ECM-Receptor	Lamb2 - (Itga6+Itgb4)
LAMB2_ITGA6_ITGB4	myCAF	KO Basal	0.0170215	0	ko	myCAF	CTL Basal	0	1	control	LAMININ	Lamb2	ITGA6_ITGB4					KEGG: mmu04512	ECM-Receptor	Lamb2 - (Itga6+Itgb4)
LAMB2_ITGA6_ITGB4	myCAF	YFP+ Epi	0.00785806	0	ko	NA	NA	NA	NA	NA	LAMININ	Lamb2	ITGA6_ITGB4					KEGG: mmu04512	ECM-Receptor	Lamb2 - (Itga6+Itgb4)
LAMB2_ITGA6_ITGB4	PVL	KO Basal	0.00759758	0	ko	PVL	CTL Basal	0	1	control	LAMININ	Lamb2	ITGA6_ITGB4					KEGG: mmu04512	ECM-Receptor	Lamb2 - (Itga6+Itgb4)
LAMB2_ITGA6_ITGB4	PVL	KO Lum ER-	0.00201761	0	ko	PVL	CTL Lum ER-	0	1	control	LAMININ	Lamb2	ITGA6_ITGB4					KEGG: mmu04512	ECM-Receptor	Lamb2 - (Itga6+Itgb4)
LAMB2_ITGA6_ITGB4	myCAF	KO Lum ER+	0.00858379	0	ko	myCAF	CTL Lum ER+	0	1	control	LAMININ	Lamb2	ITGA6_ITGB4					KEGG: mmu04512	ECM-Receptor	Lamb2 - (Itga6+Itgb4)
LAMB2_ITGA6_ITGB4	PVL	YFP+ Epi	0.00348945	0	ko	NA	NA	NA	NA	NA	LAMININ	Lamb2	ITGA6_ITGB4					KEGG: mmu04512	ECM-Receptor	Lamb2 - (Itga6+Itgb4)
LAMB2_ITGA6_ITGB4	PVL	Endothelial	0	1	ko	PVL	Endothelial	0	0	control	LAMININ	Lamb2	ITGA6_ITGB4					KEGG: mmu04512	ECM-Receptor	Lamb2 - (Itga6+Itgb4)
LAMB3_ITGA6_ITGB4	YFP+ Epi	KO Lum ER-	0.00127392	0	ko	NA	NA	NA	NA	NA	LAMININ	Lamb3	ITGA6_ITGB4					KEGG: mmu04512	ECM-Receptor	Lamb3 - (Itga6+Itgb4)
LAMB3_ITGA6_ITGB4	KO Basal	YFP+ Epi	0.00785806	0	ko	NA	NA	NA	NA	NA	LAMININ	Lamb3	ITGA6_ITGB4					KEGG: mmu04512	ECM-Receptor	Lamb3 - (Itga6+Itgb4)
LAMB3_ITGA6_ITGB4	KO Basal	KO Basal	0.0170215	0	ko	CTL Basal	CTL Basal	0	1	control	LAMININ	Lamb3	ITGA6_ITGB4					KEGG: mmu04512	ECM-Receptor	Lamb3 - (Itga6+Itgb4)
LAMB3_ITGA6_ITGB4	KO Basal	Endothelial	0	1	ko	CTL Basal	Endothelial	0.00119726	0	control	LAMININ	Lamb3	ITGA6_ITGB4					KEGG: mmu04512	ECM-Receptor	Lamb3 - (Itga6+Itgb4)
LAMB3_ITGA6_ITGB4	YFP+ Epi	KO Lum ER+	0.0024093	0	ko	NA	NA	NA	NA	NA	LAMININ	Lamb3	ITGA6_ITGB4					KEGG: mmu04512	ECM-Receptor	Lamb3 - (Itga6+Itgb4)
LAMB3_ITGA6_ITGB4	KO Basal	KO Lum ER-	0.00455197	0	ko	CTL Basal	CTL Lum ER-	0	1	control	LAMININ	Lamb3	ITGA6_ITGB4					KEGG: mmu04512	ECM-Receptor	Lamb3 - (Itga6+Itgb4)
LAMB3_ITGA6_ITGB4	YFP+ Epi	YFP+ Epi	0.00220444	0	ko	NA	NA	NA	NA	NA	LAMININ	Lamb3	ITGA6_ITGB4					KEGG: mmu04512	ECM-Receptor	Lamb3 - (Itga6+Itgb4)
LAMB3_ITGA6_ITGB4	YFP+ Epi	KO Basal	0.00480702	0	ko	NA	NA	NA	NA	NA	LAMININ	Lamb3	ITGA6_ITGB4					KEGG: mmu04512	ECM-Receptor	Lamb3 - (Itga6+Itgb4)
LAMB3_ITGA6_ITGB4	KO Basal	KO Lum ER+	0.00858379	0	ko	CTL Basal	CTL Lum ER+	0	1	control	LAMININ	Lamb3	ITGA6_ITGB4					KEGG: mmu04512	ECM-Receptor	Lamb3 - (Itga6+Itgb4)
LAMC1_ITGA6_ITGB4	KO Lum ER+	KO Basal	0.00480702	0	ko	CTL Lum ER+	CTL Basal	0	1	control	LAMININ	Lamc1	ITGA6_ITGB4					KEGG: mmu04512	ECM-Receptor	Lamc1 - (Itga6+Itgb4)
LAMC1_ITGA6_ITGB4	iCAF	YFP+ Epi	0.00785806	0	ko	NA	NA	NA	NA	NA	LAMININ	Lamc1	ITGA6_ITGB4					KEGG: mmu04512	ECM-Receptor	Lamc1 - (Itga6+Itgb4)
LAMC1_ITGA6_ITGB4	myCAF	KO Lum ER+	0.017989	0	ko	myCAF	CTL Lum ER+	0	1	control	LAMININ	Lamc1	ITGA6_ITGB4					KEGG: mmu04512	ECM-Receptor	Lamc1 - (Itga6+Itgb4)
LAMC1_ITGA6_ITGB4	Endothelial	YFP+ Epi	0.00220444	0	ko	NA	NA	NA	NA	NA	LAMININ	Lamc1	ITGA6_ITGB4					KEGG: mmu04512	ECM-Receptor	Lamc1 - (Itga6+Itgb4)
LAMC1_ITGA6_ITGB4	Endothelial	KO Basal	0.00480702	0	ko	Endothelial	CTL Basal	0	1	control	LAMININ	Lamc1	ITGA6_ITGB4					KEGG: mmu04512	ECM-Receptor	Lamc1 - (Itga6+Itgb4)
LAMC1_ITGA6_ITGB4	myCAF	YFP+ Epi	0.0164813	0	ko	NA	NA	NA	NA	NA	LAMININ	Lamc1	ITGA6_ITGB4					KEGG: mmu04512	ECM-Receptor	Lamc1 - (Itga6+Itgb4)
LAMC1_ITGA6_ITGB4	KO Basal	KO Basal	0.00480702	0	ko	CTL Basal	CTL Basal	0	1	control	LAMININ	Lamc1	ITGA6_ITGB4					KEGG: mmu04512	ECM-Receptor	Lamc1 - (Itga6+Itgb4)
LAMC1_ITGA6_ITGB4	KO Lum ER+	YFP+ Epi	0.00220444	0	ko	NA	NA	NA	NA	NA	LAMININ	Lamc1	ITGA6_ITGB4					KEGG: mmu04512	ECM-Receptor	Lamc1 - (Itga6+Itgb4)
LAMC1_ITGA6_ITGB4	PVL	KO Lum ER+	0.0024093	0	ko	PVL	CTL Lum ER+	0	1	control	LAMININ	Lamc1	ITGA6_ITGB4					KEGG: mmu04512	ECM-Receptor	Lamc1 - (Itga6+Itgb4)
LAMC1_ITGA6_ITGB4	myCAF	KO Lum ER-	0.00958226	0	ko	myCAF	CTL Lum ER-	0	1	control	LAMININ	Lamc1	ITGA6_ITGB4					KEGG: mmu04512	ECM-Receptor	Lamc1 - (Itga6+Itgb4)
LAMC1_ITGA6_ITGB4	iCAF	KO Lum ER+	0.00858379	0	ko	iCAF	CTL Lum ER+	0	1	control	LAMININ	Lamc1	ITGA6_ITGB4					KEGG: mmu04512	ECM-Receptor	Lamc1 - (Itga6+Itgb4)
LAMC1_ITGA6_ITGB4	KO Basal	KO Lum ER+	0.0024093	0	ko	CTL Basal	CTL Lum ER+	0	1	control	LAMININ	Lamc1	ITGA6_ITGB4					KEGG: mmu04512	ECM-Receptor	Lamc1 - (Itga6+Itgb4)
LAMC1_ITGA6_ITGB4	KO Basal	YFP+ Epi	0.00220444	0	ko	NA	NA	NA	NA	NA	LAMININ	Lamc1	ITGA6_ITGB4					KEGG: mmu04512	ECM-Receptor	Lamc1 - (Itga6+Itgb4)
LAMC1_ITGA6_ITGB4	iCAF	KO Lum ER-	0.00455197	0	ko	iCAF	CTL Lum ER-	0	1	control	LAMININ	Lamc1	ITGA6_ITGB4					KEGG: mmu04512	ECM-Receptor	Lamc1 - (Itga6+Itgb4)
LAMC1_ITGA6_ITGB4	PVL	YFP+ Epi	0.00220444	0	ko	NA	NA	NA	NA	NA	LAMININ	Lamc1	ITGA6_ITGB4					KEGG: mmu04512	ECM-Receptor	Lamc1 - (Itga6+Itgb4)
LAMC1_ITGA6_ITGB4	Endothelial	KO Lum ER+	0.0024093	0	ko	Endothelial	CTL Lum ER+	0	1	control	LAMININ	Lamc1	ITGA6_ITGB4					KEGG: mmu04512	ECM-Receptor	Lamc1 - (Itga6+Itgb4)
LAMC1_ITGA6_ITGB4	myCAF	Endothelial	0	1	ko	myCAF	Endothelial	0	0	control	LAMININ	Lamc1	ITGA6_ITGB4					KEGG: mmu04512	ECM-Receptor	Lamc1 - (Itga6+Itgb4)
LAMC1_ITGA6_ITGB4	KO Lum ER+	KO Lum ER+	0.0024093	0	ko	CTL Lum ER+	CTL Lum ER+	0	1	control	LAMININ	Lamc1	ITGA6_ITGB4					KEGG: mmu04512	ECM-Receptor	Lamc1 - (Itga6+Itgb4)
LAMC1_ITGA6_ITGB4	iCAF	KO Basal	0.0170215	0	ko	iCAF	CTL Basal	0	1	control	LAMININ	Lamc1	ITGA6_ITGB4					KEGG: mmu04512	ECM-Receptor	Lamc1 - (Itga6+Itgb4)
LAMC1_ITGA6_ITGB4	myCAF	KO Basal	0.0353423	0	ko	myCAF	CTL Basal	0	1	control	LAMININ	Lamc1	ITGA6_ITGB4					KEGG: mmu04512	ECM-Receptor	Lamc1 - (Itga6+Itgb4)
LAMC1_ITGA6_ITGB4	PVL	KO Basal	0.00480702	0	ko	PVL	CTL Basal	0	1	control	LAMININ	Lamc1	ITGA6_ITGB4					KEGG: mmu04512	ECM-Receptor	Lamc1 - (Itga6+Itgb4)
LAMC1_ITGA6_ITGB4	iCAF	Endothelial	0	1	ko	iCAF	Endothelial	0.00119726	0	control	LAMININ	Lamc1	ITGA6_ITGB4					KEGG: mmu04512	ECM-Receptor	Lamc1 - (Itga6+Itgb4)
LAMC1_ITGA6_ITGB4	PVL	Endothelial	0	1	ko	PVL	Endothelial	0	0	control	LAMININ	Lamc1	ITGA6_ITGB4					KEGG: mmu04512	ECM-Receptor	Lamc1 - (Itga6+Itgb4)
LAMC2_ITGA6_ITGB4	KO Lum ER-	KO Basal	0.00480702	0	ko	CTL Lum ER-	CTL Basal	0	1	control	LAMININ	Lamc2	ITGA6_ITGB4					KEGG: mmu04512	ECM-Receptor	Lamc2 - (Itga6+Itgb4)
LAMC2_ITGA6_ITGB4	YFP+ Epi	KO Lum ER-	0.00381205	0	ko	NA	NA	NA	NA	NA	LAMININ	Lamc2	ITGA6_ITGB4					KEGG: mmu04512	ECM-Receptor	Lamc2 - (Itga6+Itgb4)
LAMC2_ITGA6_ITGB4	KO Lum ER+	KO Basal	0.00480702	0	ko	CTL Lum ER+	CTL Basal	0	1	control	LAMININ	Lamc2	ITGA6_ITGB4					KEGG: mmu04512	ECM-Receptor	Lamc2 - (Itga6+Itgb4)
LAMC2_ITGA6_ITGB4	YFP+ Epi	KO Basal	0.0142837	0	ko	NA	NA	NA	NA	NA	LAMININ	Lamc2	ITGA6_ITGB4					KEGG: mmu04512	ECM-Receptor	Lamc2 - (Itga6+Itgb4)
LAMC2_ITGA6_ITGB4	KO Basal	KO Lum ER+	0.00858379	0	ko	CTL Basal	CTL Lum ER+	0	1	control	LAMININ	Lamc2	ITGA6_ITGB4					KEGG: mmu04512	ECM-Receptor	Lamc2 - (Itga6+Itgb4)
LAMC2_ITGA6_ITGB4	KO Lum ER+	Endothelial	0	1	ko	CTL Lum ER+	Endothelial	0.00119726	0	control	LAMININ	Lamc2	ITGA6_ITGB4					KEGG: mmu04512	ECM-Receptor	Lamc2 - (Itga6+Itgb4)
LAMC2_ITGA6_ITGB4	KO Lum ER-	KO Lum ER+	0.0024093	0	ko	CTL Lum ER-	CTL Lum ER+	0	1	control	LAMININ	Lamc2	ITGA6_ITGB4					KEGG: mmu04512	ECM-Receptor	Lamc2 - (Itga6+Itgb4)
LAMC2_ITGA6_ITGB4	YFP+ Epi	YFP+ Epi	0.00658429	0	ko	NA	NA	NA	NA	NA	LAMININ	Lamc2	ITGA6_ITGB4					KEGG: mmu04512	ECM-Receptor	Lamc2 - (Itga6+Itgb4)
LAMC2_ITGA6_ITGB4	KO Lum ER+	YFP+ Epi	0.00220444	0	ko	NA	NA	NA	NA	NA	LAMININ	Lamc2	ITGA6_ITGB4					KEGG: mmu04512	ECM-Receptor	Lamc2 - (Itga6+Itgb4)
LAMC2_ITGA6_ITGB4	KO Basal	YFP+ Epi	0.00785806	0	ko	NA	NA	NA	NA	NA	LAMININ	Lamc2	ITGA6_ITGB4					KEGG: mmu04512	ECM-Receptor	Lamc2 - (Itga6+Itgb4)
LAMC2_ITGA6_ITGB4	KO Basal	KO Lum ER-	0.00455197	0	ko	CTL Basal	CTL Lum ER-	0	1	control	LAMININ	Lamc2	ITGA6_ITGB4					KEGG: mmu04512	ECM-Receptor	Lamc2 - (Itga6+Itgb4)
LAMC2_ITGA6_ITGB4	YFP+ Epi	KO Lum ER+	0.00719324	0	ko	NA	NA	NA	NA	NA	LAMININ	Lamc2	ITGA6_ITGB4					KEGG: mmu04512	ECM-Receptor	Lamc2 - (Itga6+Itgb4)
LAMC2_ITGA6_ITGB4	KO Lum ER+	KO Lum ER+	0.0024093	0	ko	CTL Lum ER+	CTL Lum ER+	0	1	control	LAMININ	Lamc2	ITGA6_ITGB4					KEGG: mmu04512	ECM-Receptor	Lamc2 - (Itga6+Itgb4)
LAMC2_ITGA6_ITGB4	KO Lum ER-	YFP+ Epi	0.00220444	0	ko	NA	NA	NA	NA	NA	LAMININ	Lamc2	ITGA6_ITGB4					KEGG: mmu04512	ECM-Receptor	Lamc2 - (Itga6+Itgb4)
LAMC2_ITGA6_ITGB4	KO Basal	KO Basal	0.0170215	0	ko	CTL Basal	CTL Basal	0	1	control	LAMININ	Lamc2	ITGA6_ITGB4					KEGG: mmu04512	ECM-Receptor	Lamc2 - (Itga6+Itgb4)
LAMC3_ITGA6_ITGB4	myCAF	Endothelial	0	1	ko	myCAF	Endothelial	0	0	control	LAMININ	Lamc3	ITGA6_ITGB4					KEGG: mmu04512	ECM-Receptor	Lamc3 - (Itga6+Itgb4)
FN1_CD44	Macrophage	Lymphocyte	0.00295298	0.69	ko	Macrophage	Lymphocyte	0	0	control	FN1	Fn1	Cd44					KEGG: mmu04512	ECM-Receptor	Fn1 - Cd44
FN1_CD44	myCAF	iCAF	0.015381	0	ko	myCAF	iCAF	0	1	control	FN1	Fn1	Cd44					KEGG: mmu04512	ECM-Receptor	Fn1 - Cd44
FN1_CD44	YFP+ Epi	KO Basal	0.00719554	0	ko	NA	NA	NA	NA	NA	FN1	Fn1	Cd44					KEGG: mmu04512	ECM-Receptor	Fn1 - Cd44
FN1_CD44	myCAF	Lymphocyte	0.015381	0	ko	myCAF	Lymphocyte	0	0	control	FN1	Fn1	Cd44					KEGG: mmu04512	ECM-Receptor	Fn1 - Cd44
FN1_CD44	PVL	myCAF	0.0080219	0	ko	PVL	myCAF	0	0	control	FN1	Fn1	Cd44					KEGG: mmu04512	ECM-Receptor	Fn1 - Cd44
FN1_CD44	iCAF	myCAF	0.00507628	0	ko	iCAF	myCAF	0	0	control	FN1	Fn1	Cd44					KEGG: mmu04512	ECM-Receptor	Fn1 - Cd44
FN1_CD44	Macrophage	KO Lum ER-	0.0105061	0	ko	Macrophage	CTL Lum ER-	0	0	control	FN1	Fn1	Cd44					KEGG: mmu04512	ECM-Receptor	Fn1 - Cd44
FN1_CD44	Macrophage	myCAF	0.0117082	0	ko	Macrophage	myCAF	0	0	control	FN1	Fn1	Cd44					KEGG: mmu04512	ECM-Receptor	Fn1 - Cd44
FN1_CD44	Endothelial	Lymphocyte	0	1	ko	Endothelial	Lymphocyte	0.00300913	0	control	FN1	Fn1	Cd44					KEGG: mmu04512	ECM-Receptor	Fn1 - Cd44
FN1_CD44	myCAF	KO Basal	0.0530318	0	ko	myCAF	CTL Basal	0	1	control	FN1	Fn1	Cd44					KEGG: mmu04512	ECM-Receptor	Fn1 - Cd44
FN1_CD44	YFP+ Epi	KO Lum ER-	0.00719554	0	ko	NA	NA	NA	NA	NA	FN1	Fn1	Cd44					KEGG: mmu04512	ECM-Receptor	Fn1 - Cd44
FN1_CD44	myCAF	KO Lum ER-	0.0530318	0	ko	myCAF	CTL Lum ER-	0	0	control	FN1	Fn1	Cd44					KEGG: mmu04512	ECM-Receptor	Fn1 - Cd44
FN1_CD44	iCAF	KO Lum ER-	0.00455197	0.99	ko	iCAF	CTL Lum ER-	0.00538097	0	control	FN1	Fn1	Cd44					KEGG: mmu04512	ECM-Receptor	Fn1 - Cd44
FN1_CD44	PVL	KO Lum ER-	0.00719554	0.16	ko	PVL	CTL Lum ER-	0	0	control	FN1	Fn1	Cd44					KEGG: mmu04512	ECM-Receptor	Fn1 - Cd44
FN1_CD44	KO Basal	myCAF	0.00507628	0	ko	CTL Basal	myCAF	0	1	control	FN1	Fn1	Cd44					KEGG: mmu04512	ECM-Receptor	Fn1 - Cd44
FN1_CD44	myCAF	Macrophage	0.0790114	0	ko	myCAF	Macrophage	0	0	control	FN1	Fn1	Cd44					KEGG: mmu04512	ECM-Receptor	Fn1 - Cd44
FN1_CD44	Macrophage	KO Basal	0.0105061	0	ko	Macrophage	CTL Basal	0	1	control	FN1	Fn1	Cd44					KEGG: mmu04512	ECM-Receptor	Fn1 - Cd44
FN1_CD44	YFP+ Epi	YFP+ Epi	0.00719554	0	ko	NA	NA	NA	NA	NA	FN1	Fn1	Cd44					KEGG: mmu04512	ECM-Receptor	Fn1 - Cd44
FN1_CD44	Endothelial	Macrophage	0	1	ko	Endothelial	Macrophage	0	0	control	FN1	Fn1	Cd44					KEGG: mmu04512	ECM-Receptor	Fn1 - Cd44
FN1_CD44	iCAF	Macrophage	0.00695638	0	ko	iCAF	Macrophage	0	0	control	FN1	Fn1	Cd44					KEGG: mmu04512	ECM-Receptor	Fn1 - Cd44
FN1_CD44	myCAF	YFP+ Epi	0.0530318	0	ko	NA	NA	NA	NA	NA	FN1	Fn1	Cd44					KEGG: mmu04512	ECM-Receptor	Fn1 - Cd44
FN1_CD44	Macrophage	YFP+ Epi	0.0105061	0	ko	NA	NA	NA	NA	NA	FN1	Fn1	Cd44					KEGG: mmu04512	ECM-Receptor	Fn1 - Cd44
FN1_CD44	myCAF	myCAF	0.0588103	0	ko	myCAF	myCAF	0	0	control	FN1	Fn1	Cd44					KEGG: mmu04512	ECM-Receptor	Fn1 - Cd44
FN1_CD44	PVL	Macrophage	0.0109809	0	ko	PVL	Macrophage	0	0	control	FN1	Fn1	Cd44					KEGG: mmu04512	ECM-Receptor	Fn1 - Cd44
FN1_CD44	YFP+ Epi	myCAF	0.0080219	0	ko	NA	NA	NA	NA	NA	FN1	Fn1	Cd44					KEGG: mmu04512	ECM-Receptor	Fn1 - Cd44
FN1_CD44	YFP+ Epi	Macrophage	0.0109809	0	ko	NA	NA	NA	NA	NA	FN1	Fn1	Cd44					KEGG: mmu04512	ECM-Receptor	Fn1 - Cd44
FN1_CD44	Endothelial	KO Lum ER-	0	1	ko	Endothelial	CTL Lum ER-	0.00678048	0	control	FN1	Fn1	Cd44					KEGG: mmu04512	ECM-Receptor	Fn1 - Cd44
FN1_CD44	KO Basal	Macrophage	0.00695638	0	ko	CTL Basal	Macrophage	0	1	control	FN1	Fn1	Cd44					KEGG: mmu04512	ECM-Receptor	Fn1 - Cd44
FN1_CD44	Endothelial	myCAF	0	1	ko	Endothelial	myCAF	0	0	control	FN1	Fn1	Cd44					KEGG: mmu04512	ECM-Receptor	Fn1 - Cd44
FN1_CD44	PVL	Lymphocyte	0.00201761	0.9	ko	PVL	Lymphocyte	0	0	control	FN1	Fn1	Cd44					KEGG: mmu04512	ECM-Receptor	Fn1 - Cd44
FN1_CD44	iCAF	Lymphocyte	0.00127392	1	ko	iCAF	Lymphocyte	0.00238617	0	control	FN1	Fn1	Cd44					KEGG: mmu04512	ECM-Receptor	Fn1 - Cd44
FN1_CD44	Macrophage	Macrophage	0.016005	0	ko	Macrophage	Macrophage	0	0	control	FN1	Fn1	Cd44					KEGG: mmu04512	ECM-Receptor	Fn1 - Cd44
COL1A1_CD44	Macrophage	myCAF	0.0080219	0.03	ko	Macrophage	myCAF	0	1	control	COLLAGEN	Col1a1	Cd44					KEGG: mmu04512	ECM-Receptor	Col1a1 - Cd44
COL1A1_CD44	iCAF	KO Basal	0.0567922	0	ko	iCAF	CTL Basal	0	1	control	COLLAGEN	Col1a1	Cd44					KEGG: mmu04512	ECM-Receptor	Col1a1 - Cd44
COL1A1_CD44	iCAF	Lymphocyte	0.0165182	0	ko	iCAF	Lymphocyte	0.0219558	0	control	COLLAGEN	Col1a1	Cd44					KEGG: mmu04512	ECM-Receptor	Col1a1 - Cd44
COL1A1_CD44	iCAF	Macrophage	0.0844496	0	ko	iCAF	Macrophage	0	0	control	COLLAGEN	Col1a1	Cd44					KEGG: mmu04512	ECM-Receptor	Col1a1 - Cd44
COL1A1_CD44	myCAF	YFP+ Epi	0.115985	0	ko	NA	NA	NA	NA	NA	COLLAGEN	Col1a1	Cd44					KEGG: mmu04512	ECM-Receptor	Col1a1 - Cd44
COL1A1_CD44	PVL	myCAF	0.0080219	0.27	ko	PVL	myCAF	0	0	control	COLLAGEN	Col1a1	Cd44					KEGG: mmu04512	ECM-Receptor	Col1a1 - Cd44
COL1A1_CD44	myCAF	iCAF	0.035306	0	ko	myCAF	iCAF	0	1	control	COLLAGEN	Col1a1	Cd44					KEGG: mmu04512	ECM-Receptor	Col1a1 - Cd44
COL1A1_CD44	iCAF	YFP+ Epi	0.0567922	0	ko	NA	NA	NA	NA	NA	COLLAGEN	Col1a1	Cd44					KEGG: mmu04512	ECM-Receptor	Col1a1 - Cd44
COL1A1_CD44	iCAF	KO Lum ER-	0.0567922	0	ko	iCAF	CTL Lum ER-	0.0483222	0	control	COLLAGEN	Col1a1	Cd44					KEGG: mmu04512	ECM-Receptor	Col1a1 - Cd44
COL1A1_CD44	iCAF	myCAF	0.0629532	0	ko	iCAF	myCAF	0	0	control	COLLAGEN	Col1a1	Cd44					KEGG: mmu04512	ECM-Receptor	Col1a1 - Cd44
COL1A1_CD44	myCAF	myCAF	0.127698	0	ko	myCAF	myCAF	0	0	control	COLLAGEN	Col1a1	Cd44					KEGG: mmu04512	ECM-Receptor	Col1a1 - Cd44
COL1A1_CD44	iCAF	iCAF	0.0165182	0	ko	iCAF	iCAF	0	1	control	COLLAGEN	Col1a1	Cd44					KEGG: mmu04512	ECM-Receptor	Col1a1 - Cd44
COL1A1_CD44	myCAF	KO Lum ER-	0.115985	0	ko	myCAF	CTL Lum ER-	0	0	control	COLLAGEN	Col1a1	Cd44					KEGG: mmu04512	ECM-Receptor	Col1a1 - Cd44
COL1A1_CD44	PVL	Lymphocyte	0.00201761	1	ko	PVL	Lymphocyte	0	0	control	COLLAGEN	Col1a1	Cd44					KEGG: mmu04512	ECM-Receptor	Col1a1 - Cd44
COL1A1_CD44	PVL	KO Lum ER-	0.00719554	0.86	ko	PVL	CTL Lum ER-	0	0	control	COLLAGEN	Col1a1	Cd44					KEGG: mmu04512	ECM-Receptor	Col1a1 - Cd44
COL1A1_CD44	PVL	Macrophage	0.0109809	0.31	ko	PVL	Macrophage	0	0	control	COLLAGEN	Col1a1	Cd44					KEGG: mmu04512	ECM-Receptor	Col1a1 - Cd44
COL1A1_CD44	Macrophage	Macrophage	0.0109809	0.02	ko	Macrophage	Macrophage	0	1	control	COLLAGEN	Col1a1	Cd44					KEGG: mmu04512	ECM-Receptor	Col1a1 - Cd44
COL1A1_CD44	myCAF	Lymphocyte	0.035306	0	ko	myCAF	Lymphocyte	0	0	control	COLLAGEN	Col1a1	Cd44					KEGG: mmu04512	ECM-Receptor	Col1a1 - Cd44
COL1A1_CD44	myCAF	Macrophage	0.167355	0	ko	myCAF	Macrophage	0	0	control	COLLAGEN	Col1a1	Cd44					KEGG: mmu04512	ECM-Receptor	Col1a1 - Cd44
COL1A1_CD44	myCAF	KO Basal	0.115985	0	ko	myCAF	CTL Basal	0	1	control	COLLAGEN	Col1a1	Cd44					KEGG: mmu04512	ECM-Receptor	Col1a1 - Cd44
COL1A2_CD44	iCAF	Macrophage	0.0916232	0	ko	iCAF	Macrophage	0	0	control	COLLAGEN	Col1a2	Cd44					KEGG: mmu04512	ECM-Receptor	Col1a2 - Cd44
COL1A2_CD44	PVL	KO Basal	0.023095	0	ko	PVL	CTL Basal	0	1	control	COLLAGEN	Col1a2	Cd44					KEGG: mmu04512	ECM-Receptor	Col1a2 - Cd44
COL1A2_CD44	iCAF	YFP+ Epi	0.0617749	0	ko	NA	NA	NA	NA	NA	COLLAGEN	Col1a2	Cd44					KEGG: mmu04512	ECM-Receptor	Col1a2 - Cd44
COL1A2_CD44	PVL	YFP+ Epi	0.023095	0	ko	NA	NA	NA	NA	NA	COLLAGEN	Col1a2	Cd44					KEGG: mmu04512	ECM-Receptor	Col1a2 - Cd44
COL1A2_CD44	PVL	KO Lum ER-	0.023095	0	ko	PVL	CTL Lum ER-	0	0	control	COLLAGEN	Col1a2	Cd44					KEGG: mmu04512	ECM-Receptor	Col1a2 - Cd44
COL1A2_CD44	myCAF	iCAF	0.0321663	0	ko	myCAF	iCAF	0	1	control	COLLAGEN	Col1a2	Cd44					KEGG: mmu04512	ECM-Receptor	Col1a2 - Cd44
COL1A2_CD44	PVL	Lymphocyte	0.00655127	0.41	ko	PVL	Lymphocyte	0	0	control	COLLAGEN	Col1a2	Cd44					KEGG: mmu04512	ECM-Receptor	Col1a2 - Cd44
COL1A2_CD44	Lymphocyte	Macrophage	0.0138166	0.03	ko	Lymphocyte	Macrophage	0	1	control	COLLAGEN	Col1a2	Cd44					KEGG: mmu04512	ECM-Receptor	Col1a2 - Cd44
COL1A2_CD44	iCAF	Lymphocyte	0.018035	0	ko	iCAF	Lymphocyte	0.0244447	0	control	COLLAGEN	Col1a2	Cd44					KEGG: mmu04512	ECM-Receptor	Col1a2 - Cd44
COL1A2_CD44	Lymphocyte	YFP+ Epi	0.00906268	0.04	ko	NA	NA	NA	NA	NA	COLLAGEN	Col1a2	Cd44					KEGG: mmu04512	ECM-Receptor	Col1a2 - Cd44
COL1A2_CD44	Lymphocyte	myCAF	0.0101013	0.02	ko	Lymphocyte	myCAF	0	1	control	COLLAGEN	Col1a2	Cd44					KEGG: mmu04512	ECM-Receptor	Col1a2 - Cd44
COL1A2_CD44	PVL	Macrophage	0.0349501	0	ko	PVL	Macrophage	0	0	control	COLLAGEN	Col1a2	Cd44					KEGG: mmu04512	ECM-Receptor	Col1a2 - Cd44
COL1A2_CD44	iCAF	KO Lum ER-	0.0617749	0	ko	iCAF	CTL Lum ER-	0.053636	0	control	COLLAGEN	Col1a2	Cd44					KEGG: mmu04512	ECM-Receptor	Col1a2 - Cd44
COL1A2_CD44	iCAF	myCAF	0.0684373	0	ko	iCAF	myCAF	0	0	control	COLLAGEN	Col1a2	Cd44					KEGG: mmu04512	ECM-Receptor	Col1a2 - Cd44
COL1A2_CD44	Macrophage	myCAF	0.0080219	0	ko	Macrophage	myCAF	0	1	control	COLLAGEN	Col1a2	Cd44					KEGG: mmu04512	ECM-Receptor	Col1a2 - Cd44
COL1A2_CD44	Lymphocyte	KO Basal	0.00906268	0.04	ko	Lymphocyte	CTL Basal	0	1	control	COLLAGEN	Col1a2	Cd44					KEGG: mmu04512	ECM-Receptor	Col1a2 - Cd44
COL1A2_CD44	myCAF	YFP+ Epi	0.106463	0	ko	NA	NA	NA	NA	NA	COLLAGEN	Col1a2	Cd44					KEGG: mmu04512	ECM-Receptor	Col1a2 - Cd44
COL1A2_CD44	myCAF	Lymphocyte	0.0321663	0	ko	myCAF	Lymphocyte	0	0	control	COLLAGEN	Col1a2	Cd44					KEGG: mmu04512	ECM-Receptor	Col1a2 - Cd44
COL1A2_CD44	myCAF	KO Basal	0.106463	0	ko	myCAF	CTL Basal	0	1	control	COLLAGEN	Col1a2	Cd44					KEGG: mmu04512	ECM-Receptor	Col1a2 - Cd44
COL1A2_CD44	iCAF	iCAF	0.018035	0	ko	iCAF	iCAF	0	1	control	COLLAGEN	Col1a2	Cd44					KEGG: mmu04512	ECM-Receptor	Col1a2 - Cd44
COL1A2_CD44	Endothelial	myCAF	0.0080219	0	ko	Endothelial	myCAF	0	1	control	COLLAGEN	Col1a2	Cd44					KEGG: mmu04512	ECM-Receptor	Col1a2 - Cd44
COL1A2_CD44	Endothelial	Macrophage	0.0109809	0	ko	Endothelial	Macrophage	0	1	control	COLLAGEN	Col1a2	Cd44					KEGG: mmu04512	ECM-Receptor	Col1a2 - Cd44
COL1A2_CD44	PVL	myCAF	0.0257	0	ko	PVL	myCAF	0	0	control	COLLAGEN	Col1a2	Cd44					KEGG: mmu04512	ECM-Receptor	Col1a2 - Cd44
COL1A2_CD44	myCAF	Macrophage	0.154351	0	ko	myCAF	Macrophage	0	0	control	COLLAGEN	Col1a2	Cd44					KEGG: mmu04512	ECM-Receptor	Col1a2 - Cd44
COL1A2_CD44	myCAF	KO Lum ER-	0.106463	0	ko	myCAF	CTL Lum ER-	0	0	control	COLLAGEN	Col1a2	Cd44					KEGG: mmu04512	ECM-Receptor	Col1a2 - Cd44
COL1A2_CD44	myCAF	myCAF	0.117342	0	ko	myCAF	myCAF	0	0	control	COLLAGEN	Col1a2	Cd44					KEGG: mmu04512	ECM-Receptor	Col1a2 - Cd44
COL1A2_CD44	Macrophage	Macrophage	0.0109809	0	ko	Macrophage	Macrophage	0	1	control	COLLAGEN	Col1a2	Cd44					KEGG: mmu04512	ECM-Receptor	Col1a2 - Cd44
COL1A2_CD44	iCAF	KO Basal	0.0617749	0	ko	iCAF	CTL Basal	0	1	control	COLLAGEN	Col1a2	Cd44					KEGG: mmu04512	ECM-Receptor	Col1a2 - Cd44
COL4A1_CD44	iCAF	Macrophage	0.0451808	0	ko	iCAF	Macrophage	0	0	control	COLLAGEN	Col4a1	Cd44					KEGG: mmu04512	ECM-Receptor	Col4a1 - Cd44
COL4A1_CD44	Endothelial	Macrophage	0.0659349	0	ko	Endothelial	Macrophage	0	0	control	COLLAGEN	Col4a1	Cd44					KEGG: mmu04512	ECM-Receptor	Col4a1 - Cd44
COL4A1_CD44	iCAF	KO Basal	0.0299631	0	ko	iCAF	CTL Basal	0	1	control	COLLAGEN	Col4a1	Cd44					KEGG: mmu04512	ECM-Receptor	Col4a1 - Cd44
COL4A1_CD44	Endothelial	iCAF	0.0126903	0	ko	Endothelial	iCAF	0	1	control	COLLAGEN	Col4a1	Cd44					KEGG: mmu04512	ECM-Receptor	Col4a1 - Cd44
COL4A1_CD44	PVL	myCAF	0.0488996	0	ko	PVL	myCAF	0	0	control	COLLAGEN	Col4a1	Cd44					KEGG: mmu04512	ECM-Receptor	Col4a1 - Cd44
COL4A1_CD44	Endothelial	KO Lum ER-	0.0440493	0	ko	Endothelial	CTL Lum ER-	0.00874629	0	control	COLLAGEN	Col4a1	Cd44					KEGG: mmu04512	ECM-Receptor	Col4a1 - Cd44
COL4A1_CD44	KO Basal	Lymphocyte	0.00455197	0.69	ko	CTL Basal	Lymphocyte	0.00150683	0	control	COLLAGEN	Col4a1	Cd44					KEGG: mmu04512	ECM-Receptor	Col4a1 - Cd44
COL4A1_CD44	myCAF	iCAF	0.016002	0	ko	myCAF	iCAF	0	1	control	COLLAGEN	Col4a1	Cd44					KEGG: mmu04512	ECM-Receptor	Col4a1 - Cd44
COL4A1_CD44	PVL	KO Basal	0.0440493	0	ko	PVL	CTL Basal	0	1	control	COLLAGEN	Col4a1	Cd44					KEGG: mmu04512	ECM-Receptor	Col4a1 - Cd44
COL4A1_CD44	iCAF	YFP+ Epi	0.0299631	0	ko	NA	NA	NA	NA	NA	COLLAGEN	Col4a1	Cd44					KEGG: mmu04512	ECM-Receptor	Col4a1 - Cd44
COL4A1_CD44	myCAF	KO Basal	0.0550879	0	ko	myCAF	CTL Basal	0	1	control	COLLAGEN	Col4a1	Cd44					KEGG: mmu04512	ECM-Receptor	Col4a1 - Cd44
COL4A1_CD44	iCAF	Lymphocyte	0.00854256	0	ko	iCAF	Lymphocyte	0.00774156	0	control	COLLAGEN	Col4a1	Cd44					KEGG: mmu04512	ECM-Receptor	Col4a1 - Cd44
COL4A1_CD44	PVL	KO Lum ER-	0.0440493	0	ko	PVL	CTL Lum ER-	0	0	control	COLLAGEN	Col4a1	Cd44					KEGG: mmu04512	ECM-Receptor	Col4a1 - Cd44
COL4A1_CD44	myCAF	YFP+ Epi	0.0550879	0	ko	NA	NA	NA	NA	NA	COLLAGEN	Col4a1	Cd44					KEGG: mmu04512	ECM-Receptor	Col4a1 - Cd44
COL4A1_CD44	PVL	Macrophage	0.0659349	0	ko	PVL	Macrophage	0	0	control	COLLAGEN	Col4a1	Cd44					KEGG: mmu04512	ECM-Receptor	Col4a1 - Cd44
COL4A1_CD44	KO Basal	YFP+ Epi	0.0161289	0	ko	NA	NA	NA	NA	NA	COLLAGEN	Col4a1	Cd44					KEGG: mmu04512	ECM-Receptor	Col4a1 - Cd44
COL4A1_CD44	iCAF	KO Lum ER-	0.0299631	0	ko	iCAF	CTL Lum ER-	0.0173409	0	control	COLLAGEN	Col4a1	Cd44					KEGG: mmu04512	ECM-Receptor	Col4a1 - Cd44
COL4A1_CD44	Endothelial	KO Basal	0.0440493	0	ko	Endothelial	CTL Basal	0	1	control	COLLAGEN	Col4a1	Cd44					KEGG: mmu04512	ECM-Receptor	Col4a1 - Cd44
COL4A1_CD44	KO Basal	myCAF	0.0179626	0	ko	CTL Basal	myCAF	0	0	control	COLLAGEN	Col4a1	Cd44					KEGG: mmu04512	ECM-Receptor	Col4a1 - Cd44
COL4A1_CD44	myCAF	KO Lum ER-	0.0550879	0	ko	myCAF	CTL Lum ER-	0	0	control	COLLAGEN	Col4a1	Cd44					KEGG: mmu04512	ECM-Receptor	Col4a1 - Cd44
COL4A1_CD44	KO Basal	Macrophage	0.0244978	0	ko	CTL Basal	Macrophage	0	0	control	COLLAGEN	Col4a1	Cd44					KEGG: mmu04512	ECM-Receptor	Col4a1 - Cd44
COL4A1_CD44	KO Basal	KO Basal	0.0161289	0	ko	CTL Basal	CTL Basal	0	1	control	COLLAGEN	Col4a1	Cd44					KEGG: mmu04512	ECM-Receptor	Col4a1 - Cd44
COL4A1_CD44	myCAF	Macrophage	0.0819875	0	ko	myCAF	Macrophage	0	0	control	COLLAGEN	Col4a1	Cd44					KEGG: mmu04512	ECM-Receptor	Col4a1 - Cd44
COL4A1_CD44	PVL	iCAF	0.0126903	0	ko	PVL	iCAF	0	1	control	COLLAGEN	Col4a1	Cd44					KEGG: mmu04512	ECM-Receptor	Col4a1 - Cd44
COL4A1_CD44	PVL	YFP+ Epi	0.0440493	0	ko	NA	NA	NA	NA	NA	COLLAGEN	Col4a1	Cd44					KEGG: mmu04512	ECM-Receptor	Col4a1 - Cd44
COL4A1_CD44	KO Basal	KO Lum ER-	0.0161289	0	ko	CTL Basal	CTL Lum ER-	0.00340177	0	control	COLLAGEN	Col4a1	Cd44					KEGG: mmu04512	ECM-Receptor	Col4a1 - Cd44
COL4A1_CD44	PVL	Lymphocyte	0.0126903	0	ko	PVL	Lymphocyte	0	0	control	COLLAGEN	Col4a1	Cd44					KEGG: mmu04512	ECM-Receptor	Col4a1 - Cd44
COL4A1_CD44	Endothelial	Lymphocyte	0.0126903	0	ko	Endothelial	Lymphocyte	0.00388582	0	control	COLLAGEN	Col4a1	Cd44					KEGG: mmu04512	ECM-Receptor	Col4a1 - Cd44
COL4A1_CD44	myCAF	Lymphocyte	0.016002	0	ko	myCAF	Lymphocyte	0	0	control	COLLAGEN	Col4a1	Cd44					KEGG: mmu04512	ECM-Receptor	Col4a1 - Cd44
COL4A1_CD44	myCAF	myCAF	0.061076	0	ko	myCAF	myCAF	0	0	control	COLLAGEN	Col4a1	Cd44					KEGG: mmu04512	ECM-Receptor	Col4a1 - Cd44
COL4A1_CD44	iCAF	iCAF	0.00854256	0	ko	iCAF	iCAF	0	1	control	COLLAGEN	Col4a1	Cd44					KEGG: mmu04512	ECM-Receptor	Col4a1 - Cd44
COL4A1_CD44	iCAF	myCAF	0.0333164	0	ko	iCAF	myCAF	0	0	control	COLLAGEN	Col4a1	Cd44					KEGG: mmu04512	ECM-Receptor	Col4a1 - Cd44
COL4A1_CD44	Endothelial	YFP+ Epi	0.0440493	0	ko	NA	NA	NA	NA	NA	COLLAGEN	Col4a1	Cd44					KEGG: mmu04512	ECM-Receptor	Col4a1 - Cd44
COL4A1_CD44	Endothelial	myCAF	0.0488996	0	ko	Endothelial	myCAF	0	0	control	COLLAGEN	Col4a1	Cd44					KEGG: mmu04512	ECM-Receptor	Col4a1 - Cd44
COL4A2_CD44	PVL	Macrophage	0.0440944	0	ko	PVL	Macrophage	0	0	control	COLLAGEN	Col4a2	Cd44					KEGG: mmu04512	ECM-Receptor	Col4a2 - Cd44
COL4A2_CD44	myCAF	KO Basal	0.0514491	0	ko	myCAF	CTL Basal	0	1	control	COLLAGEN	Col4a2	Cd44					KEGG: mmu04512	ECM-Receptor	Col4a2 - Cd44
COL4A2_CD44	KO Basal	Macrophage	0.0244978	0	ko	CTL Basal	Macrophage	0	0	control	COLLAGEN	Col4a2	Cd44					KEGG: mmu04512	ECM-Receptor	Col4a2 - Cd44
COL4A2_CD44	Endothelial	Lymphocyte	0.00986044	0	ko	Endothelial	Lymphocyte	0.00150683	0	control	COLLAGEN	Col4a2	Cd44					KEGG: mmu04512	ECM-Receptor	Col4a2 - Cd44
COL4A2_CD44	KO Basal	YFP+ Epi	0.0161289	0	ko	NA	NA	NA	NA	NA	COLLAGEN	Col4a2	Cd44					KEGG: mmu04512	ECM-Receptor	Col4a2 - Cd44
COL4A2_CD44	Endothelial	iCAF	0.00986044	0	ko	Endothelial	iCAF	0	1	control	COLLAGEN	Col4a2	Cd44					KEGG: mmu04512	ECM-Receptor	Col4a2 - Cd44
COL4A2_CD44	PVL	KO Basal	0.0292314	0	ko	PVL	CTL Basal	0	1	control	COLLAGEN	Col4a2	Cd44					KEGG: mmu04512	ECM-Receptor	Col4a2 - Cd44
COL4A2_CD44	PVL	KO Lum ER-	0.0292314	0	ko	PVL	CTL Lum ER-	0	0	control	COLLAGEN	Col4a2	Cd44					KEGG: mmu04512	ECM-Receptor	Col4a2 - Cd44
COL4A2_CD44	PVL	iCAF	0.00832946	0	ko	PVL	iCAF	0	1	control	COLLAGEN	Col4a2	Cd44					KEGG: mmu04512	ECM-Receptor	Col4a2 - Cd44
COL4A2_CD44	KO Basal	Lymphocyte	0.00455197	0.69	ko	CTL Basal	Lymphocyte	0.00150683	0	control	COLLAGEN	Col4a2	Cd44					KEGG: mmu04512	ECM-Receptor	Col4a2 - Cd44
COL4A2_CD44	KO Basal	myCAF	0.0179626	0	ko	CTL Basal	myCAF	0	0	control	COLLAGEN	Col4a2	Cd44					KEGG: mmu04512	ECM-Receptor	Col4a2 - Cd44
[truncated: 1,833 more rows]
