# Supplementary material for: LATS1/2 inactivation in the mammary epithelium drives the evolution of a tumor-associated niche
Source: EMBO Rep. 2025 Feb 14;26(6):1472–503. doi: 10.1038/s44319-025-00370-3 (PMC11933708; doi:10.1038/s44319-025-00370-3)
Supplement: Supplementary file 3 — Data Set EV2 [file 44319_2025_370_MOESM3_ESM.xlsx]

## Sheet: Dataset EV2
1190005I06Rik
2010111I01Rik
2310022B05Rik
2810417H13Rik
A430105I19Rik
Abhd6
Ablim1
Acpp
Acta2
Actn1
Actn4
Actr2
Adam12
Adamts1
Adamts5
Adm
Agrn
Ahnak
Aif1l
Aim1
Ammecr1
Amot
Amotl1
Amotl2
Ampd2
Angptl2
Ankib1
Ankrd1
Anxa1
Anxa11
Anxa5
Anxa6
Ap1m1
Ap1s2
Ap2b1
Ap3m1
Aplp2
App
Arf2
Arhgap21
Arhgap44
Arl4c
Armc9
Arvcf
Asah1
Asap1
Aspm
Atp1b1
Atp1b3
Axl
BC021891
Bard1
Bcam
Bcl2l1
Bex1
Bicd2
Bmp1
Bmp4
Bnip2
Bst1
Btbd3
Bub1
C1qtnf1
Cald1
Capg
Capn2
Car5b
Card10
Cast
Cav1
Cav2
Cbfb
Ccdc112
Ccdc68
Cdc20
Cdc25c
Cdc42ep3
Cdcp1
Cdh1
Cdk6
Cdkn2a
Cdkn2b
Cdkn3
Cdv3
Cdyl
Celf2
Celsr1
Cenpe
Cenpf
Cep170
Cep55
Cgn
Ciapin1
Cited2
Ckb
Clcn5
Cldn12
Cnih4
Cnn2
Col11a1
Col12a1
Col18a1
Col1a1
Col3a1
Col4a1
Coro1c
Cpne8
Crim1
Cryab
Csf1
Ctgf
Ctla2b
Ctnnal1
Ctps
Cul4b
Cyr61
Dab2
Dag1
Dbn1
Dcbld2
Dcdc2a
Ddah1
Ddb1
Def8
Dhcr24
Dlc1
Dlgap4
Dlgap5
Dll1
Dpy19l1
Dse
Dsp
Dtd1
Dtwd1
Dusp1
Dusp3
E130012A19Rik
E2f2
Ece1
Edn1
Efemp1
Efna5
Efnb2
Egfr
Egln1
Ehd1
Ehd2
Eif4ebp1
Elf4
Elk3
Elmod1
Emp1
Enc1
Endod1
Enoph1
Epha1
Ept1
Ergic1
Ets1
Ext1
Ezr
F2rl1
Fads3
Fam102b
Fam107b
Fam126a
Fam129b
Fam132b
Fam169a
Fam198b
Fam3c
Fam46b
Fam49b
Fam60a
Fblim1
Fbxw8
Fgd3
Fgfbp1
Fhl1
Fhl2
Filip1l
Fjx1
Flna
Flnb
Fn1
Fnbp1l
Foxn3
Frmd6
Fscn1
Fst
Fstl3
Fyn
Fzd1
Gabrp
Gadd45b
Gadd45g
Gas2l3
Gfra2
Ghr
Gja1
Gjb3
Gjb4
Glis2
Glis3
Gls
Gpc4
Gpc6
Gprc5a
Gpsm2
Gpx8
Grk5
Hdac7
Hdgf
Hmgb3
Hmgcr
Hnrnpd
Hs6st1
Hsd17b12
Hsd17b7
Hspa9
Hspb1
Hspb2
Hspg2
Hyal2
Iars
Ifit2
Igf1r
Igf2r
Igfbp2
Igfbp7
Igsf9
Il34
Impdh1
Inhba
Itga3
Itgb1
Itgb4
Itgb6
Kctd5
Kctd9
Kif23
Kif3b
Kifc3
Kirrel
Klf3
Klhdc8a
Kras
Krt14
Krt7
Lad1
Lama5
Lamb1
Lamb3
Lamc1
Lamc2
Larp4b
Lars
Lats2
Lbh
Lgals1
Lhfp
Lims1
Lpcat2
Lrig1
Lrp8
Lrrc8c
Lrrfip1
Lrrn4cl
Macf1
Magohb
Mak
Mal
Mal2
Manea
Map4k5
Mapk6
Mark1
Mast2
Mbnl1
Mbnl3
Mcm3
Mdfic
Mex3a
Mex3b
Mfhas1
Mgat4b
Mical2
Mkl1
Mllt11
Mme
Mmp14
Mmp23
Mns1
Morc4
Mpdz
Mrpl3
Msn
Msrb3
Mtap
Mthfd2
Mtmr2
Myadm
Mybl1
Myh10
Myo1c
Myo1d
Myof
Nacc2
Nap1l1
Nbl1
Nceh1
Ndst1
Neo1
Ngf
Nln
Notch2
Nox4
Npr3
Nr2f2
Nrg1
Nrp2
Nuak1
Nuak2
Nup205
Nup93
Odc1
Osbpl3
Oscp1
Osr1
Otud1
Otud4
Otud7b
Oxr1
Oxsr1
Pak3
Palld
Palmd
Papd7
Pard6b
Pard6g
Pawr
Pcdh1
Pcgf5
Pde7a
Pdgfa
Pdgfb
Pdlim1
Pdlim2
Pdlim5
Pdlim7
Pdpn
Pfdn4
Phactr2
Phc2
Phldb1
Phldb2
Pik3cb
Pinx1
Pip5k1a
Pkd2
Pkia
Pkp1
Pkp3
Plekha1
Plekha7
Plod2
Pls3
Plxna1
Plxnb2
Pmp22
Pno1
Polr3g
Ppic
Ppl
Ppp3ca
Ppp4r1
Prkci
Prrg4
Prss23
Prss27
Psat1
Ptgfrn
Ptpn12
Ptpn13
Ptpn14
Ptpn21
Ptprk
Ptprs
Ptrf
Pxdn
R3hcc1
Rab11fip2
Rab31
Racgap1
Rala
Rassf4
Rbm28
Rbms1
Rgs12
Rhobtb3
Rnase4
Rnd3
Rock2
Ror1
Rras2
Rusc2
S100a10
Samd4
Scnn1a
Scube3
Scx
Sdpr
Sema3c
Sema3e
Sema3f
Sept11
Sept2
Sept7
Serpine1
Serpinh1
Sestd1
Sgk1
Sh3bp5l
Sh3rf2
Slc16a1
Slc25a24
Slc25a48
Slc39a13
Slc4a11
Slc4a4
Slc4a7
Slc6a6
Slc7a1
Slc7a6
Slco3a1
Smc2
Smc6
Smurf1
Snx18
Socs6
Sorbs2
Sox11
Spats2l
Spcs3
Spry1
Spsb4
St3gal5
Stard4
Stard8
Stil
Stk17b
Stk24
Stk39
Stk4
Stmn1
Strn
Syde2
Syn3
Syt8
Tars
Tcf20
Tead1
Tead4
Tes
Tfrc
Tgfb2
Tgfbr2
Thbs1
Timp2
Timp3
Tinagl1
Tln1
Tmem161b
Tmem165
Tmem184b
Tmem65
Tmod2
Tmod3
Tnc
Tnfaip1
Tnfaip3
Tnfrsf10b
Tns3
Tpm1
Tpm2
Tpm4
Traf4
Trim16
Trim59
Trio
Trpv4
Tspan9
Ttc26
Tubb2b
Tusc3
Ugt8a
Unc13d
Upk1b
Usp1
Vangl1
Vcan
Vegfc
Vgll3
Vim
Wbp5
Wdr5
Wisp2
Wnt10a
Wnt7a
Wnt7b
Wnt9a
Wtip
Wwc1
Wwc2
Wwp1
Zdhhc13
Zfp185
Zfp281
Zfp568
Znrf3
Zyx
> regasgs$Tead1_extended
1190005I06Rik
2010111I01Rik
2310022B05Rik
2810417H13Rik
A430105I19Rik
Abhd6
Ablim1
Acer3
Acpp
Acta2
Actn1
Actn4
Actr2
Adam12
Adamts1
Adamts5
Adm
Agrn
Ahnak
Aif1l
Aim1
Ammecr1
Amot
Amotl1
Amotl2
Ampd2
Angptl2
Ankib1
Ankrd1
Anxa1
Anxa11
Anxa3
Anxa5
Anxa6
Ap1m1
Ap1s2
Ap2b1
Ap3m1
Aplp2
App
Arf2
Arhgap21
Arhgap44
Arl4c
Armc9
Arvcf
Asah1
Asap1
Aspm
Atg9b
Atic
Atp1b1
Atp1b3
Axl
BC021891
Bard1
Bcam
Bcl2l1
Bex1
Bicd2
Bid
Bmp1
Bmp4
Bnip2
Bst1
Btbd3
Bub1
C1qtnf1
Cald1
Capg
Capn2
Car5b
Card10
Cast
Cav1
Cav2
Cbfb
Cbx5
Ccdc112
Ccdc68
Cdc20
Cdc25c
Cdc42ep3
Cdcp1
Cdh1
Cdh2
Cdk6
Cdkn2a
Cdkn2b
Cdkn3
Cdv3
Cdyl
Celf2
Celsr1
Cenpe
Cenpf
Cep170
Cep55
Cgn
Ciapin1
Cited2
Ckb
Clcn5
Cldn12
Cmtm4
Cnih4
Cnn2
Col11a1
Col12a1
Col18a1
Col1a1
Col3a1
Col4a1
Coro1c
Cpne8
Crim1
Cryab
Csf1
Ctgf
Ctla2b
Ctnnal1
Ctps
Cul4b
Cyr61
D15Ertd621e
Dab2
Dag1
Dbn1
Dcbld2
Dcdc2a
Ddah1
Ddb1
Def8
Dhcr24
Dlc1
Dlgap4
Dlgap5
Dll1
Dpy19l1
Dse
Dsp
Dtd1
Dtwd1
Dusp1
Dusp3
Dusp9
E130012A19Rik
E2f2
Ece1
Ect2
Edn1
Efemp1
Efna5
Efnb2
Egfr
Egln1
Ehd1
Ehd2
Eif4ebp1
Elf4
Elk3
Elmod1
Emp1
Enc1
Endod1
Enoph1
Epha1
Ept1
Ergic1
Ets1
Evl
Ext1
Ezr
F2rl1
Fads3
Fam102b
Fam107b
Fam126a
Fam129b
Fam132b
Fam169a
Fam198b
Fam3c
Fam46b
Fam49b
Fam60a
Farp1
Fblim1
Fbxw8
Fgd3
Fgfbp1
Fhl1
Fhl2
Filip1l
Fjx1
Flna
Flnb
Fn1
Fnbp1l
Foxn3
Frmd6
Frmd8
Fscn1
Fst
Fstl3
Fyn
Fzd1
Gabrp
Gadd45b
Gadd45g
Gas2l3
Gfra2
Ghr
Gja1
Gjb3
Gjb4
Glis2
Glis3
Gls
Gpc4
Gpc6
Gprc5a
Gpsm2
Gpx8
Grk5
Hdac7
Hdgf
Hmgb3
Hmgcr
Hnrnpd
Hs6st1
Hsd17b12
Hsd17b7
Hspa9
Hspb1
Hspb2
Hspg2
Htra1
Hyal2
Iars
Ifit2
Igf1r
Igf2r
Igfbp2
Igfbp7
Igsf9
Il34
Impdh1
Inhba
Insig1
Itga3
Itgb1
Itgb4
Itgb6
Itpripl1
Kctd5
Kctd9
Kif23
Kif3b
Kifc3
Kirrel
Klf3
Klhdc8a
Kpnb1
Kras
Krt14
Krt7
Lad1
Lama5
Lamb1
Lamb3
Lamc1
Lamc2
Larp4b
Lars
Lats2
Lbh
Lgals1
Lhfp
Lims1
Lpcat2
Lrig1
Lrp8
Lrrc8c
Lrrfip1
Lrrn4cl
Macf1
Magohb
Mak
Mal
Mal2
Manea
Map4k5
Mapk6
Mark1
Mast2
Mbnl1
Mbnl3
Mcm3
Mdfic
Mex3a
Mex3b
Mfhas1
Mgat4b
Mical2
Mkl1
Mllt11
Mme
Mmp14
Mmp23
Mns1
Morc4
Mpdz
Mrpl3
Mrs2
Msn
Msrb3
Mtap
Mthfd1l
Mthfd2
Mtmr14
Mtmr2
Myadm
Mybl1
Myh10
Myo1c
Myo1d
Myof
Nacc2
Nap1l1
Nbl1
Ncapg
Nceh1
Ndst1
Neo1
Ngf
Nln
Notch2
Nox4
Npr3
Nr2f2
Nrg1
Nrp2
Nuak1
Nuak2
Nup205
Nup93
Odc1
Osbpl3
Oscp1
Osr1
Otud1
Otud4
Otud7b
Oxr1
Oxsr1
Pak3
Palld
Palmd
Papd7
Pard6b
Pard6g
Pawr
Pcdh1
Pcgf5
Pde7a
Pdgfa
Pdgfb
Pdlim1
Pdlim2
Pdlim5
Pdlim7
Pdpn
Pfdn4
Phactr2
Phc2
Phldb1
Phldb2
Pik3cb
Pinx1
Pip5k1a
Pkd2
Pkia
Pkp1
Pkp3
Plekha1
Plekha7
Plk2
Plod2
Pls3
Plxna1
Plxnb2
Pmp22
Pno1
Polr3g
Ppic
Ppl
Ppp3ca
Ppp4r1
Prkci
Prrg4
Prss23
Prss27
Psat1
Ptgfrn
Ptpn12
Ptpn13
Ptpn14
Ptpn21
Ptprk
Ptprs
Ptrf
Pxdn
R3hcc1
Rab11fip2
Rab31
Rab35
Racgap1
Rala
Rassf4
Rbm28
Rbm3
Rbms1
Rgs12
Rhobtb3
Rnase4
Rnd3
Rock2
Ror1
Rras2
Rusc2
S100a10
Samd4
Scnn1a
Scube3
Scx
Sdc1
Sdpr
Sema3c
Sema3e
Sema3f
Sept11
Sept2
Sept7
Serpine1
Serpinh1
Sestd1
Sgk1
Sh3bp5l
Sh3pxd2a
Sh3rf2
Slc16a1
Slc20a1
Slc25a24
Slc25a48
Slc39a13
Slc4a11
Slc4a4
Slc4a7
Slc6a6
Slc7a1
Slc7a6
Slco3a1
Smc2
Smc6
Smpdl3b
Smurf1
Snx18
Snx7
Socs6
Sorbs2
Sox11
Spats2l
Spcs3
Spry1
Spsb4
St3gal5
Stard4
Stard8
Stil
Stk17b
Stk24
Stk39
Stk4
Stmn1
Strn
Syde2
Syn3
Syt8
Tars
Tcf20
Tcf7
Tead1
Tead4
Tes
Tfrc
Tgfb2
Tgfbr2
Thbs1
Timp2
Timp3
Tinagl1
Tln1
Tmem161b
Tmem165
Tmem184b
Tmem64
Tmem65
Tmod2
Tmod3
Tnc
Tnfaip1
Tnfaip3
Tnfrsf10b
Tns3
Tpm1
Tpm2
Tpm4
Traf4
Trim16
Trim59
Trio
Trpv4
Tspan9
Ttc26
Tubb2b
Tusc3
Ugt8a
Unc13d
Upk1b
Usp1
Utp20
Vangl1
Vcan
Vegfc
Vgll3
Vim
Vma21
Wbp5
Wdr5
Wisp2
Wnt10a
Wnt7a
Wnt7b
Wnt9a
Wtip
Wwc1
Wwc2
Wwp1
Xrn2
Zdhhc13
Zfp185
Zfp281
Zfp568
Zfp637
Znrf3
Zyx
