# Supplementary material for: LATS1/2 inactivation in the mammary epithelium drives the evolution of a tumor-associated niche
Source: EMBO Rep. 2025 Feb 14;26(6):1472–503. doi: 10.1038/s44319-025-00370-3 (PMC11933708; doi:10.1038/s44319-025-00370-3)
Supplement: Supplementary file 4 — Source data Fig. 1 [file 44319_2025_370_MOESM4_ESM.zip]

Archive with 14 entries (12 files):
- Source Data Fig 1/
- __MACOSX/._Source Data Fig 1
- Source Data Fig 1/.DS_Store
- __MACOSX/Source Data Fig 1/._.DS_Store
- Source Data Fig 1/1A/
- __MACOSX/Source Data Fig 1/._1A
- Source Data Fig 1/1A/H&E Control Large.tif
- __MACOSX/Source Data Fig 1/1A/._H&E Control Large.tif
- Source Data Fig 1/1A/H&E L12KO Large.tif
- __MACOSX/Source Data Fig 1/1A/._H&E L12KO Large.tif
- Source Data Fig 1/1A/H&E L12KO Small.tif
- __MACOSX/Source Data Fig 1/1A/._H&E L12KO Small.tif
- Source Data Fig 1/1A/H&E Control Small.tif
- __MACOSX/Source Data Fig 1/1A/._H&E Control Small.tif
