# Supplementary material for: LATS1/2 inactivation in the mammary epithelium drives the evolution of a tumor-associated niche
Source: EMBO Rep. 2025 Feb 14;26(6):1472–503. doi: 10.1038/s44319-025-00370-3 (PMC11933708; doi:10.1038/s44319-025-00370-3)
Supplement: Supplementary file 5 — Source data Fig. 3 [file 44319_2025_370_MOESM5_ESM.zip]

Archive with 70 entries (62 files):
- Source Data Fig 3/
- __MACOSX/._Source Data Fig 3
- Source Data Fig 3/3K/
- __MACOSX/Source Data Fig 3/._3K
- Source Data Fig 3/3L/
- __MACOSX/Source Data Fig 3/._3L
- Source Data Fig 3/3E/
- __MACOSX/Source Data Fig 3/._3E
- Source Data Fig 3/3B/
- __MACOSX/Source Data Fig 3/._3B
- Source Data Fig 3/3J/
- __MACOSX/Source Data Fig 3/._3J
- Source Data Fig 3/.DS_Store
- __MACOSX/Source Data Fig 3/._.DS_Store
- Source Data Fig 3/3A/
- __MACOSX/Source Data Fig 3/._3A
- Source Data Fig 3/3F/
- __MACOSX/Source Data Fig 3/._3F
- Source Data Fig 3/3K/CTL K8 Pdgfarna.tif
- __MACOSX/Source Data Fig 3/3K/._CTL K8 Pdgfarna.tif
- Source Data Fig 3/3K/L12KO K8 Pdgfarna.tif
- __MACOSX/Source Data Fig 3/3K/._L12KO K8 Pdgfarna.tif
- Source Data Fig 3/3K/Quantification.xlsx
- __MACOSX/Source Data Fig 3/3K/._Quantification.xlsx
- Source Data Fig 3/3L/Quantification.xlsx
- __MACOSX/Source Data Fig 3/3L/._Quantification.xlsx
- Source Data Fig 3/3L/L12KO K8 Pdgfbrna.tif
- __MACOSX/Source Data Fig 3/3L/._L12KO K8 Pdgfbrna.tif
- Source Data Fig 3/3L/CTL K8 Pdgfbrna.tif
- __MACOSX/Source Data Fig 3/3L/._CTL K8 Pdgfbrna.tif
- Source Data Fig 3/3E/L12KO Subset K8 Lrrc15rna Scara5rna.tif
- __MACOSX/Source Data Fig 3/3E/._L12KO Subset K8 Lrrc15rna Scara5rna.tif
- Source Data Fig 3/3E/L12KO K8 Lrrc15rna Scara5rna.tif
- __MACOSX/Source Data Fig 3/3E/._L12KO K8 Lrrc15rna Scara5rna.tif
- Source Data Fig 3/3E/CTL Subset K8 Lrrc15rna Scara5rna.tif
- __MACOSX/Source Data Fig 3/3E/._CTL Subset K8 Lrrc15rna Scara5rna.tif
- Source Data Fig 3/3E/CTL K8 Lrrc15rna Scara5rna.tif
- __MACOSX/Source Data Fig 3/3E/._CTL K8 Lrrc15rna Scara5rna.tif
- Source Data Fig 3/3B/LKO Subset K8 PDGFRB.tif
- __MACOSX/Source Data Fig 3/3B/._LKO Subset K8 PDGFRB.tif
- Source Data Fig 3/3B/LKO K8 aSMA PDGFRB.tif
- __MACOSX/Source Data Fig 3/3B/._LKO K8 aSMA PDGFRB.tif
- Source Data Fig 3/3B/CTL K8 aSMA PDGFRB.tif
- __MACOSX/Source Data Fig 3/3B/._CTL K8 aSMA PDGFRB.tif
- Source Data Fig 3/3B/CTL Subset K8 aSMA.tif
- __MACOSX/Source Data Fig 3/3B/._CTL Subset K8 aSMA.tif
- Source Data Fig 3/3B/LKO Subset K8 aSMA.tif
- __MACOSX/Source Data Fig 3/3B/._LKO Subset K8 aSMA.tif
- Source Data Fig 3/3B/CTL Subset K8 PDGFRB.tif
- __MACOSX/Source Data Fig 3/3B/._CTL Subset K8 PDGFRB.tif
- Source Data Fig 3/3J/CTL K8 Tgfb2rna.tif
- __MACOSX/Source Data Fig 3/3J/._CTL K8 Tgfb2rna.tif
- Source Data Fig 3/3J/L12KO K8 Tgfb2rna.tif
- __MACOSX/Source Data Fig 3/3J/._L12KO K8 Tgfb2rna.tif
- Source Data Fig 3/3J/Quantification.xlsx
- __MACOSX/Source Data Fig 3/3J/._Quantification.xlsx
- Source Data Fig 3/3A/CTL K14 K8 PDGFRB.tif
- __MACOSX/Source Data Fig 3/3A/._CTL K14 K8 PDGFRB.tif
- Source Data Fig 3/3A/Quantification.xlsx
- __MACOSX/Source Data Fig 3/3A/._Quantification.xlsx
- Source Data Fig 3/3A/L12KO K14 K8 PDGFRB.tif
- __MACOSX/Source Data Fig 3/3A/._L12KO K14 K8 PDGFRB.tif
- Source Data Fig 3/3F/CTL K8 Lrrc15rna Notch3rna.tif
- __MACOSX/Source Data Fig 3/3F/._CTL K8 Lrrc15rna Notch3rna.tif
- Source Data Fig 3/3F/L12KO K8 Lrrc15rna Notch3rna.tif
- __MACOSX/Source Data Fig 3/3F/._L12KO K8 Lrrc15rna Notch3rna.tif
- Source Data Fig 3/3F/CTL Subset K8 Lrrc15rna Notch3rna.tif
- __MACOSX/Source Data Fig 3/3F/._CTL Subset K8 Lrrc15rna Notch3rna.tif
- Source Data Fig 3/3F/L12KO Subset K8 Lrrc15rna Notch3rna.tif
- __MACOSX/Source Data Fig 3/3F/._L12KO Subset K8 Lrrc15rna Notch3rna.tif
