# Supplementary material for: LATS1/2 inactivation in the mammary epithelium drives the evolution of a tumor-associated niche
Source: EMBO Rep. 2025 Feb 14;26(6):1472–503. doi: 10.1038/s44319-025-00370-3 (PMC11933708; doi:10.1038/s44319-025-00370-3)
Supplement: Supplementary file 5 — Source data Fig. 3 [file 44319_2025_370_MOESM5_ESM.zip › Source Data Fig 3/3L/Quantification.xlsx]

## Sheet: Sheet1
CTL	L1/2-KO
0.250207	3.56735
0.0885651	3.30694
0.138231	3.76605
