# Supplementary material for: LATS1/2 inactivation in the mammary epithelium drives the evolution of a tumor-associated niche
Source: EMBO Rep. 2025 Feb 14;26(6):1472–503. doi: 10.1038/s44319-025-00370-3 (PMC11933708; doi:10.1038/s44319-025-00370-3)
Supplement: Supplementary file 6 — Source data Fig. 4 [file 44319_2025_370_MOESM6_ESM.zip]

Archive with 62 entries (53 files):
- Source Data Fig 4/
- __MACOSX/._Source Data Fig 4
- Source Data Fig 4/.DS_Store
- __MACOSX/Source Data Fig 4/._.DS_Store
- Source Data Fig 4/4K/
- __MACOSX/Source Data Fig 4/._4K
- Source Data Fig 4/4L/
- __MACOSX/Source Data Fig 4/._4L
- Source Data Fig 4/4M/
- __MACOSX/Source Data Fig 4/._4M
- Source Data Fig 4/4J/
- __MACOSX/Source Data Fig 4/._4J
- Source Data Fig 4/4F/
- __MACOSX/Source Data Fig 4/._4F
- Source Data Fig 4/4H/
- __MACOSX/Source Data Fig 4/._4H
- Source Data Fig 4/4I/
- __MACOSX/Source Data Fig 4/._4I
- Source Data Fig 4/4G/
- __MACOSX/Source Data Fig 4/._4G
- Source Data Fig 4/4K/Quantification.xlsx
- __MACOSX/Source Data Fig 4/4K/._Quantification.xlsx
- Source Data Fig 4/4K/CTL K14 K8 FN.tif
- __MACOSX/Source Data Fig 4/4K/._CTL K14 K8 FN.tif
- Source Data Fig 4/4K/L12KO K14 K8 FN.tif
- __MACOSX/Source Data Fig 4/4K/._L12KO K14 K8 FN.tif
- Source Data Fig 4/4L/Quantification.xlsx
- __MACOSX/Source Data Fig 4/4L/._Quantification.xlsx
- Source Data Fig 4/4L/L12KO K14 K8 POSTN.tif
- __MACOSX/Source Data Fig 4/4L/._L12KO K14 K8 POSTN.tif
- Source Data Fig 4/4L/CTL K14 K8 POSTN.tif
- __MACOSX/Source Data Fig 4/4L/._CTL K14 K8 POSTN.tif
- Source Data Fig 4/4M/Quantification.xlsx
- __MACOSX/Source Data Fig 4/4M/._Quantification.xlsx
- Source Data Fig 4/4M/CTL K14 K8 TNC.tif
- __MACOSX/Source Data Fig 4/4M/._CTL K14 K8 TNC.tif
- Source Data Fig 4/4M/L12KO K14 K8 TNC.tif
- __MACOSX/Source Data Fig 4/4M/._L12KO K14 K8 TNC.tif
- Source Data Fig 4/4J/Quantification.xlsx
- __MACOSX/Source Data Fig 4/4J/._Quantification.xlsx
- Source Data Fig 4/4J/L12KO K14 K8 LAMC1.tif
- __MACOSX/Source Data Fig 4/4J/._L12KO K14 K8 LAMC1.tif
- Source Data Fig 4/4J/CTL K14 K8 LAMC1.tif
- __MACOSX/Source Data Fig 4/4J/._CTL K14 K8 LAMC1.tif
- Source Data Fig 4/4F/CTL Masson-Trichrome.tif
- __MACOSX/Source Data Fig 4/4F/._CTL Masson-Trichrome.tif
- Source Data Fig 4/4F/L12KO Masson-Trichrome.tif
- __MACOSX/Source Data Fig 4/4F/._L12KO Masson-Trichrome.tif
- Source Data Fig 4/4H/L12KO Picrosirius Polarized.tif
- __MACOSX/Source Data Fig 4/4H/._L12KO Picrosirius Polarized.tif
- Source Data Fig 4/4H/CTL Picrosirius Polarized.tif
- __MACOSX/Source Data Fig 4/4H/._CTL Picrosirius Polarized.tif
- Source Data Fig 4/4I/Quantification.xlsx
- __MACOSX/Source Data Fig 4/4I/._Quantification.xlsx
- Source Data Fig 4/4I/CTL K14 K8 LAMB1.tif
- __MACOSX/Source Data Fig 4/4I/._CTL K14 K8 LAMB1.tif
- Source Data Fig 4/4I/L12KO K14 K8 LAMB1.tif
- __MACOSX/Source Data Fig 4/4I/._L12KO K14 K8 LAMB1.tif
- Source Data Fig 4/4G/CTL Picrosirius Red.tif
- __MACOSX/Source Data Fig 4/4G/._CTL Picrosirius Red.tif
- Source Data Fig 4/4G/L12KO Picrosirius Red.tif
- __MACOSX/Source Data Fig 4/4G/._L12KO Picrosirius Red.tif
