# Supplementary material for: LATS1/2 inactivation in the mammary epithelium drives the evolution of a tumor-associated niche
Source: EMBO Rep. 2025 Feb 14;26(6):1472–503. doi: 10.1038/s44319-025-00370-3 (PMC11933708; doi:10.1038/s44319-025-00370-3)
Supplement: Supplementary file 6 — Source data Fig. 4 [file 44319_2025_370_MOESM6_ESM.zip › Source Data Fig 4/4K/Quantification.xlsx]

## Sheet: Sheet1
CTL	L1/2-KO
0.28105	1.21024
0.573539	0.784928
0.131295	0.459888
0.160837	1.60136
0.101509	1.83347
0.127704	1.72978
