# Supplementary material for: LATS1/2 inactivation in the mammary epithelium drives the evolution of a tumor-associated niche
Source: EMBO Rep. 2025 Feb 14;26(6):1472–503. doi: 10.1038/s44319-025-00370-3 (PMC11933708; doi:10.1038/s44319-025-00370-3)
Supplement: Supplementary file 6 — Source data Fig. 4 [file 44319_2025_370_MOESM6_ESM.zip › Source Data Fig 4/4L/Quantification.xlsx]

## Sheet: Sheet1
CTL	L1/2-KO
0.205997	1.26871
0.161211	0.428661
0.157546	0.791833
0.145682	1.53923
0.121989	1.47317
0.137567	1.40155
