# Supplementary material for: LATS1/2 inactivation in the mammary epithelium drives the evolution of a tumor-associated niche
Source: EMBO Rep. 2025 Feb 14;26(6):1472–503. doi: 10.1038/s44319-025-00370-3 (PMC11933708; doi:10.1038/s44319-025-00370-3)
Supplement: Supplementary file 6 — Source data Fig. 4 [file 44319_2025_370_MOESM6_ESM.zip › Source Data Fig 4/4M/Quantification.xlsx]

## Sheet: Sheet1
CTL	L1/2-KO
9.90142e-05	0.377409
0.00151307	0.127276
0.000639226	0.357124
0.00180014	0.481723
0.024652	0.57942
0.00298362	0.444183
