# Supplementary material for: LATS1/2 inactivation in the mammary epithelium drives the evolution of a tumor-associated niche
Source: EMBO Rep. 2025 Feb 14;26(6):1472–503. doi: 10.1038/s44319-025-00370-3 (PMC11933708; doi:10.1038/s44319-025-00370-3)
Supplement: Supplementary file 6 — Source data Fig. 4 [file 44319_2025_370_MOESM6_ESM.zip › Source Data Fig 4/4J/Quantification.xlsx]

## Sheet: Sheet1
CTL	L1/2-KO
0.294161	0.543201
0.159944	0.478579
0.168412	0.143353
0.141291	1.2361
0.175555	1.48083
0.0717566	1.12372
