# Supplementary material for: LATS1/2 inactivation in the mammary epithelium drives the evolution of a tumor-associated niche
Source: EMBO Rep. 2025 Feb 14;26(6):1472–503. doi: 10.1038/s44319-025-00370-3 (PMC11933708; doi:10.1038/s44319-025-00370-3)
Supplement: Supplementary file 6 — Source data Fig. 4 [file 44319_2025_370_MOESM6_ESM.zip › Source Data Fig 4/4I/Quantification.xlsx]

## Sheet: Sheet1
CTL	L1/2-KO
0.165893	0.847923
0.127826	0.690733
0.0893033	0.632408
0.102116	1.27319
0.217816	1.0721
0.183619	1.06584
