# Supplementary material for: LATS1/2 inactivation in the mammary epithelium drives the evolution of a tumor-associated niche
Source: EMBO Rep. 2025 Feb 14;26(6):1472–503. doi: 10.1038/s44319-025-00370-3 (PMC11933708; doi:10.1038/s44319-025-00370-3)
Supplement: Supplementary file 7 — Source data Fig. 5 [file 44319_2025_370_MOESM7_ESM.zip]

Archive with 38 entries (33 files):
- Source Data Fig 5/
- __MACOSX/._Source Data Fig 5
- Source Data Fig 5/5I/
- __MACOSX/Source Data Fig 5/._5I
- Source Data Fig 5/5A/
- __MACOSX/Source Data Fig 5/._5A
- Source Data Fig 5/.DS_Store
- __MACOSX/Source Data Fig 5/._.DS_Store
- Source Data Fig 5/5D/
- __MACOSX/Source Data Fig 5/._5D
- Source Data Fig 5/5E/
- __MACOSX/Source Data Fig 5/._5E
- Source Data Fig 5/5I/Quantification.xlsx
- __MACOSX/Source Data Fig 5/5I/._Quantification.xlsx
- Source Data Fig 5/5I/L12KO K8 Csf1rna.tif
- __MACOSX/Source Data Fig 5/5I/._L12KO K8 Csf1rna.tif
- Source Data Fig 5/5I/CTL K8 Csf1rna.tif
- __MACOSX/Source Data Fig 5/5I/._CTL K8 Csf1rna.tif
- Source Data Fig 5/5A/Quantification.xlsx
- __MACOSX/Source Data Fig 5/5A/._Quantification.xlsx
- Source Data Fig 5/5A/L12KO K14 K8 CD45.tif
- __MACOSX/Source Data Fig 5/5A/._L12KO K14 K8 CD45.tif
- Source Data Fig 5/5A/CTL K14 K8 CD45.tif
- __MACOSX/Source Data Fig 5/5A/._CTL K14 K8 CD45.tif
- Source Data Fig 5/5D/CTL K14 K8 CD68.tif
- __MACOSX/Source Data Fig 5/5D/._CTL K14 K8 CD68.tif
- Source Data Fig 5/5D/Quantification.xlsx
- __MACOSX/Source Data Fig 5/5D/._Quantification.xlsx
- Source Data Fig 5/5D/L12KO K14 K8 CD68.tif
- __MACOSX/Source Data Fig 5/5D/._L12KO K14 K8 CD68.tif
- Source Data Fig 5/5E/.DS_Store
- __MACOSX/Source Data Fig 5/5E/._.DS_Store
- Source Data Fig 5/5E/Quantification.xlsx
- __MACOSX/Source Data Fig 5/5E/._Quantification.xlsx
- Source Data Fig 5/5E/CTL K14 K8 F480.tif
- __MACOSX/Source Data Fig 5/5E/._CTL K14 K8 F480.tif
- Source Data Fig 5/5E/L12KO K14 K8 F480.tif
- __MACOSX/Source Data Fig 5/5E/._L12KO K14 K8 F480.tif
