# Supplementary material for: LATS1/2 inactivation in the mammary epithelium drives the evolution of a tumor-associated niche
Source: EMBO Rep. 2025 Feb 14;26(6):1472–503. doi: 10.1038/s44319-025-00370-3 (PMC11933708; doi:10.1038/s44319-025-00370-3)
Supplement: Supplementary file 7 — Source data Fig. 5 [file 44319_2025_370_MOESM7_ESM.zip › Source Data Fig 5/5D/Quantification.xlsx]

## Sheet: Sheet1
CTL	L1/2-KO
0.0651994	0.549084
0.0215049	0.471088
0.00544244	0.201003
0.0249429	0.528587
0.013297	0.502266
0.0168847	0.679667
