# Supplementary material for: LATS1/2 inactivation in the mammary epithelium drives the evolution of a tumor-associated niche
Source: EMBO Rep. 2025 Feb 14;26(6):1472–503. doi: 10.1038/s44319-025-00370-3 (PMC11933708; doi:10.1038/s44319-025-00370-3)
Supplement: Supplementary file 7 — Source data Fig. 5 [file 44319_2025_370_MOESM7_ESM.zip › Source Data Fig 5/5E/Quantification.xlsx]

## Sheet: Sheet1
CTL	L1/2-KO
0.0153483	0.371821
0.0597745	0.733345
0.0246366	0.954345
0.0383677	1.12165
0.048579	1.02207
0.0561262	1.18913
