# Supplementary material for: LATS1/2 inactivation in the mammary epithelium drives the evolution of a tumor-associated niche
Source: EMBO Rep. 2025 Feb 14;26(6):1472–503. doi: 10.1038/s44319-025-00370-3 (PMC11933708; doi:10.1038/s44319-025-00370-3)
Supplement: Supplementary file 8 — Source data Fig. 6 [file 44319_2025_370_MOESM8_ESM.zip]

Archive with 36 entries (32 files):
- Source Data Fig 6/
- __MACOSX/._Source Data Fig 6
- Source Data Fig 6/6G/
- __MACOSX/Source Data Fig 6/._6G
- Source Data Fig 6/6E/
- __MACOSX/Source Data Fig 6/._6E
- Source Data Fig 6/6D/
- __MACOSX/Source Data Fig 6/._6D
- Source Data Fig 6/6G/L12KO YFP TAZ Subset.tif
- __MACOSX/Source Data Fig 6/6G/._L12KO YFP TAZ Subset.tif
- Source Data Fig 6/6G/Quantification.xlsx
- __MACOSX/Source Data Fig 6/6G/._Quantification.xlsx
- Source Data Fig 6/6G/L12KO K8 YFP TAZ.tif
- __MACOSX/Source Data Fig 6/6G/._L12KO K8 YFP TAZ.tif
- Source Data Fig 6/6G/CTL K8 YFP TAZ.tif
- __MACOSX/Source Data Fig 6/6G/._CTL K8 YFP TAZ.tif
- Source Data Fig 6/6G/L12KO YFP TAZ.tif
- __MACOSX/Source Data Fig 6/6G/._L12KO YFP TAZ.tif
- Source Data Fig 6/6G/CTL YFP TAZ.tif
- __MACOSX/Source Data Fig 6/6G/._CTL YFP TAZ.tif
- Source Data Fig 6/6E/L12KO + PF573228.tif
- __MACOSX/Source Data Fig 6/6E/._L12KO + PF573228.tif
- Source Data Fig 6/6E/CTL + PF573228.tif
- __MACOSX/Source Data Fig 6/6E/._CTL + PF573228.tif
- Source Data Fig 6/6E/Quantification.xlsx
- __MACOSX/Source Data Fig 6/6E/._Quantification.xlsx
- Source Data Fig 6/6E/L12KO + Vehicle.tif
- __MACOSX/Source Data Fig 6/6E/._L12KO + Vehicle.tif
- Source Data Fig 6/6E/CTL + Vehicle.tif
- __MACOSX/Source Data Fig 6/6E/._CTL + Vehicle.tif
- Source Data Fig 6/6D/L12KO K14 K8 ITGB1.tif
- __MACOSX/Source Data Fig 6/6D/._L12KO K14 K8 ITGB1.tif
- Source Data Fig 6/6D/CTL K14 K8 ITGB1.tif
- __MACOSX/Source Data Fig 6/6D/._CTL K14 K8 ITGB1.tif
- Source Data Fig 6/6D/Quantification.xlsx
- __MACOSX/Source Data Fig 6/6D/._Quantification.xlsx
