# Supplementary material for: LATS1/2 inactivation in the mammary epithelium drives the evolution of a tumor-associated niche
Source: EMBO Rep. 2025 Feb 14;26(6):1472–503. doi: 10.1038/s44319-025-00370-3 (PMC11933708; doi:10.1038/s44319-025-00370-3)
Supplement: Supplementary file 8 — Source data Fig. 6 [file 44319_2025_370_MOESM8_ESM.zip › Source Data Fig 6/6G/Quantification.xlsx]

## Sheet: Sheet1
CTL K8+	LKO K8+YFP+	LKO K8+YFP-
0.156268	0.728456	0.57531
0.131664	0.732312	0.569962
0.203951	0.591043	0.502395
