# Supplementary material for: LATS1/2 inactivation in the mammary epithelium drives the evolution of a tumor-associated niche
Source: EMBO Rep. 2025 Feb 14;26(6):1472–503. doi: 10.1038/s44319-025-00370-3 (PMC11933708; doi:10.1038/s44319-025-00370-3)
Supplement: Supplementary file 8 — Source data Fig. 6 [file 44319_2025_370_MOESM8_ESM.zip › Source Data Fig 6/6E/Quantification.xlsx]

## Sheet: Sheet1
	Vehicle												PF-573228
CTL	394.325	395.657	442.635	456.585	484.806	490.519	422.36	404.541	516.081	520.131	438.5	469.648	359.884	370.419	317.911	348.8	342.088	323.805	360.213	314.717	300.9	350.093	361.167	335
L1/2-KO	515.409	530.583	513.877	503.312	485.61	537.226	494.091	499.565	543.22	504.372	456.6	531.012	393.456	448.864	458.039	406.341	393.776	380.818	427.929	422.905	413.171	447.5	396.727	411.667
