# Supplementary material for: LATS1/2 inactivation in the mammary epithelium drives the evolution of a tumor-associated niche
Source: EMBO Rep. 2025 Feb 14;26(6):1472–503. doi: 10.1038/s44319-025-00370-3 (PMC11933708; doi:10.1038/s44319-025-00370-3)
Supplement: Supplementary file 8 — Source data Fig. 6 [file 44319_2025_370_MOESM8_ESM.zip › Source Data Fig 6/6D/Quantification.xlsx]

## Sheet: Sheet1
Within K14/K8			Outside K14/K8
CTL	L1/2-KO		CTL	L1/2-KO
2.48223	2.98227		0.036734	0.555218
1.65351	3.07944		0.0382451	0.31921
1.71209	2.69672		0.0202941	0.879976
2.15463	3.55077		0.0181749	0.879976
0.970006	3.03649		0.0374746	0.942041
0.763613	3.29311		0.00674401	0.736372
2.23859	3.42725		0.149223	0.841685
3.33167	3.28851		0.141537	0.780119
2.01567	2.94		0.19677	0.724649
