# Supplementary material for: LATS1/2 inactivation in the mammary epithelium drives the evolution of a tumor-associated niche
Source: EMBO Rep. 2025 Feb 14;26(6):1472–503. doi: 10.1038/s44319-025-00370-3 (PMC11933708; doi:10.1038/s44319-025-00370-3)
Supplement: Supplementary file 9 — Source data Fig. 7 [file 44319_2025_370_MOESM9_ESM.zip]

Archive with 94 entries (86 files):
- Source Data Fig 7/
- __MACOSX/._Source Data Fig 7
- Source Data Fig 7/.DS_Store
- __MACOSX/Source Data Fig 7/._.DS_Store
- Source Data Fig 7/7D/
- __MACOSX/Source Data Fig 7/._7D
- Source Data Fig 7/7C/
- __MACOSX/Source Data Fig 7/._7C
- Source Data Fig 7/7B/
- __MACOSX/Source Data Fig 7/._7B
- Source Data Fig 7/7E/
- __MACOSX/Source Data Fig 7/._7E
- Source Data Fig 7/7G/
- __MACOSX/Source Data Fig 7/._7G
- Source Data Fig 7/7F/
- __MACOSX/Source Data Fig 7/._7F
- Source Data Fig 7/7A/
- __MACOSX/Source Data Fig 7/._7A
- Source Data Fig 7/7D/Quantification.xlsx
- __MACOSX/Source Data Fig 7/7D/._Quantification.xlsx
- Source Data Fig 7/7D/CTL (LATS12ff;lslEYFP;NoCre) + Vehicle K14 K8 F480.tif
- __MACOSX/Source Data Fig 7/7D/._CTL (LATS12ff;lslEYFP;NoCre) + Vehicle K14 K8 F480.tif
- Source Data Fig 7/7D/L12KO (LATS12ff;lslEYFP;K8Cre) + Vehicle K14 K8 F480.tif
- __MACOSX/Source Data Fig 7/7D/._L12KO (LATS12ff;lslEYFP;K8Cre) + Vehicle K14 K8 F480.tif
- Source Data Fig 7/7D/CTL (LATS12ff;lslEYFP;NoCre) + VT104 K14 K8 F480.tif
- __MACOSX/Source Data Fig 7/7D/._CTL (LATS12ff;lslEYFP;NoCre) + VT104 K14 K8 F480.tif
- Source Data Fig 7/7D/L12KO (LATS12ff;lslEYFP;K8Cre) + VT104 K14 K8 F480.tif
- __MACOSX/Source Data Fig 7/7D/._L12KO (LATS12ff;lslEYFP;K8Cre) + VT104 K14 K8 F480.tif
- Source Data Fig 7/7C/L12KO (LATS12ff;lslEYFP;K8Cre) + VT104 K14 K8 PDGFRB.tif
- __MACOSX/Source Data Fig 7/7C/._L12KO (LATS12ff;lslEYFP;K8Cre) + VT104 K14 K8 PDGFRB.tif
- Source Data Fig 7/7C/CTL (LATS12ff;lslEYFP;NoCre) + VT104 K14 K8 PDGFRB.tif
- __MACOSX/Source Data Fig 7/7C/._CTL (LATS12ff;lslEYFP;NoCre) + VT104 K14 K8 PDGFRB.tif
- Source Data Fig 7/7C/L12KO (LATS12ff;lslEYFP;K8Cre) + Vehicle K14 K8 PDGFRB.tif
- __MACOSX/Source Data Fig 7/7C/._L12KO (LATS12ff;lslEYFP;K8Cre) + Vehicle K14 K8 PDGFRB.tif
- Source Data Fig 7/7C/Quantification.xlsx
- __MACOSX/Source Data Fig 7/7C/._Quantification.xlsx
- Source Data Fig 7/7C/CTL (LATS12ff;lslEYFP;NoCre) + Vehicle K14 K8 PDGFRB.tif
- __MACOSX/Source Data Fig 7/7C/._CTL (LATS12ff;lslEYFP;NoCre) + Vehicle K14 K8 PDGFRB.tif
- Source Data Fig 7/7B/CTL (LATS12ff;lslEYFP;NoCre) + VT104 K14 K8 YFP.tif
- __MACOSX/Source Data Fig 7/7B/._CTL (LATS12ff;lslEYFP;NoCre) + VT104 K14 K8 YFP.tif
- Source Data Fig 7/7B/L12KO (LATS12ff;lslEYFP;K8Cre) + Vehicle K14 K8 YFP.tif
- __MACOSX/Source Data Fig 7/7B/._L12KO (LATS12ff;lslEYFP;K8Cre) + Vehicle K14 K8 YFP.tif
- Source Data Fig 7/7B/CTL (LATS12ff;lslEYFP;NoCre) + Vehicle K14 K8.tif
- __MACOSX/Source Data Fig 7/7B/._CTL (LATS12ff;lslEYFP;NoCre) + Vehicle K14 K8.tif
- Source Data Fig 7/7B/L12KO (LATS12ff;lslEYFP;K8Cre) + VT104 K14 K8.tif
- __MACOSX/Source Data Fig 7/7B/._L12KO (LATS12ff;lslEYFP;K8Cre) + VT104 K14 K8.tif
- Source Data Fig 7/7B/L12KO (LATS12ff;lslEYFP;K8Cre) + VT104 K14 K8 YFP.tif
- __MACOSX/Source Data Fig 7/7B/._L12KO (LATS12ff;lslEYFP;K8Cre) + VT104 K14 K8 YFP.tif
- Source Data Fig 7/7B/Quantification.xlsx
- __MACOSX/Source Data Fig 7/7B/._Quantification.xlsx
- Source Data Fig 7/7B/L12KO (LATS12ff;lslEYFP;K8Cre) + Vehicle K14 K8.tif
- __MACOSX/Source Data Fig 7/7B/._L12KO (LATS12ff;lslEYFP;K8Cre) + Vehicle K14 K8.tif
- Source Data Fig 7/7B/CTL (LATS12ff;lslEYFP;NoCre) + VT104 K14 K8.tif
- __MACOSX/Source Data Fig 7/7B/._CTL (LATS12ff;lslEYFP;NoCre) + VT104 K14 K8.tif
- Source Data Fig 7/7B/CTL (LATS12ff;lslEYFP;NoCre) + Vehicle K14 K8 YFP.tif
- __MACOSX/Source Data Fig 7/7B/._CTL (LATS12ff;lslEYFP;NoCre) + Vehicle K14 K8 YFP.tif
- Source Data Fig 7/7E/CTL (LATS12ff;lslEYFP;NoCre) + Vehicle K8 Tgfb2rna.tif
- __MACOSX/Source Data Fig 7/7E/._CTL (LATS12ff;lslEYFP;NoCre) + Vehicle K8 Tgfb2rna.tif
- Source Data Fig 7/7E/L12KO (LATS12ff;lslEYFP;K8Cre) + Vehicle K8 Tgfb2rna.tif
- __MACOSX/Source Data Fig 7/7E/._L12KO (LATS12ff;lslEYFP;K8Cre) + Vehicle K8 Tgfb2rna.tif
- Source Data Fig 7/7E/CTL (LATS12ff;lslEYFP;NoCre) + VT104 K8 Tgfb2rna.tif
- __MACOSX/Source Data Fig 7/7E/._CTL (LATS12ff;lslEYFP;NoCre) + VT104 K8 Tgfb2rna.tif
- Source Data Fig 7/7E/L12KO (LATS12ff;lslEYFP;K8Cre) + VT104 K8 Tgfb2rna.tif
- __MACOSX/Source Data Fig 7/7E/._L12KO (LATS12ff;lslEYFP;K8Cre) + VT104 K8 Tgfb2rna.tif
- Source Data Fig 7/7E/Quantification.xlsx
- __MACOSX/Source Data Fig 7/7E/._Quantification.xlsx
- Source Data Fig 7/7G/CTL (LATS12ff;lslEYFP;NoCre) + VT104 K8 Csf1rna.tif
- __MACOSX/Source Data Fig 7/7G/._CTL (LATS12ff;lslEYFP;NoCre) + VT104 K8 Csf1rna.tif
- Source Data Fig 7/7G/L12KO (LATS12ff;lslEYFP;K8Cre) + Vehicle K8 Csf1rna.tif
- __MACOSX/Source Data Fig 7/7G/._L12KO (LATS12ff;lslEYFP;K8Cre) + Vehicle K8 Csf1rna.tif
- Source Data Fig 7/7G/Quantification.xlsx
- __MACOSX/Source Data Fig 7/7G/._Quantification.xlsx
- Source Data Fig 7/7G/L12KO (LATS12ff;lslEYFP;K8Cre) + VT104 K8 Csf1rna.tif
- __MACOSX/Source Data Fig 7/7G/._L12KO (LATS12ff;lslEYFP;K8Cre) + VT104 K8 Csf1rna.tif
- Source Data Fig 7/7G/CTL (LATS12ff;lslEYFP;NoCre) + Vehicle K8 Csf1rna.tif
- __MACOSX/Source Data Fig 7/7G/._CTL (LATS12ff;lslEYFP;NoCre) + Vehicle K8 Csf1rna.tif
- Source Data Fig 7/7F/Quantification.xlsx
- __MACOSX/Source Data Fig 7/7F/._Quantification.xlsx
- Source Data Fig 7/7F/CTL (LATS12ff;lslEYFP;NoCre) + VT104 K8 Pdgfbrna.tif
- __MACOSX/Source Data Fig 7/7F/._CTL (LATS12ff;lslEYFP;NoCre) + VT104 K8 Pdgfbrna.tif
- Source Data Fig 7/7F/CTL (LATS12ff;lslEYFP;NoCre) + Vehicle K8 Pdgfbrna.tif
- __MACOSX/Source Data Fig 7/7F/._CTL (LATS12ff;lslEYFP;NoCre) + Vehicle K8 Pdgfbrna.tif
- Source Data Fig 7/7F/L12KO (LATS12ff;lslEYFP;K8Cre) + Vehicle K8 Pdgfbrna.tif
- __MACOSX/Source Data Fig 7/7F/._L12KO (LATS12ff;lslEYFP;K8Cre) + Vehicle K8 Pdgfbrna.tif
- Source Data Fig 7/7F/L12KO (LATS12ff;lslEYFP;K8Cre) + VT104 K8 Pdgfbrna.tif
- __MACOSX/Source Data Fig 7/7F/._L12KO (LATS12ff;lslEYFP;K8Cre) + VT104 K8 Pdgfbrna.tif
- Source Data Fig 7/7A/L12KO + VT104.tif
- __MACOSX/Source Data Fig 7/7A/._L12KO + VT104.tif
- Source Data Fig 7/7A/CTL + VT104.tif
- __MACOSX/Source Data Fig 7/7A/._CTL + VT104.tif
- Source Data Fig 7/7A/L12KO + Vehicle.tif
- __MACOSX/Source Data Fig 7/7A/._L12KO + Vehicle.tif
- Source Data Fig 7/7A/CTL + Vehicle.tif
- __MACOSX/Source Data Fig 7/7A/._CTL + Vehicle.tif
