# Supplementary material for: LATS1/2 inactivation in the mammary epithelium drives the evolution of a tumor-associated niche
Source: EMBO Rep. 2025 Feb 14;26(6):1472–503. doi: 10.1038/s44319-025-00370-3 (PMC11933708; doi:10.1038/s44319-025-00370-3)
Supplement: Supplementary file 9 — Source data Fig. 7 [file 44319_2025_370_MOESM9_ESM.zip › Source Data Fig 7/7D/Quantification.xlsx]

## Sheet: Sheet1
CTL + Vehicle					CTL + VT104					LKO + Vehicle					LKO + VT104
0.0108209	0.00823721	0.00411283	0.021963		0.00818754	0.0066893	0.0511662	0.00625715		0.338365	0.288507	0.329478			0.0116824	0.00198365	0.0124111	0.0199525	0.00868455
