# Supplementary material for: LATS1/2 inactivation in the mammary epithelium drives the evolution of a tumor-associated niche
Source: EMBO Rep. 2025 Feb 14;26(6):1472–503. doi: 10.1038/s44319-025-00370-3 (PMC11933708; doi:10.1038/s44319-025-00370-3)
Supplement: Supplementary file 9 — Source data Fig. 7 [file 44319_2025_370_MOESM9_ESM.zip › Source Data Fig 7/7C/Quantification.xlsx]

## Sheet: Sheet1
CTL + Vehicle					CTL + VT104					LKO + Vehicle					LKO + VT104
0.0792702	0.0465046	0.0234253	0.0787484		0.0887343	0.0570184	0.0636315	0.0490868		0.246581	0.177918	0.190452			0.109037	0.0572562	0.028033	0.106452	0.053467
