# Supplementary material for: LATS1/2 inactivation in the mammary epithelium drives the evolution of a tumor-associated niche
Source: EMBO Rep. 2025 Feb 14;26(6):1472–503. doi: 10.1038/s44319-025-00370-3 (PMC11933708; doi:10.1038/s44319-025-00370-3)
Supplement: Supplementary file 9 — Source data Fig. 7 [file 44319_2025_370_MOESM9_ESM.zip › Source Data Fig 7/7B/Quantification.xlsx]

## Sheet: Sheet1
LKO + Vehicle	LKO + VT104
3.06226	0.344617
2.20864	0.684306
1.64164	0.459392
	0.761755
	0.288117
