# Supplementary material for: LATS1/2 inactivation in the mammary epithelium drives the evolution of a tumor-associated niche
Source: EMBO Rep. 2025 Feb 14;26(6):1472–503. doi: 10.1038/s44319-025-00370-3 (PMC11933708; doi:10.1038/s44319-025-00370-3)
Supplement: Supplementary file 9 — Source data Fig. 7 [file 44319_2025_370_MOESM9_ESM.zip › Source Data Fig 7/7E/Quantification.xlsx]

## Sheet: Sheet1
CTL + Vehicle					CTL + VT104					LKO + Vehicle					LKO + VT104
0.0305912	0.0105329	0.00705719	0.0155464		0.00804087	0.00913547	0.00420088	0.0139838		0.273917	0.272458	0.262757			0.00975058	0.154523	0.00822275	0.0196082	0.0366395
