# Supplementary material for: LATS1/2 inactivation in the mammary epithelium drives the evolution of a tumor-associated niche
Source: EMBO Rep. 2025 Feb 14;26(6):1472–503. doi: 10.1038/s44319-025-00370-3 (PMC11933708; doi:10.1038/s44319-025-00370-3)
Supplement: Supplementary file 9 — Source data Fig. 7 [file 44319_2025_370_MOESM9_ESM.zip › Source Data Fig 7/7G/Quantification.xlsx]

## Sheet: Sheet1
CTL + Vehicle					CTL + VT104					LKO + Vehicle					LKO + VT104
0.058671	0.00396904	0.0139806	0.034143		0.00934395	0.00422834	0.00748026	0.00721904		0.787608	0.721714	0.837044			0.00992954	0.0141597	0.0279188	0.00971872
