# Supplementary material for: LATS1/2 inactivation in the mammary epithelium drives the evolution of a tumor-associated niche
Source: EMBO Rep. 2025 Feb 14;26(6):1472–503. doi: 10.1038/s44319-025-00370-3 (PMC11933708; doi:10.1038/s44319-025-00370-3)
Supplement: Supplementary file 9 — Source data Fig. 7 [file 44319_2025_370_MOESM9_ESM.zip › Source Data Fig 7/7F/Quantification.xlsx]

## Sheet: Sheet1
CTL + Vehicle					CTL + VT104					LKO + Vehicle					LKO + VT104
0.00963646	0.00756255	0.00607062	0.0116884		0.0259982	0.00890515	0.00750218	0.0107642		0.486853	0.593042	0.771122			0.0133491	0.0674888	0.00676991	0.00485903	0.0248616
